# Supplementary material for: Transcription start site signal profiling improves transposable element RNA expression analysis at locus-level
Source: Front Genet. 2022 Oct 21;13:1026847. doi: 10.3389/fgene.2022.1026847 (PMC9633680; doi:10.3389/fgene.2022.1026847)
Supplement: Supplementary file 1 [file Table2.XLSX]

## Sheet: A
TE	Freq	OR	pval	FDR	Simulated	TableS2A. Frequency and enrichment of the falsely detected TE loci by their subfamily for human stranded simulation. Fisher's exact test (OR, pval) was performed to estimate enrichment of the said elements (TE - ID, Freq - total number of FP loci within each subfamily) as compared to the true simulated active elements (Simulated - total number of the simulated loci within each subfamily)
7SK	1	Inf	1	1	0
ALR/Alpha	1	Inf	1	1	0
Alu	1	Inf	1	1	0
AluJb	36	0.179525	7.78636e-23	1.87614e-21	113
AluJo	25	0.232258	9.76492e-11	1.41173e-09	61
AluJr	36	0.0585223	1.59444e-107	8.06785e-106	337
AluJr4	13	0.0954271	5.57672e-22	1.17576e-20	77
AluSc	13	0.150449	7.75998e-12	1.18986e-10	49
AluSc5	2	0.12653	0.00273103	0.0177167	9
AluSc8	5	0.00856444	8.77678e-134	7.40175e-132	320
AluSg	14	0.162033	3.66916e-11	5.46057e-10	49
AluSg4	1	0.00186823	3.33137e-130	2.4081e-128	296
AluSg7	3	0.13135	0.000310129	0.00261542	13
AluSp	17	0.115672	8.51735e-22	1.72391e-20	83
AluSq	7	0.142076	1.54145e-07	1.81389e-06	28
AluSq10	2	Inf	0.537501	0.977148	0
AluSq2	21	0.139558	2.42635e-20	4.54716e-19	85
AluSq4	1	Inf	1	1	0
AluSx	49	0.198186	1.03001e-25	2.60593e-24	139
AluSx1	46	0.0558881	1.77466e-143	2.24494e-141	445
AluSx3	9	0.0155883	1.21432e-126	7.68056e-125	317
AluSx4	4	0.175148	0.00134395	0.00918969	13
AluSz	34	0.144784	3.68188e-30	1.24202e-28	132
AluSz6	17	0.1458	9.40101e-16	1.58564e-14	66
AluY	73	0.277451	2.2092e-20	4.29945e-19	148
AluYa5	969	2.35493	3.41083e-36	1.23277e-34	244
AluYa8	9	1.28253	0.780027	1	4
AluYb8	950	2.1507	5.8462e-30	1.84886e-28	261
AluYb9	96	0.605268	0.000727302	0.00549276	90
AluYe5	1	0.569947	1	1	1
AluYf1	1	0.569947	1	1	1
AluYh3	1	0.284933	0.299676	0.659845	2
AluYh9	1	Inf	1	1	0
AluYj4	1	0.189936	0.139249	0.419406	3
AluYk11	1	Inf	1	1	0
AluYk3	2	0.18988	0.0305174	0.137873	6
AluYk4	1	0.569947	1	1	1
AluYm1	3	0.244118	0.0429688	0.176766	7
AmnSINE1	3	Inf	0.558095	0.977148	0
Arthur1B	2	Inf	0.537501	0.977148	0
Arthur1C	1	Inf	1	1	0
BLACKJACK	1	Inf	1	1	0
Charlie1	3	0.854882	1	1	2
Charlie11	1	Inf	1	1	0
Charlie13b	1	Inf	1	1	0
Charlie15a	4	Inf	0.303842	0.659845	0
Charlie16a	3	1.70991	1	1	1
Charlie19a	2	1.1399	1	1	1
Charlie1a	6	3.42046	0.434067	0.900155	1
Charlie1b	1	0.284933	0.299676	0.659845	2
Charlie24	1	Inf	1	1	0
Charlie29a	1	0.142436	0.0616016	0.229194	4
Charlie4a	7	3.9908	0.272364	0.659845	1
Charlie4z	4	Inf	0.303842	0.659845	0
Charlie5	1	0.569947	1	1	1
Charlie7a	1	0.569947	1	1	1
Charlie8	1	0.284933	0.299676	0.659845	2
CR1-3_Croc	2	Inf	0.537501	0.977148	0
CR1_Mam	1	Inf	1	1	0
ERV3-16A3_I-int	3	0.189823	0.0118467	0.0637707	9
ERV3-16A3_LTR	1	0.569947	1	1	1
ERVL47-int	1	Inf	1	1	0
ERVL-B4-int	1	0.094949	0.0110268	0.061314	6
ERVL-E-int	6	1.71006	0.719012	1	2
FAM	1	Inf	1	1	0
FLAM_A	9	Inf	0.031206	0.139737	0
FLAM_C	7	Inf	0.0535476	0.21168	0
FordPrefect	1	Inf	1	1	0
FRAM	4	Inf	0.303842	0.659845	0
GSATII	1	Inf	1	1	0
HAL1	7	0.180957	1.84811e-05	0.000190846	22
HAL1b	3	0.854882	1	1	2
HAL1M8	1	0.189936	0.139249	0.419406	3
HAL1ME	2	0.18988	0.0305174	0.137873	6
Harlequin-int	1	0.569947	1	1	1
hAT-N1_Mam	1	Inf	1	1	0
Helitron3Na_Mam	3	1.70991	1	1	1
HERV16-int	3	Inf	0.558095	0.977148	0
HERV4_I-int	1	0.569947	1	1	1
HERV9NC-int	1	Inf	1	1	0
HERVE-int	5	Inf	0.166431	0.481224	0
HERVH-int	9	0.0170415	2.93126e-115	1.64802e-113	291
HERVIP10B3-int	1	Inf	1	1	0
HERVIP10FH-int	1	Inf	1	1	0
HERVK22-int	2	0.0246464	2.48312e-18	4.48735e-17	46
HERVK3-int	2	0.042088	2.19759e-10	3.08883e-09	27
HERVK9-int	8	0.0537561	2.26239e-28	6.73392e-27	84
HERVK-int	15	0.243484	1.93987e-06	2.13386e-05	35
HERVL18-int	2	Inf	0.537501	0.977148	0
HERVL40-int	2	Inf	0.537501	0.977148	0
HERVL-int	7	1.32999	1	1	3
HERVS71-int	4	2.28001	0.659364	1	1
HSAT4	1	Inf	1	1	0
HSMAR1	2	1.1399	1	1	1
HSMAR2	2	1.1399	1	1	1
HUERS-P2-int	1	Inf	1	1	0
Kanga2_a	1	0.284933	0.299676	0.659845	2
L1HS	934	1.89379	2.59887e-22	5.71751e-21	290
L1M1	7	0.398674	0.0746652	0.271803	10
L1M2	3	0.284833	0.0808765	0.282231	6
L1M3	2	0.379885	0.360551	0.760161	3
L1M3c	1	0.569947	1	1	1
L1M4	7	0.234323	0.00090343	0.00672258	17
L1M4a1	1	0.569947	1	1	1
L1M4b	3	0.189823	0.0118467	0.0637707	9
L1M4c	1	0.094949	0.0110268	0.061314	6
L1M5	20	0.241485	2.45961e-08	3.1114e-07	47
L1M6	4	0.284783	0.0364066	0.158808	8
L1M7	2	0.379885	0.360551	0.760161	3
L1M8	1	0.569947	1	1	1
L1MA1	1	0.0813579	0.00452995	0.0276164	7
L1MA2	4	0.569857	0.472527	0.964108	4
L1MA3	3	0.569887	0.674533	1	3
L1MA4	8	0.414184	0.057958	0.223868	11
L1MA5	2	0.569917	0.624695	1	2
L1MA5A	1	0.113906	0.0263711	0.125885	5
L1MA6	2	0.113844	0.00117696	0.00838789	10
L1MA7	10	0.712251	0.471556	0.964108	8
L1MA8	2	0.113844	0.00117696	0.00838789	10
L1MA9	9	0.232691	0.000106961	0.00104082	22
L1MB1	1	0.142436	0.0616016	0.229194	4
L1MB2	1	0.0517509	0.000115118	0.0010787	11
L1MB3	9	0.427103	0.0667162	0.244626	12
L1MB4	1	0.0813579	0.00452995	0.0276164	7
L1MB5	3	0.13135	0.000310129	0.00261542	13
L1MB7	7	0.132572	3.06863e-08	3.78714e-07	30
L1MB8	13	0.617063	0.297515	0.659845	12
L1MC	6	0.683827	0.542141	0.977148	5
L1MC1	2	0.0632003	9.71412e-07	1.11712e-05	18
L1MC2	5	0.356	0.0808545	0.282231	8
L1MC3	4	0.11973	7.05897e-06	7.44133e-05	19
L1MC4	11	0.298014	0.0012949	0.00897563	21
L1MC4a	6	0.427223	0.161241	0.477123	8
L1MC5	11	0.347808	0.00591394	0.0356245	18
L1MC5a	13	0.926078	0.825036	1	8
L1MCa	1	0.0517509	0.000115118	0.0010787	11
L1MCb	3	0.341839	0.148835	0.443003	5
L1MCc	1	0.142436	0.0616016	0.229194	4
L1MD	7	0.362389	0.046231	0.187143	11
L1MD1	2	0.379885	0.360551	0.760161	3
L1MD2	8	0.414184	0.057958	0.223868	11
L1MD3	2	0.162735	0.0139606	0.0713543	7
L1MDa	3	0.427343	0.264358	0.659845	4
L1ME1	16	0.259731	3.13028e-06	3.37004e-05	35
L1ME2	9	0.394204	0.042924	0.176766	13
L1ME2z	3	0.244118	0.0429688	0.176766	7
L1ME3	3	0.284833	0.0808765	0.282231	6
L1ME3A	19	0.902271	0.852163	1	12
L1ME3B	6	0.341701	0.037126	0.159201	10
L1ME3Cz	4	0.284783	0.0364066	0.158808	8
L1ME3E	4	0.379798	0.184711	0.52248	6
L1ME3F	1	0.094949	0.0110268	0.061314	6
L1ME3G	8	0.506335	0.205635	0.553463	9
L1ME4a	13	0.435331	0.0232087	0.115133	17
L1ME4b	9	0.366004	0.0172482	0.0864117	14
L1ME4c	8	0.569737	0.300294	0.659845	8
L1ME5	1	0.189936	0.139249	0.419406	3
L1MEb	1	0.569947	1	1	1
L1MEc	8	0.22756	0.000221792	0.00200405	20
L1MEd	11	0.312953	0.00214296	0.0142676	20
L1MEf	10	0.569677	0.245112	0.645972	10
L1MEg	4	0.108346	1.31121e-06	1.47439e-05	21
L1MEh	2	1.1399	1	1	1
L1MEi	3	0.284833	0.0808765	0.282231	6
L1MEj	1	0.189936	0.139249	0.419406	3
L1P1	317	92.5046	2.46055e-59	9.57724e-58	2
L1P2	9	5.13101	0.1056	0.363493	1
L1P3	3	0.189823	0.0118467	0.0637707	9
L1P4	2	0.284883	0.198827	0.538004	4
L1PA10	5	0.356	0.0808545	0.282231	8
L1PA11	1	0.113906	0.0263711	0.125885	5
L1PA12	2	1.1399	1	1	1
L1PA13	3	0.142316	0.000701351	0.00543516	12
L1PA14	2	0.18988	0.0305174	0.137873	6
L1PA15	2	0.0948859	0.000210222	0.00193404	12
L1PA15-16	1	0.113906	0.0263711	0.125885	5
L1PA16	3	0.142316	0.000701351	0.00543516	12
L1PA17	1	0.189936	0.139249	0.419406	3
L1PA2	2439	5.37858	2.22196e-223	5.62156e-221	300
L1PA3	3705	142.027	0	0	20
L1PA4	845	30.0398	5.32437e-142	5.38826e-140	17
L1PA5	130	7.46802	1.24691e-15	2.03529e-14	10
L1PA6	25	0.0447494	9.71786e-105	4.47021e-103	307
L1PA7	16	0.506059	0.0498735	0.200286	18
L1PA8	3	0.00710205	7.25272e-99	3.05823e-97	234
L1PA8A	3	0.02388	8.12564e-28	2.28421e-26	71
L1PB	1	0.569947	1	1	1
L1PB1	3	0.13135	0.000310129	0.00261542	13
L1PB2	1	0.094949	0.0110268	0.061314	6
L1PB4	7	0.569767	0.282575	0.659845	7
L1PBa1	1	Inf	1	1	0
L1PREC2	2	0.10353	0.000500331	0.00408335	11
L2	32	0.491785	0.00368075	0.0232808	37
L2-3_Crp	1	0.569947	1	1	1
L2a	97	0.45703	1.38287e-08	1.79419e-07	120
L2b	58	0.767834	0.213119	0.570572	43
L2c	59	0.402688	9.22258e-08	1.1111e-06	83
L3	25	0.418067	0.000986504	0.00723436	34
L3b	5	1.42496	1	1	2
L4_A_Mam	2	0.18988	0.0305174	0.137873	6
L4_B_Mam	1	Inf	1	1	0
L4_C_Mam	1	0.142436	0.0616016	0.229194	4
Looper	1	Inf	1	1	0
LOR1a	2	0.569917	0.624695	1	2
LOR1b	1	0.284933	0.299676	0.659845	2
LTR102_Mam	1	Inf	1	1	0
LTR103b_Mam	1	0.284933	0.299676	0.659845	2
LTR10B	1	Inf	1	1	0
LTR10F	1	Inf	1	1	0
LTR12	3	0.854882	1	1	2
LTR12_	1	0.189936	0.139249	0.419406	3
LTR12C	14	1.99568	0.326383	0.705767	4
LTR12D	1	Inf	1	1	0
LTR12F	1	Inf	1	1	0
LTR14	1	0.569947	1	1	1
LTR14B	2	Inf	0.537501	0.977148	0
LTR16	2	0.227883	0.107252	0.364226	5
LTR16A	1	0.189936	0.139249	0.419406	3
LTR16A1	3	0.569887	0.674533	1	3
LTR16B	1	0.284933	0.299676	0.659845	2
LTR16B1	1	0.569947	1	1	1
LTR16B2	2	0.569917	0.624695	1	2
LTR16C	8	0.414184	0.057958	0.223868	11
LTR16D	1	Inf	1	1	0
LTR16E1	6	1.71006	0.719012	1	2
LTR16E2	4	2.28001	0.659364	1	1
LTR17	2	Inf	0.537501	0.977148	0
LTR18C	1	Inf	1	1	0
LTR19B	1	0.284933	0.299676	0.659845	2
LTR1A2	1	Inf	1	1	0
LTR1D1	1	0.569947	1	1	1
LTR2	1	0.113906	0.0263711	0.125885	5
LTR23	1	Inf	1	1	0
LTR26	1	0.569947	1	1	1
LTR2C	1	Inf	1	1	0
LTR33	6	0.341701	0.037126	0.159201	10
LTR33A	1	0.569947	1	1	1
LTR33A_	2	0.569917	0.624695	1	2
LTR33B	5	1.42496	1	1	2
LTR33C	1	0.284933	0.299676	0.659845	2
LTR34	1	Inf	1	1	0
LTR38A1	1	Inf	1	1	0
LTR39	2	1.1399	1	1	1
LTR3A	2	Inf	0.537501	0.977148	0
LTR4	1	Inf	1	1	0
LTR40a	2	0.379885	0.360551	0.760161	3
LTR40A1	1	Inf	1	1	0
LTR40c	2	Inf	0.537501	0.977148	0
LTR41	1	Inf	1	1	0
LTR41C	3	Inf	0.558095	0.977148	0
LTR43	2	Inf	0.537501	0.977148	0
LTR45B	1	Inf	1	1	0
LTR46	1	0.569947	1	1	1
LTR47A2	1	0.569947	1	1	1
LTR48	1	0.284933	0.299676	0.659845	2
LTR49-int	2	0.569917	0.624695	1	2
LTR54	1	Inf	1	1	0
LTR5A	1	Inf	1	1	0
LTR5B	3	1.70991	1	1	1
LTR5_Hs	3	Inf	0.558095	0.977148	0
LTR67B	1	0.189936	0.139249	0.419406	3
LTR68	1	Inf	1	1	0
LTR69	1	Inf	1	1	0
LTR6B	1	Inf	1	1	0
LTR7	1	Inf	1	1	0
LTR71B	1	Inf	1	1	0
LTR72B	1	Inf	1	1	0
LTR75_1	1	Inf	1	1	0
LTR78	4	0.379798	0.184711	0.52248	6
LTR78B	2	0.569917	0.624695	1	2
LTR79	4	0.569857	0.472527	0.964108	4
LTR7B	1	0.569947	1	1	1
LTR7Y	2	Inf	0.537501	0.977148	0
LTR8	2	0.284883	0.198827	0.538004	4
LTR81	2	Inf	0.537501	0.977148	0
LTR81AB	1	Inf	1	1	0
LTR81B	1	Inf	1	1	0
LTR81C	1	Inf	1	1	0
LTR82B	1	0.284933	0.299676	0.659845	2
LTR83	1	Inf	1	1	0
LTR85a	1	0.189936	0.139249	0.419406	3
LTR85b	3	Inf	0.558095	0.977148	0
LTR85c	1	0.569947	1	1	1
LTR86B1	3	Inf	0.558095	0.977148	0
LTR88a	1	0.569947	1	1	1
LTR88b	2	Inf	0.537501	0.977148	0
LTR89	1	Inf	1	1	0
LTR8A	1	0.569947	1	1	1
LTR9	2	1.1399	1	1	1
LTR9A1	1	0.569947	1	1	1
LTR9B	2	Inf	0.537501	0.977148	0
MADE2	1	Inf	1	1	0
MamGypLTR1b	1	0.569947	1	1	1
MamGypLTR1d	2	Inf	0.537501	0.977148	0
MamGypLTR2b	2	Inf	0.537501	0.977148	0
MamGypsy2-I	2	0.569917	0.624695	1	2
Mam_R4	3	Inf	0.558095	0.977148	0
MamRep1151	1	0.569947	1	1	1
MamRep1527	1	0.569947	1	1	1
MamRep1879	1	Inf	1	1	0
MamRep38	2	0.569917	0.624695	1	2
MamRep4096	1	0.284933	0.299676	0.659845	2
MamRep488	2	Inf	0.537501	0.977148	0
MamRep605	1	0.189936	0.139249	0.419406	3
MamRTE1	5	0.712352	0.731526	1	4
MamTip1	1	Inf	1	1	0
MamTip2	3	0.854882	1	1	2
MARNA	4	2.28001	0.659364	1	1
MER102a	1	0.569947	1	1	1
MER102b	3	0.427343	0.264358	0.659845	4
MER103C	6	0.854851	0.755705	1	4
MER104	1	Inf	1	1	0
MER106A	1	Inf	1	1	0
MER112	1	Inf	1	1	0
MER113	2	1.1399	1	1	1
MER113A	1	0.284933	0.299676	0.659845	2
MER113B	1	Inf	1	1	0
MER115	3	1.70991	1	1	1
MER11A	2	0.569917	0.624695	1	2
MER11B	1	Inf	1	1	0
MER11C	1	0.284933	0.299676	0.659845	2
MER129	1	Inf	1	1	0
MER131	1	Inf	1	1	0
MER1A	3	1.70991	1	1	1
MER1B	1	0.0569327	0.000292091	0.00259295	10
MER2	1	0.0711815	0.00183548	0.0123834	8
MER20	7	0.306565	0.0100199	0.0582767	13
MER20B	2	0.379885	0.360551	0.760161	3
MER21B	1	0.189936	0.139249	0.419406	3
MER21C	10	5.7031	0.066449	0.244626	1
MER2B	1	0.569947	1	1	1
MER3	3	0.427343	0.264358	0.659845	4
MER30	1	0.284933	0.299676	0.659845	2
MER31A	2	1.1399	1	1	1
MER31B	1	0.189936	0.139249	0.419406	3
MER33	6	0.488306	0.248039	0.646948	7
MER34	1	0.284933	0.299676	0.659845	2
MER34A	1	Inf	1	1	0
MER34B	1	Inf	1	1	0
MER34-int	1	Inf	1	1	0
MER39	4	0.325505	0.111567	0.373861	7
MER41B	2	0.284883	0.198827	0.538004	4
MER41C	2	Inf	0.537501	0.977148	0
MER41D	1	Inf	1	1	0
MER44A	2	0.162735	0.0139606	0.0713543	7
MER44B	2	0.569917	0.624695	1	2
MER46C	1	0.284933	0.299676	0.659845	2
MER47A	1	0.284933	0.299676	0.659845	2
MER47B	1	0.284933	0.299676	0.659845	2
MER47C	1	Inf	1	1	0
MER48	1	Inf	1	1	0
MER49	3	0.854882	1	1	2
MER4A	2	Inf	0.537501	0.977148	0
MER4A1	1	0.189936	0.139249	0.419406	3
MER4A1_	1	Inf	1	1	0
MER4C	2	1.1399	1	1	1
MER4D1	2	0.569917	0.624695	1	2
MER4E	1	0.569947	1	1	1
MER4-int	2	1.1399	1	1	1
MER50	2	0.284883	0.198827	0.538004	4
MER50-int	2	Inf	0.537501	0.977148	0
MER51A	2	Inf	0.537501	0.977148	0
MER52A	2	1.1399	1	1	1
MER52D	1	Inf	1	1	0
MER53	3	1.70991	1	1	1
MER54B	1	Inf	1	1	0
MER57A-int	2	0.569917	0.624695	1	2
MER57C2	2	1.1399	1	1	1
MER57D	1	Inf	1	1	0
MER57E1	1	Inf	1	1	0
MER57-int	1	0.569947	1	1	1
MER58A	7	0.498451	0.185862	0.52248	8
MER58C	2	1.1399	1	1	1
MER5A	22	12.5558	0.000708934	0.00543516	1
MER5A1	10	Inf	0.0172176	0.0864117	0
MER5B	14	Inf	0.00336983	0.021584	0
MER5C	1	Inf	1	1	0
MER5C1	2	Inf	0.537501	0.977148	0
MER61A	1	0.284933	0.299676	0.659845	2
MER61E	1	Inf	1	1	0
MER63A	3	0.569887	0.674533	1	3
MER63B	5	Inf	0.166431	0.481224	0
MER63D	3	Inf	0.558095	0.977148	0
MER68B	1	Inf	1	1	0
MER6A	1	0.569947	1	1	1
MER70B	1	Inf	1	1	0
MER74A	1	0.569947	1	1	1
MER74B	3	1.70991	1	1	1
MER74C	1	Inf	1	1	0
MER77	1	0.284933	0.299676	0.659845	2
MER77B	4	1.13992	1	1	2
MER8	2	0.569917	0.624695	1	2
MER81	1	Inf	1	1	0
MER84	1	Inf	1	1	0
MER90a	1	Inf	1	1	0
MER91A	1	Inf	1	1	0
MER91C	2	Inf	0.537501	0.977148	0
MER92B	3	Inf	0.558095	0.977148	0
MER94	2	Inf	0.537501	0.977148	0
MER96B	1	0.569947	1	1	1
MER97b	1	Inf	1	1	0
MER9a2	2	0.569917	0.624695	1	2
MERX	1	Inf	1	1	0
MIR	109	0.728826	0.0354775	0.15747	85
MIR1_Amn	7	Inf	0.0535476	0.21168	0
MIR3	54	30.887	7.8933e-10	1.05106e-08	1
MIRb	111	0.7423	0.0437778	0.178642	85
MIRc	59	1.24645	0.370479	0.774639	27
MLT1A	7	0.498451	0.185862	0.52248	8
MLT1A0	13	0.263961	5.19949e-05	0.000526189	28
MLT1A1	6	0.488306	0.248039	0.646948	7
MLT1B	20	0.569376	0.0983169	0.340742	20
MLT1B-int	1	0.569947	1	1	1
MLT1C	18	0.487877	0.0292685	0.137873	21
MLT1D	16	0.607474	0.190656	0.532995	15
MLT1E	2	Inf	0.537501	0.977148	0
MLT1E1A	4	0.379798	0.184711	0.52248	6
MLT1E2	3	0.341839	0.148835	0.443003	5
MLT1E3	1	0.142436	0.0616016	0.229194	4
MLT1F	5	0.474769	0.222447	0.592412	6
MLT1F1	6	0.683827	0.542141	0.977148	5
MLT1F2	6	0.854851	0.755705	1	4
MLT1G	5	0.356	0.0808545	0.282231	8
MLT1G1	5	0.949875	1	1	3
MLT1G3	4	Inf	0.303842	0.659845	0
MLT1H	11	0.626623	0.363649	0.763512	10
MLT1H1	1	0.189936	0.139249	0.419406	3
MLT1H2	3	0.427343	0.264358	0.659845	4
MLT1H-int	4	2.28001	0.659364	1	1
MLT1I	9	0.569707	0.230214	0.609886	9
MLT1J	7	0.306565	0.0100199	0.0582767	13
MLT1J1	4	0.569857	0.472527	0.964108	4
MLT1J1-int	1	Inf	1	1	0
MLT1J2	8	2.28037	0.345411	0.743737	2
MLT1K	12	0.621411	0.280311	0.659845	11
MLT1L	5	0.21895	0.00240458	0.0158015	13
MLT1M	2	1.1399	1	1	1
MLT1N2	3	0.854882	1	1	2
MLT1O	4	0.759872	0.709766	1	3
MLT2A1	2	0.569917	0.624695	1	2
MLT2A2	2	0.284883	0.198827	0.538004	4
MLT2B1	1	0.189936	0.139249	0.419406	3
MLT2B4	2	0.162735	0.0139606	0.0713543	7
MLT2D	2	0.18988	0.0305174	0.137873	6
MLT2E	2	1.1399	1	1	1
MLT2F	3	1.70991	1	1	1
MSTA	15	0.406488	0.0084699	0.0504208	21
MSTA-int	2	0.227883	0.107252	0.364226	5
MSTB	2	0.162735	0.0139606	0.0713543	7
MSTB-int	2	0.569917	0.624695	1	2
MSTC	6	1.71006	0.719012	1	2
MSTD	3	0.244118	0.0429688	0.176766	7
OldhAT1	2	Inf	0.537501	0.977148	0
PABL_A	1	Inf	1	1	0
Penelope1_Vert	1	Inf	1	1	0
Plat_L3	5	Inf	0.166431	0.481224	0
PRIMA41-int	4	Inf	0.303842	0.659845	0
PRIMA4-int	1	0.569947	1	1	1
REP522	5	Inf	0.166431	0.481224	0
SATR1	1	Inf	1	1	0
SST1	4	2.28001	0.659364	1	1
SVA_A	25	0.14391	1.17788e-22	2.70913e-21	98
SVA_B	67	Inf	8.84774e-14	1.39905e-12	0
SVA_C	143	82.3826	5.24408e-27	1.39658e-25	1
SVA_D	911	138.063	6.09425e-175	1.0279e-172	4
SVA_E	62	0.365352	5.90068e-10	8.06958e-09	96
SVA_F	247	0.47135	1.05355e-17	1.83827e-16	293
THE1A	3	1.70991	1	1	1
THE1A-int	2	0.569917	0.624695	1	2
THE1B	14	0.306226	0.000379585	0.00314869	26
THE1B-int	4	0.325505	0.111567	0.373861	7
THE1C	5	0.18971	0.000608501	0.00488732	15
THE1D	6	0.227668	0.00121081	0.00850934	15
Tigger1	4	0.142256	8.27267e-05	0.000820779	16
Tigger11a	1	Inf	1	1	0
Tigger12c	2	Inf	0.537501	0.977148	0
Tigger13a	2	0.284883	0.198827	0.538004	4
Tigger14a	1	Inf	1	1	0
Tigger15a	4	0.759872	0.709766	1	3
Tigger16a	2	Inf	0.537501	0.977148	0
Tigger16b	1	0.569947	1	1	1
Tigger17	2	1.1399	1	1	1
Tigger17a	1	0.189936	0.139249	0.419406	3
Tigger17c	1	0.569947	1	1	1
Tigger19a	6	3.42046	0.434067	0.900155	1
Tigger19b	7	3.9908	0.272364	0.659845	1
Tigger1a_Art	2	1.1399	1	1	1
Tigger2a	4	2.28001	0.659364	1	1
Tigger3a	3	0.244118	0.0429688	0.176766	7
Tigger3b	2	0.162735	0.0139606	0.0713543	7
Tigger4	2	0.569917	0.624695	1	2
Tigger4a	1	0.0813579	0.00452995	0.0276164	7
Tigger4b	1	0.284933	0.299676	0.659845	2
Tigger5	1	0.284933	0.299676	0.659845	2
Tigger5b	2	Inf	0.537501	0.977148	0
Tigger6a	1	0.189936	0.139249	0.419406	3
Tigger6b	1	Inf	1	1	0
Tigger7	5	1.42496	1	1	2
UCON132b	4	Inf	0.303842	0.659845	0
UCON26	1	Inf	1	1	0
X6A_LINE	1	Inf	1	1	0
X7A_LINE	3	Inf	0.558095	0.977148	0
X7C_LINE	1	0.569947	1	1	1
Zaphod	1	0.569947	1	1	1
Zaphod2	1	Inf	1	1	0
Zaphod3	1	Inf	1	1	0

## Sheet: B
TE	Freq	OR	pval	FDR	Simulated	TableS2B. Frequency and enrichment of the falsely detected TE loci by their subfamily for human unstranded simulation. Fisher's exact test (OR, pval) was performed to estimate enrichment of the said elements (TE - ID, Freq - total number of FP loci within each subfamily) as compared to the true simulated active elements (Simulated - total number of the simulated loci within each subfamily)
7SK	1	Inf	1	1	0
ALR/Alpha	3	Inf	0.555548	1	0
Alu	2	Inf	0.553809	1	0
AluJb	90	0.414421	8.88285e-10	1.51516e-08	109
AluJo	54	0.453467	3.63786e-05	0.000493592	60
AluJr	61	0.092343	6.15468e-94	3.06195e-92	322
AluJr4	19	0.125443	1.78224e-20	4.83636e-19	76
AluSc	21	0.220326	1.41989e-09	2.35465e-08	48
AluSc5	5	0.280845	0.0216066	0.13578	9
AluSc8	17	0.0263535	4.44958e-126	3.79486e-124	314
AluSg	27	0.283371	9.89146e-08	1.596e-06	48
AluSg4	2	0.00337831	2.19345e-134	3.03122e-132	288
AluSg7	3	0.116591	0.000126404	0.00147966	13
AluSp	32	0.193444	3.38704e-17	7.77717e-16	83
AluSq	15	0.270373	2.90412e-05	0.0004128	28
AluSq10	5	Inf	0.175653	0.643342	0
AluSq2	45	0.268987	3.12206e-13	6.42713e-12	84
AluSx	84	0.306547	5.84978e-18	1.39693e-16	137
AluSx1	75	0.0817032	2.53871e-134	3.03122e-132	441
AluSx3	26	0.0401944	2.16866e-117	1.43855e-115	315
AluSx4	10	0.388786	0.0261721	0.16108	13
AluSz	71	0.270975	1.02217e-19	2.65319e-18	131
AluSz6	29	0.224321	2.27097e-12	4.37345e-11	65
AluY	102	0.346867	1.93421e-16	4.27676e-15	147
AluYa5	963	2.04345	2.82844e-25	9.93281e-24	246
AluYa8	8	1.01181	1	1	4
AluYb8	946	1.91658	1.36131e-21	4.06352e-20	257
AluYb9	97	0.542454	4.64661e-05	0.00061645	90
AluYc	1	Inf	1	1	0
AluYc3	1	Inf	1	1	0
AluYe5	1	0.50587	1	1	1
AluYf1	1	Inf	1	1	0
AluYg6	1	0.50587	1	1	1
AluYh3	1	0.252921	0.26274	0.765151	2
AluYh7	1	Inf	1	1	0
AluYj4	2	0.337201	0.342842	0.886045	3
AluYk11	1	Inf	1	1	0
AluYk2	4	Inf	0.307856	0.824172	0
AluYk3	2	0.168544	0.0204596	0.132765	6
AluYk4	1	0.50587	1	1	1
AluYm1	4	0.288924	0.0513139	0.261833	7
AmnSINE1	5	Inf	0.175653	0.643342	0
Arthur1	1	0.252921	0.26274	0.765151	2
Arthur1A	1	Inf	1	1	0
Arthur1B	3	Inf	0.555548	1	0
Arthur1C	2	Inf	0.553809	1	0
BLACKJACK	1	Inf	1	1	0
BSR/Beta	1	Inf	1	1	0
Chap1_Mam	1	Inf	1	1	0
Charlie1	2	0.505839	0.60648	1	2
Charlie10	1	Inf	1	1	0
Charlie11	1	Inf	1	1	0
Charlie13b	2	Inf	0.553809	1	0
Charlie15a	6	Inf	0.18843	0.665639	0
Charlie15b	5	2.5299	0.670771	1	1
Charlie16a	3	1.51778	1	1	1
Charlie19a	2	1.0118	1	1	1
Charlie1a	5	2.5299	0.670771	1	1
Charlie1b	3	0.758843	1	1	2
Charlie20a	1	0.252921	0.26274	0.765151	2
Charlie23a	1	Inf	1	1	0
Charlie24	2	Inf	0.553809	1	0
Charlie29a	3	0.379325	0.234218	0.765151	4
Charlie2b	1	0.252921	0.26274	0.765151	2
Charlie30a	1	0.50587	1	1	1
Charlie4a	6	Inf	0.18843	0.665639	0
Charlie4z	4	Inf	0.307856	0.824172	0
Charlie5	5	2.5299	0.670771	1	1
Charlie7	1	0.101115	0.0184744	0.125332	5
Charlie7a	1	0.50587	1	1	1
Charlie8	3	0.758843	1	1	2
Charlie9	2	Inf	0.553809	1	0
CR1-3_Croc	3	Inf	0.555548	1	0
CR1_Mam	2	Inf	0.553809	1	0
ERV3-16A3_I-int	5	0.280845	0.0216066	0.13578	9
ERV3-16A3_LTR	1	0.50587	1	1	1
ERVL47-int	1	Inf	1	1	0
ERVL-B4-int	2	0.168544	0.0204596	0.132765	6
ERVL-E-int	13	3.2901	0.108677	0.457546	2
Eulor5A	1	0.50587	1	1	1
FAM	1	Inf	1	1	0
FLAM_A	9	Inf	0.0337696	0.201604	0
FLAM_C	15	Inf	0.00408496	0.0353438	0
FordPrefect	2	Inf	0.553809	1	0
FordPrefect_a	1	0.50587	1	1	1
FRAM	8	Inf	0.0582491	0.287394	0
GSATII	1	Inf	1	1	0
HAL1	18	0.41327	0.00655213	0.0550014	22
HAL1b	5	1.26478	1	1	2
HAL1M8	1	0.168597	0.113429	0.457546	3
HAL1ME	3	0.252827	0.0691097	0.33273	6
Harlequin-int	1	0.50587	1	1	1
hAT-N1_Mam	1	Inf	1	1	0
Helitron3Na_Mam	2	1.0118	1	1	1
HERV16-int	3	Inf	0.555548	1	0
HERV4_I-int	1	0.50587	1	1	1
HERV9-int	1	Inf	1	1	0
HERVE-int	8	Inf	0.0582491	0.287394	0
HERVH-int	7	0.0119646	2.30225e-125	1.71806e-123	286
HERVIP10B3-int	1	Inf	1	1	0
HERVIP10FH-int	1	Inf	1	1	0
HERVK14C-int	1	0.072215	0.00272372	0.0254072	7
HERVK22-int	1	0.0109468	4.68831e-21	1.33282e-19	46
HERVK3-int	2	0.0420424	6.24071e-10	1.0958e-08	24
HERVK9-int	7	0.0417416	5.93637e-32	2.53144e-30	84
HERVK-int	14	0.207636	2.20379e-07	3.46227e-06	34
HERVL18-int	1	Inf	1	1	0
HERVL40-int	3	Inf	0.555548	1	0
HERVL-int	8	1.34925	0.760605	1	3
HERVS71-int	5	2.5299	0.670771	1	1
HSAT4	1	Inf	1	1	0
HSMAR1	2	1.0118	1	1	1
HSMAR2	1	0.50587	1	1	1
HUERS-P2-int	1	Inf	1	1	0
HUERS-P3-int	1	Inf	1	1	0
Kanga2_a	1	0.252921	0.26274	0.765151	2
L1HS	940	1.67392	7.50004e-15	1.59912e-13	291
L1M1	11	0.556178	0.17396	0.643342	10
L1M2	8	0.674363	0.572197	1	6
L1M2a	1	0.50587	1	1	1
L1M3	4	0.674445	0.693924	1	3
L1M3c	1	0.50587	1	1	1
L1M4	18	0.568646	0.103727	0.455332	16
L1M4a1	1	0.50587	1	1	1
L1M4b	7	0.393227	0.0653265	0.319672	9
L1M4c	3	0.252827	0.0691097	0.33273	6
L1M5	49	0.537464	0.00309698	0.0275955	46
L1M6	3	0.189578	0.00928643	0.0684444	8
L1M7	2	0.337201	0.342842	0.886045	3
L1M8	1	0.50587	1	1	1
L1MA1	1	0.072215	0.00272372	0.0254072	7
L1MA10	1	0.252921	0.26274	0.765151	2
L1MA2	5	0.632257	0.495496	1	4
L1MA3	7	1.18049	1	1	3
L1MA4	13	0.597551	0.202509	0.702895	11
L1MA4A	1	0.0842555	0.00715769	0.0569752	6
L1MA5	3	0.758843	1	1	2
L1MA5A	1	0.101115	0.0184744	0.125332	5
L1MA6	9	0.455012	0.0906607	0.416342	10
L1MA7	10	0.722526	0.608201	1	7
L1MA8	6	0.303295	0.0298505	0.180458	10
L1MA9	10	0.229488	8.59172e-05	0.00109133	22
L1MB1	4	0.505777	0.454793	1	4
L1MB2	6	0.27567	0.0094778	0.069003	11
L1MB3	20	0.842989	0.708478	1	12
L1MB4	4	0.288924	0.0513139	0.261833	7
L1MB5	4	0.16844	0.000855138	0.00895644	12
L1MB7	16	0.278396	2.51976e-05	0.000376074	29
L1MB8	14	0.589854	0.211884	0.731185	12
L1MC	6	0.60693	0.524018	1	5
L1MC1	6	0.17826	9.06606e-05	0.00110458	17
L1MC2	7	0.442429	0.168099	0.643342	8
L1MC3	16	0.425457	0.0119633	0.0860493	19
L1MC4	20	0.481164	0.0203024	0.132765	21
L1MC4a	6	0.379208	0.0862954	0.399367	8
L1MC5	14	0.39296	0.00856765	0.0655911	18
L1MC5a	12	0.758707	0.63642	1	8
L1MCa	3	0.151624	0.00175884	0.0175004	10
L1MCb	4	0.404586	0.173938	0.643342	5
L1MCc	1	0.126432	0.046553	0.251526	4
L1MD	8	0.367627	0.0299252	0.180458	11
L1MD1	5	0.843137	1	1	3
L1MD2	12	0.551543	0.184012	0.665639	11
L1MD3	2	0.144449	0.00867956	0.0655911	7
L1MDa	7	0.885287	1	1	4
L1MDb	1	Inf	1	1	0
L1ME1	37	0.53372	0.00849636	0.0655911	35
L1ME2	19	0.739063	0.454187	1	13
L1ME2z	4	0.288924	0.0513139	0.261833	7
L1ME3	5	0.421416	0.198639	0.693494	6
L1ME3A	30	1.2652	0.624044	1	12
L1ME3B	10	0.505591	0.153697	0.607661	10
L1ME3C	1	0.168597	0.113429	0.457546	3
L1ME3Cz	9	0.56889	0.303546	0.824172	8
L1ME3D	5	0.505746	0.319448	0.847601	5
L1ME3E	4	0.337118	0.0958858	0.430405	6
L1ME3F	1	0.101115	0.0184744	0.125332	5
L1ME3G	12	0.758707	0.63642	1	8
L1ME4a	20	0.63191	0.215289	0.738663	16
L1ME4b	14	0.505466	0.0730968	0.34911	14
L1ME4c	13	0.939485	1	1	7
L1ME5	3	0.505808	0.410494	0.996198	3
L1MEb	6	3.03606	0.43585	1	1
L1MEc	10	0.252498	0.000291019	0.00316203	20
L1MEd	21	0.530571	0.0466684	0.251526	20
L1MEf	11	0.556178	0.17396	0.643342	10
L1MEg	7	0.168283	8.88808e-06	0.000136056	21
L1MEg1	1	0.252921	0.26274	0.765151	2
L1MEh	3	1.51778	1	1	1
L1MEi	2	0.168544	0.0204596	0.132765	6
L1P1	323	83.5061	1.2785e-54	5.87128e-53	2
L1P2	10	5.06185	0.112898	0.457546	1
L1P3	2	0.112321	0.00145836	0.0150111	9
L1P4	4	0.505777	0.454793	1	4
L1PA10	6	0.379208	0.0862954	0.399367	8
L1PA11	3	0.303426	0.1284	0.511031	5
L1PA12	3	1.51778	1	1	1
L1PA13	5	0.210565	0.00296372	0.0268082	12
L1PA14	4	0.337118	0.0958858	0.430405	6
L1PA15	2	0.084198	8.92026e-05	0.00110458	12
L1PA15-16	2	0.202279	0.0467661	0.251526	5
L1PA16	7	0.294816	0.0123712	0.0879236	12
L1PA17	1	0.168597	0.113429	0.457546	3
L1PA2	2420	4.66493	1.8018e-182	5.37838e-180	298
L1PA3	3705	121.813	0	0	20
L1PA4	864	27.1274	6.72254e-130	6.68893e-128	17
L1PA5	122	6.21207	1.66752e-12	3.31836e-11	10
L1PA6	23	0.0366381	3.41563e-116	2.03913e-114	306
L1PA7	20	0.561556	0.0851074	0.399367	18
L1PA8	7	0.0147292	7.64746e-101	4.15048e-99	234
L1PA8A	4	0.0282607	4.64163e-29	1.84737e-27	71
L1PB	1	0.50587	1	1	1
L1PB1	3	0.116591	0.000126404	0.00147966	13
L1PB2	1	0.0842555	0.00715769	0.0569752	6
L1PB4	11	0.794874	0.624663	1	7
L1PBa	1	0.0842555	0.00715769	0.0569752	6
L1PBa1	1	Inf	1	1	0
L1PREC2	4	0.183776	0.00193669	0.0189542	11
L2	48	0.673543	0.0822008	0.389475	36
L2-3_Crp	1	0.50587	1	1	1
L2a	158	0.68	0.00200512	0.0193074	117
L2b	77	0.905467	0.628341	1	43
L2c	106	0.643715	0.00322016	0.0282711	83
L3	41	0.609048	0.0369377	0.213574	34
L3b	10	2.53038	0.359062	0.912171	2
L4_A_Mam	7	0.590034	0.382169	0.958635	6
L4_B_Mam	1	Inf	1	1	0
L4_C_Mam	2	0.252874	0.10271	0.455332	4
Looper	1	Inf	1	1	0
LOR1a	2	0.505839	0.60648	1	2
LOR1b	2	0.505839	0.60648	1	2
LOR1-int	3	0.758843	1	1	2
LTR1	1	Inf	1	1	0
LTR102_Mam	1	Inf	1	1	0
LTR103b_Mam	1	0.252921	0.26274	0.765151	2
LTR103_Mam	2	1.0118	1	1	1
LTR104_Mam	1	Inf	1	1	0
LTR10B	1	Inf	1	1	0
LTR10C	1	0.50587	1	1	1
LTR10F	1	Inf	1	1	0
LTR12	3	0.758843	1	1	2
LTR12_	2	0.337201	0.342842	0.886045	3
LTR12C	19	2.40463	0.122886	0.492371	4
LTR12D	2	Inf	0.553809	1	0
LTR12F	3	Inf	0.555548	1	0
LTR13	1	0.50587	1	1	1
LTR14	1	0.50587	1	1	1
LTR14C	1	Inf	1	1	0
LTR16	4	0.404586	0.173938	0.643342	5
LTR16A	2	0.337201	0.342842	0.886045	3
LTR16A1	3	0.505808	0.410494	0.996198	3
LTR16B	2	0.505839	0.60648	1	2
LTR16B1	1	0.50587	1	1	1
LTR16B2	2	0.505839	0.60648	1	2
LTR16C	15	0.689563	0.406212	0.996198	11
LTR16D	2	Inf	0.553809	1	0
LTR16D2	2	Inf	0.553809	1	0
LTR16E1	10	2.53038	0.359062	0.912171	2
LTR16E2	6	3.03606	0.43585	1	1
LTR17	2	Inf	0.553809	1	0
LTR18C	1	Inf	1	1	0
LTR19A	1	Inf	1	1	0
LTR19B	1	0.252921	0.26274	0.765151	2
LTR1A1	1	Inf	1	1	0
LTR1A2	3	Inf	0.555548	1	0
LTR1D1	1	0.50587	1	1	1
LTR2	1	0.101115	0.0184744	0.125332	5
LTR23	1	Inf	1	1	0
LTR24B	1	Inf	1	1	0
LTR26	2	1.0118	1	1	1
LTR27	1	Inf	1	1	0
LTR27C	2	Inf	0.553809	1	0
LTR29	1	0.252921	0.26274	0.765151	2
LTR2C	1	Inf	1	1	0
LTR33	14	0.707992	0.395076	0.982837	10
LTR33A_	3	0.758843	1	1	2
LTR33B	10	2.53038	0.359062	0.912171	2
LTR33C	1	0.252921	0.26274	0.765151	2
LTR34	1	Inf	1	1	0
LTR37B	3	0.758843	1	1	2
LTR38A1	1	Inf	1	1	0
LTR38B	1	Inf	1	1	0
LTR39	2	1.0118	1	1	1
LTR3A	2	Inf	0.553809	1	0
LTR40a	4	0.674445	0.693924	1	3
LTR40A1	1	Inf	1	1	0
LTR40c	2	Inf	0.553809	1	0
LTR41	4	Inf	0.307856	0.824172	0
LTR41B	1	0.50587	1	1	1
LTR41C	3	Inf	0.555548	1	0
LTR43	2	Inf	0.553809	1	0
LTR45B	2	Inf	0.553809	1	0
LTR46	2	1.0118	1	1	1
LTR46-int	1	Inf	1	1	0
LTR47A2	1	0.50587	1	1	1
LTR48	1	0.252921	0.26274	0.765151	2
LTR49	3	0.758843	1	1	2
LTR49-int	3	1.51778	1	1	1
LTR54	1	Inf	1	1	0
LTR55	1	0.50587	1	1	1
LTR56	1	Inf	1	1	0
LTR5A	2	Inf	0.553809	1	0
LTR5B	2	1.0118	1	1	1
LTR5_Hs	1	Inf	1	1	0
LTR61	1	Inf	1	1	0
LTR62	1	0.252921	0.26274	0.765151	2
LTR67B	5	0.843137	1	1	3
LTR68	1	Inf	1	1	0
LTR69	1	Inf	1	1	0
LTR6B	2	Inf	0.553809	1	0
LTR7	1	Inf	1	1	0
LTR71B	1	Inf	1	1	0
LTR72B	1	Inf	1	1	0
LTR75_1	1	Inf	1	1	0
LTR76	1	0.50587	1	1	1
LTR78	7	0.590034	0.382169	0.958635	6
LTR78B	3	0.758843	1	1	2
LTR79	5	0.632257	0.495496	1	4
LTR7B	1	0.50587	1	1	1
LTR7Y	3	Inf	0.555548	1	0
LTR8	5	0.632257	0.495496	1	4
LTR81	2	Inf	0.553809	1	0
LTR81A	3	0.758843	1	1	2
LTR81AB	2	Inf	0.553809	1	0
LTR81B	2	Inf	0.553809	1	0
LTR81C	1	Inf	1	1	0
LTR82B	1	0.50587	1	1	1
LTR83	1	Inf	1	1	0
LTR85a	1	0.168597	0.113429	0.457546	3
LTR85b	2	Inf	0.553809	1	0
LTR85c	1	0.50587	1	1	1
LTR86B1	3	Inf	0.555548	1	0
LTR86B2	1	0.50587	1	1	1
LTR88a	1	0.50587	1	1	1
LTR88b	3	Inf	0.555548	1	0
LTR89	1	Inf	1	1	0
LTR8A	1	0.50587	1	1	1
LTR9	2	1.0118	1	1	1
LTR90A	2	Inf	0.553809	1	0
LTR9B	3	Inf	0.555548	1	0
LTR9C	1	Inf	1	1	0
MADE1	4	Inf	0.307856	0.824172	0
MADE2	2	Inf	0.553809	1	0
MamGypLTR1b	3	1.51778	1	1	1
MamGypLTR1d	2	Inf	0.553809	1	0
MamGypLTR2b	3	Inf	0.555548	1	0
MamGypLTR3a	2	1.0118	1	1	1
MamGypsy2-I	7	1.77096	0.726858	1	2
Mam_R4	2	Inf	0.553809	1	0
MamRep1151	1	0.50587	1	1	1
MamRep137	1	0.50587	1	1	1
MamRep1527	1	0.50587	1	1	1
MamRep1879	1	Inf	1	1	0
MamRep38	5	1.26478	1	1	2
MamRep4096	1	0.252921	0.26274	0.765151	2
MamRep434	2	Inf	0.553809	1	0
MamRep605	3	0.505808	0.410494	0.996198	3
MamRTE1	10	1.68674	0.562983	1	3
MamTip1	3	Inf	0.555548	1	0
MamTip2	10	2.53038	0.359062	0.912171	2
MamTip3	1	0.50587	1	1	1
MARNA	5	2.5299	0.670771	1	1
MER102a	2	1.0118	1	1	1
MER102b	4	0.505777	0.454793	1	4
MER103C	10	1.26486	0.784836	1	4
MER104	2	Inf	0.553809	1	0
MER105	2	Inf	0.553809	1	0
MER106A	1	Inf	1	1	0
MER112	2	Inf	0.553809	1	0
MER113	2	1.0118	1	1	1
MER113A	1	0.50587	1	1	1
MER113B	3	Inf	0.555548	1	0
MER115	3	1.51778	1	1	1
MER117	2	1.0118	1	1	1
MER11A	2	0.505839	0.60648	1	2
MER11B	1	Inf	1	1	0
MER11C	1	0.252921	0.26274	0.765151	2
MER121B	1	Inf	1	1	0
MER124	3	1.51778	1	1	1
MER125	1	Inf	1	1	0
MER129	1	Inf	1	1	0
MER131	1	Inf	1	1	0
MER1A	4	2.02381	0.669482	1	1
MER1B	3	0.151624	0.00175884	0.0175004	10
MER2	3	0.189578	0.00928643	0.0684444	8
MER20	12	0.466591	0.0579515	0.287394	13
MER20B	4	0.674445	0.693924	1	3
MER21C	10	5.06185	0.112898	0.457546	1
MER2B	3	Inf	0.555548	1	0
MER3	10	1.26486	0.784836	1	4
MER30	3	0.758843	1	1	2
MER31A	2	1.0118	1	1	1
MER31B	1	0.168597	0.113429	0.457546	3
MER33	12	0.867172	0.809496	1	7
MER34	1	0.252921	0.26274	0.765151	2
MER34B	2	Inf	0.553809	1	0
MER34B-int	1	Inf	1	1	0
MER34C_	1	0.252921	0.26274	0.765151	2
MER34C2	2	1.0118	1	1	1
MER34-int	1	Inf	1	1	0
MER39	8	0.577956	0.285608	0.811942	7
MER41B	4	0.505777	0.454793	1	4
MER41C	2	Inf	0.553809	1	0
MER41D	1	Inf	1	1	0
MER44A	3	0.216689	0.0372055	0.213574	7
MER44B	1	0.252921	0.26274	0.765151	2
MER44C	1	0.252921	0.26274	0.765151	2
MER45A	1	Inf	1	1	0
MER46C	1	0.252921	0.26274	0.765151	2
MER47A	2	0.505839	0.60648	1	2
MER47B	1	0.252921	0.26274	0.765151	2
MER48	1	Inf	1	1	0
MER49	2	0.505839	0.60648	1	2
MER4A	2	Inf	0.553809	1	0
MER4A1	2	0.505839	0.60648	1	2
MER4A1_	1	Inf	1	1	0
MER4B	1	0.168597	0.113429	0.457546	3
MER4C	2	1.0118	1	1	1
MER4D0	2	Inf	0.553809	1	0
MER4D1	1	0.252921	0.26274	0.765151	2
MER4E	2	1.0118	1	1	1
MER4-int	4	2.02381	0.669482	1	1
MER50	4	0.505777	0.454793	1	4
MER50-int	4	Inf	0.307856	0.824172	0
MER51A	3	Inf	0.555548	1	0
MER52A	4	Inf	0.307856	0.824172	0
MER52D	3	Inf	0.555548	1	0
MER53	5	2.5299	0.670771	1	1
MER54A	3	1.51778	1	1	1
MER57A-int	1	0.252921	0.26274	0.765151	2
MER57B1	2	1.0118	1	1	1
MER57B2	2	1.0118	1	1	1
MER57C2	2	1.0118	1	1	1
MER57D	1	Inf	1	1	0
MER57E1	1	Inf	1	1	0
MER58A	14	0.885236	0.822597	1	8
MER58B	2	0.0777147	3.43565e-05	0.000476997	13
MER58C	2	1.0118	1	1	1
MER58D	1	Inf	1	1	0
MER5A	32	16.2186	4.81257e-05	0.000624587	1
MER5A1	19	Inf	0.000832452	0.00887454	0
MER5B	22	Inf	0.000156497	0.0017967	0
MER5C	2	Inf	0.553809	1	0
MER5C1	3	Inf	0.555548	1	0
MER6	2	Inf	0.553809	1	0
MER61A	1	0.252921	0.26274	0.765151	2
MER61E	1	Inf	1	1	0
MER63A	3	0.505808	0.410494	0.996198	3
MER63B	6	Inf	0.18843	0.665639	0
MER63C	2	Inf	0.553809	1	0
MER63D	4	Inf	0.307856	0.824172	0
MER66A	1	0.50587	1	1	1
MER68	2	0.505839	0.60648	1	2
MER68B	1	Inf	1	1	0
MER68-int	4	1.01181	1	1	2
MER6A	1	0.50587	1	1	1
MER70B	1	Inf	1	1	0
MER72	1	0.50587	1	1	1
MER74A	1	0.50587	1	1	1
MER74B	3	1.51778	1	1	1
MER76	3	1.51778	1	1	1
MER77	1	0.252921	0.26274	0.765151	2
MER77B	5	1.26478	1	1	2
MER81	2	Inf	0.553809	1	0
MER83	1	Inf	1	1	0
MER84	2	Inf	0.553809	1	0
MER85	2	Inf	0.553809	1	0
MER90a	1	Inf	1	1	0
MER91A	4	Inf	0.307856	0.824172	0
MER91C	3	Inf	0.555548	1	0
MER92B	3	Inf	0.555548	1	0
MER92-int	1	0.50587	1	1	1
MER94	5	Inf	0.175653	0.643342	0
MER95	1	Inf	1	1	0
MER96	1	Inf	1	1	0
MER96B	2	1.0118	1	1	1
MER97b	1	Inf	1	1	0
MER9a2	2	1.0118	1	1	1
MERX	3	Inf	0.555548	1	0
MIR	181	1.10441	0.471864	1	83
MIR1_Amn	13	Inf	0.00663333	0.0550014	0
MIR3	110	56.0258	1.65949e-18	4.12798e-17	1
MIRb	182	1.12426	0.39511	0.982837	82
MIRc	95	1.85353	0.00490539	0.041836	26
MLT1A	10	0.632142	0.328079	0.866651	8
MLT1A0	19	0.342522	0.000291309	0.00316203	28
MLT1A0-int	1	0.50587	1	1	1
MLT1A1	8	0.577956	0.285608	0.811942	7
MLT1B	29	0.733052	0.291547	0.824172	20
MLT1B-int	1	0.50587	1	1	1
MLT1C	23	0.553426	0.0549179	0.277847	21
MLT1D	29	1.04802	1	1	14
MLT1E	1	Inf	1	1	0
MLT1E1A	5	0.421416	0.198639	0.693494	6
MLT1E2	6	0.60693	0.524018	1	5
MLT1E2-int	1	Inf	1	1	0
MLT1E3	1	0.126432	0.046553	0.251526	4
MLT1F	7	0.70812	0.552072	1	5
MLT1F1	5	0.505746	0.319448	0.847601	5
MLT1F2	8	1.01181	1	1	4
MLT1F-int	1	Inf	1	1	0
MLT1G	5	0.31599	0.0411381	0.233899	8
MLT1G1	7	1.18049	1	1	3
MLT1G3	5	Inf	0.175653	0.643342	0
MLT1H	12	0.606782	0.261555	0.765151	10
MLT1H1	3	0.505808	0.410494	0.996198	3
MLT1H2	4	0.505777	0.454793	1	4
MLT1H-int	4	2.02381	0.669482	1	1
MLT1I	15	0.843039	0.670568	1	9
MLT1J	17	0.716376	0.431691	1	12
MLT1J1	8	1.01181	1	1	4
MLT1J1-int	1	Inf	1	1	0
MLT1J2	12	3.03683	0.161773	0.635383	2
MLT1K	12	0.551543	0.184012	0.665639	11
MLT1L	9	0.349888	0.0211322	0.135655	13
MLT1M	2	1.0118	1	1	1
MLT1N2	6	1.51788	0.725788	1	2
MLT1O	6	1.01181	1	1	3
MLT2A1	5	1.26478	1	1	2
MLT2A2	4	0.505777	0.454793	1	4
MLT2B1	1	0.168597	0.113429	0.457546	3
MLT2B2	4	0.404586	0.173938	0.643342	5
MLT2B3	2	1.0118	1	1	1
MLT2B4	4	0.288924	0.0513139	0.261833	7
MLT2C1	2	1.0118	1	1	1
MLT2D	7	0.590034	0.382169	0.958635	6
MLT2E	3	1.51778	1	1	1
MLT2F	5	2.5299	0.670771	1	1
MSTA	22	0.529336	0.0508518	0.261833	21
MSTA-int	2	0.202279	0.0467661	0.251526	5
MSTB	4	0.288924	0.0513139	0.261833	7
MSTB1	3	0.216689	0.0372055	0.213574	7
MSTB2	1	0.252921	0.26274	0.765151	2
MSTB-int	2	0.505839	0.60648	1	2
MSTC	7	1.77096	0.726858	1	2
MSTD	7	0.505684	0.256135	0.765151	7
OldhAT1	2	Inf	0.553809	1	0
ORSL-2b	1	0.50587	1	1	1
PABL_A	1	Inf	1	1	0
Penelope1_Vert	1	Inf	1	1	0
Plat_L3	6	Inf	0.18843	0.665639	0
PRIMA41-int	4	Inf	0.307856	0.824172	0
REP522	7	Inf	0.103682	0.455332	0
Ricksha_c	1	Inf	1	1	0
SATR1	1	Inf	1	1	0
SST1	4	2.02381	0.669482	1	1
SVA_A	25	0.129032	2.27292e-25	8.48083e-24	97
SVA_B	61	Inf	1.80741e-11	3.37194e-10	0
SVA_C	145	74.0853	1.1821e-24	3.92065e-23	1
SVA_D	909	121.488	2.15736e-157	4.29314e-155	4
SVA_E	63	0.336454	2.03331e-11	3.67844e-10	94
SVA_F	244	0.416733	4.58738e-23	1.4414e-21	290
THE1A	5	2.5299	0.670771	1	1
THE1A-int	3	0.758843	1	1	2
THE1B	16	0.310648	0.000217546	0.00245047	26
THE1B-int	4	0.337118	0.0958858	0.430405	6
THE1C	8	0.269487	0.00292696	0.0268082	15
THE1D	12	0.404286	0.0230863	0.143568	15
THE1D-int	1	0.168597	0.113429	0.457546	3
Tigger1	4	0.126267	2.78009e-05	0.000404808	16
Tigger11a	1	Inf	1	1	0
Tigger12c	2	Inf	0.553809	1	0
Tigger13a	1	0.126432	0.046553	0.251526	4
Tigger14a	1	Inf	1	1	0
Tigger15a	7	1.18049	1	1	3
Tigger16a	4	Inf	0.307856	0.824172	0
Tigger16b	1	0.50587	1	1	1
Tigger17	2	1.0118	1	1	1
Tigger17a	1	0.168597	0.113429	0.457546	3
Tigger17c	2	1.0118	1	1	1
Tigger19a	7	3.54222	0.281409	0.8116	1
Tigger19b	7	3.54222	0.281409	0.8116	1
Tigger1a_Art	2	1.0118	1	1	1
Tigger2a	4	2.02381	0.669482	1	1
Tigger3	1	Inf	1	1	0
Tigger3a	3	0.216689	0.0372055	0.213574	7
Tigger3b	8	0.577956	0.285608	0.811942	7
Tigger3c	2	1.0118	1	1	1
Tigger4	2	0.505839	0.60648	1	2
Tigger4a	2	0.144449	0.00867956	0.0655911	7
Tigger4b	1	0.252921	0.26274	0.765151	2
Tigger5	1	0.252921	0.26274	0.765151	2
Tigger5b	2	Inf	0.553809	1	0
Tigger6a	2	0.337201	0.342842	0.886045	3
Tigger6b	1	Inf	1	1	0
Tigger7	4	1.01181	1	1	2
UCON132b	5	Inf	0.175653	0.643342	0
UCON25	1	Inf	1	1	0
UCON26	1	Inf	1	1	0
UCON33	1	Inf	1	1	0
X6A_LINE	1	Inf	1	1	0
X7A_LINE	4	Inf	0.307856	0.824172	0
X7B_LINE	1	0.50587	1	1	1
X7C_LINE	2	1.0118	1	1	1
Zaphod	1	0.50587	1	1	1
Zaphod2	1	Inf	1	1	0
Zaphod3	2	Inf	0.553809	1	0
