# Supplementary material for: Transcription start site signal profiling improves transposable element RNA expression analysis at locus-level
Source: Front Genet. 2022 Oct 21;13:1026847. doi: 10.3389/fgene.2022.1026847 (PMC9633680; doi:10.3389/fgene.2022.1026847)
Supplement: Supplementary file 2 [file Table3.XLSX]

## Sheet: A
Samples	Tools	Group	TP	FP	TN	FN	Precision	Recall	F1	FDR	Cutoff, counts	TableS3A. Per sample TE detection metrics at different detection cutoff for H.sapiens stranded simulation. FC_MM_F - featureCounts using multimappers and distributing equal fractions to origin loci; FC_MM_R - featureCounts assigning multimapping read counts to random locus of origin; FC_UM - featureCount with unique mappers only; SQuIRE_UM - SQuIRE in unique mode; SQuIRE_EM - SQuIRE in EM mode; S…
sample_01	FC_MM_F	1	8495	45468	91939	1	0.157423	0.999882	0.272018	0.842577	0
sample_01	FC_MM_R	1	8495	45468	91939	1	0.157423	0.999882	0.272018	0.842577	0
sample_01	FC_UM	1	8343	34004	103403	153	0.197015	0.981992	0.328187	0.802985	0
sample_01	SQuIRE_EM	1	8439	42506	94901	57	0.165649	0.993291	0.283945	0.834351	0
sample_01	SQuIRE_UM	1	8468	50085	87322	28	0.144621	0.996704	0.252591	0.855379	0
sample_01	SalmonTE	1	8248	44081	93326	248	0.157618	0.97081	0.271204	0.842382	0
sample_01	TElocal_MM	1	8339	25623	111784	157	0.245539	0.981521	0.392812	0.754461	0
sample_01	TElocal_UM	1	8207	21937	115470	289	0.27226	0.965984	0.424793	0.72774	0
sample_02	FC_MM_F	1	8495	45350	92057	1	0.157768	0.999882	0.272533	0.842232	0
sample_02	FC_MM_R	1	8495	45350	92057	1	0.157768	0.999882	0.272533	0.842232	0
sample_02	FC_UM	1	8359	33946	103461	137	0.197589	0.983875	0.329088	0.802411	0
sample_02	SQuIRE_EM	1	8444	42318	95089	52	0.166345	0.993879	0.284991	0.833655	0
sample_02	SQuIRE_UM	1	8468	50011	87396	28	0.144804	0.996704	0.25287	0.855196	0
sample_02	SalmonTE	1	8247	44152	93255	249	0.157388	0.970692	0.27086	0.842612	0
sample_02	TElocal_MM	1	8339	25595	111812	157	0.245742	0.981521	0.393071	0.754258	0
sample_02	TElocal_UM	1	8221	21902	115505	275	0.272914	0.967632	0.425749	0.727086	0
sample_03	FC_MM_F	1	8495	45326	92081	1	0.157838	0.999882	0.272638	0.842162	0
sample_03	FC_MM_R	1	8495	45326	92081	1	0.157838	0.999882	0.272638	0.842162	0
sample_03	FC_UM	1	8343	33868	103539	153	0.19765	0.981992	0.329067	0.80235	0
sample_03	SQuIRE_EM	1	8438	42339	95068	58	0.166178	0.993173	0.284716	0.833822	0
sample_03	SQuIRE_UM	1	8468	49935	87472	28	0.144993	0.996704	0.253158	0.855007	0
sample_03	SalmonTE	1	8243	44022	93385	253	0.157715	0.970221	0.271325	0.842285	0
sample_03	TElocal_MM	1	8336	25589	111818	160	0.245718	0.981168	0.393013	0.754282	0
sample_03	TElocal_UM	1	8210	21817	115590	286	0.273421	0.966337	0.426239	0.726579	0
sample_04	FC_MM_F	1	8495	45444	91963	1	0.157493	0.999882	0.272123	0.842507	0
sample_04	FC_MM_R	1	8495	45444	91963	1	0.157493	0.999882	0.272123	0.842507	0
sample_04	FC_UM	1	8345	33996	103411	151	0.19709	0.982227	0.328304	0.80291	0
sample_04	SQuIRE_EM	1	8443	42540	94867	53	0.165604	0.993762	0.283899	0.834396	0
sample_04	SQuIRE_UM	1	8468	50137	87270	28	0.144493	0.996704	0.252396	0.855507	0
sample_04	SalmonTE	1	8252	44403	93004	244	0.156718	0.971281	0.269889	0.843282	0
sample_04	TElocal_MM	1	8341	25632	111775	155	0.245518	0.981756	0.392804	0.754482	0
sample_04	TElocal_UM	1	8208	21892	115515	288	0.272691	0.966102	0.425329	0.727309	0
sample_05	FC_MM_F	1	8495	45494	91913	1	0.157347	0.999882	0.271905	0.842653	0
sample_05	FC_MM_R	1	8495	45494	91913	1	0.157347	0.999882	0.271905	0.842653	0
sample_05	FC_UM	1	8346	33977	103430	150	0.197198	0.982345	0.32846	0.802802	0
sample_05	SQuIRE_EM	1	8441	42376	95031	55	0.166106	0.993526	0.284626	0.833894	0
sample_05	SQuIRE_UM	1	8468	50156	87251	28	0.144446	0.996704	0.252324	0.855554	0
sample_05	SalmonTE	1	8246	43842	93565	250	0.158309	0.970574	0.272217	0.841691	0
sample_05	TElocal_MM	1	8348	25632	111775	148	0.245674	0.98258	0.393069	0.754326	0
sample_05	TElocal_UM	1	8214	21913	115494	282	0.272646	0.966808	0.425342	0.727354	0
sample_06	FC_MM_F	2	8494	44060	93347	2	0.161624	0.999765	0.278264	0.838376	0
sample_06	FC_MM_R	2	8494	44060	93347	2	0.161624	0.999765	0.278264	0.838376	0
sample_06	FC_UM	2	8355	32664	104743	141	0.203686	0.983404	0.337473	0.796314	0
sample_06	SQuIRE_EM	2	8444	41196	96211	52	0.170105	0.993879	0.290491	0.829895	0
sample_06	SQuIRE_UM	2	8467	48802	88605	29	0.147846	0.996587	0.257493	0.852154	0
sample_06	SalmonTE	2	8239	44220	93187	257	0.157056	0.96975	0.270331	0.842944	0
sample_06	TElocal_MM	2	8345	24338	113069	151	0.255332	0.982227	0.405304	0.744668	0
sample_06	TElocal_UM	2	8217	20541	116866	279	0.285729	0.967161	0.441134	0.714271	0
sample_07	FC_MM_F	2	8494	43834	93573	2	0.162322	0.999765	0.279298	0.837678	0
sample_07	FC_MM_R	2	8494	43834	93573	2	0.162322	0.999765	0.279298	0.837678	0
sample_07	FC_UM	2	8348	32647	104760	148	0.203635	0.98258	0.337354	0.796365	0
sample_07	SQuIRE_EM	2	8442	41008	96399	54	0.170718	0.993644	0.291375	0.829282	0
sample_07	SQuIRE_UM	2	8467	48558	88849	29	0.148479	0.996587	0.258451	0.851521	0
sample_07	SalmonTE	2	8246	44236	93171	250	0.157121	0.970574	0.270458	0.842879	0
sample_07	TElocal_MM	2	8346	24243	113164	150	0.256099	0.982345	0.40628	0.743901	0
sample_07	TElocal_UM	2	8216	20527	116880	280	0.285844	0.967043	0.441258	0.714156	0
sample_08	FC_MM_F	2	8494	43762	93645	2	0.162546	0.999765	0.279629	0.837454	0
sample_08	FC_MM_R	2	8494	43762	93645	2	0.162546	0.999765	0.279629	0.837454	0
sample_08	FC_UM	2	8347	32735	104672	149	0.203179	0.982462	0.336722	0.796821	0
sample_08	SQuIRE_EM	2	8444	41071	96336	52	0.170534	0.993879	0.291117	0.829466	0
sample_08	SQuIRE_UM	2	8466	48524	88883	30	0.148552	0.996469	0.258559	0.851448	0
sample_08	SalmonTE	2	8243	44178	93229	253	0.157246	0.970221	0.270631	0.842754	0
sample_08	TElocal_MM	2	8341	24430	112977	155	0.254524	0.981756	0.404246	0.745476	0
sample_08	TElocal_UM	2	8213	20623	116784	283	0.284818	0.96669	0.439998	0.715182	0
sample_09	FC_MM_F	2	8494	43954	93453	2	0.161951	0.999765	0.278748	0.838049	0
sample_09	FC_MM_R	2	8494	43954	93453	2	0.161951	0.999765	0.278748	0.838049	0
sample_09	FC_UM	2	8345	32820	104587	151	0.202721	0.982227	0.336079	0.797279	0
sample_09	SQuIRE_EM	2	8447	41183	96224	49	0.170199	0.994233	0.290644	0.829801	0
sample_09	SQuIRE_UM	2	8467	48708	88699	29	0.148089	0.996587	0.257861	0.851911	0
sample_09	SalmonTE	2	8247	44249	93158	249	0.157098	0.970692	0.270429	0.842902	0
sample_09	TElocal_MM	2	8347	24395	113012	149	0.254933	0.982462	0.404821	0.745067	0
sample_09	TElocal_UM	2	8213	20659	116748	283	0.284462	0.96669	0.439574	0.715538	0
sample_10	FC_MM_F	2	8495	43911	93496	1	0.1621	0.999882	0.278973	0.8379	0
sample_10	FC_MM_R	2	8495	43911	93496	1	0.1621	0.999882	0.278973	0.8379	0
sample_10	FC_UM	2	8353	32686	104721	143	0.203538	0.983169	0.337256	0.796462	0
sample_10	SQuIRE_EM	2	8447	41125	96282	49	0.170399	0.994233	0.290935	0.829601	0
sample_10	SQuIRE_UM	2	8468	48714	88693	28	0.148089	0.996704	0.257864	0.851911	0
sample_10	SalmonTE	2	8244	44239	93168	252	0.157079	0.970339	0.270388	0.842921	0
sample_10	TElocal_MM	2	8351	24392	113015	145	0.255047	0.982933	0.405005	0.744953	0
sample_10	TElocal_UM	2	8218	20589	116818	278	0.285278	0.967279	0.440608	0.714722	0
sample_01	FC_MM_F	1	8470	29835	107572	26	0.22112	0.99694	0.361958	0.77888	5
sample_01	FC_MM_R	1	8487	34829	102578	9	0.195932	0.998941	0.327608	0.804068	5
sample_01	FC_UM	1	8261	21840	115567	235	0.274443	0.97234	0.428064	0.725557	5
sample_01	SQuIRE_EM	1	7923	24008	113399	573	0.248129	0.932556	0.391966	0.751871	5
sample_01	SQuIRE_UM	1	7738	24951	112456	758	0.236716	0.910782	0.375768	0.763284	5
sample_01	SalmonTE	1	8169	29359	108048	327	0.217677	0.961511	0.354989	0.782323	5
sample_01	TElocal_MM	1	8291	13676	123731	205	0.37743	0.975871	0.544332	0.62257	5
sample_01	TElocal_UM	1	8120	10348	127059	376	0.439679	0.955744	0.602285	0.560321	5
sample_02	FC_MM_F	1	8464	29825	107582	32	0.221056	0.996234	0.361825	0.778944	5
sample_02	FC_MM_R	1	8489	34891	102516	7	0.195689	0.999176	0.32728	0.804311	5
sample_02	FC_UM	1	8261	21882	115525	235	0.27406	0.97234	0.427599	0.72594	5
sample_02	SQuIRE_EM	1	7924	24018	113389	572	0.248075	0.932674	0.391909	0.751925	5
sample_02	SQuIRE_UM	1	7734	25017	112390	762	0.236145	0.910311	0.375009	0.763855	5
sample_02	SalmonTE	1	8179	29342	108065	317	0.217985	0.962688	0.355477	0.782015	5
sample_02	TElocal_MM	1	8282	13655	123752	214	0.377536	0.974812	0.544278	0.622464	5
sample_02	TElocal_UM	1	8120	10399	127008	376	0.438469	0.955744	0.601148	0.561531	5
sample_03	FC_MM_F	1	8467	29778	107629	29	0.221388	0.996587	0.362294	0.778612	5
sample_03	FC_MM_R	1	8490	34854	102553	6	0.195875	0.999294	0.327546	0.804125	5
sample_03	FC_UM	1	8262	21909	115498	234	0.273839	0.972458	0.427341	0.726161	5
sample_03	SQuIRE_EM	1	7923	24005	113402	573	0.248152	0.932556	0.391995	0.751848	5
sample_03	SQuIRE_UM	1	7736	24951	112456	760	0.236669	0.910546	0.375689	0.763331	5
sample_03	SalmonTE	1	8173	29366	108041	323	0.21772	0.961982	0.355078	0.78228	5
sample_03	TElocal_MM	1	8290	13701	123706	206	0.376972	0.975753	0.543838	0.623028	5
sample_03	TElocal_UM	1	8125	10417	126990	371	0.438194	0.956332	0.601006	0.561806	5
sample_04	FC_MM_F	1	8466	29829	107578	30	0.221073	0.996469	0.361864	0.778927	5
sample_04	FC_MM_R	1	8487	34828	102579	9	0.195937	0.998941	0.327614	0.804063	5
sample_04	FC_UM	1	8259	21897	115510	237	0.273876	0.972105	0.427352	0.726124	5
sample_04	SQuIRE_EM	1	7925	24065	113342	571	0.247734	0.932792	0.391493	0.752266	5
sample_04	SQuIRE_UM	1	7737	24976	112431	759	0.236511	0.910664	0.3755	0.763489	5
sample_04	SalmonTE	1	8169	29357	108050	327	0.217689	0.961511	0.355004	0.782311	5
sample_04	TElocal_MM	1	8295	13717	123690	201	0.37684	0.976342	0.543792	0.62316	5
sample_04	TElocal_UM	1	8120	10385	127022	376	0.4388	0.955744	0.601459	0.5612	5
sample_05	FC_MM_F	1	8466	29833	107574	30	0.22105	0.996469	0.361834	0.77895	5
sample_05	FC_MM_R	1	8489	34853	102554	7	0.195861	0.999176	0.32752	0.804139	5
sample_05	FC_UM	1	8267	21829	115578	229	0.274688	0.973046	0.428431	0.725312	5
sample_05	SQuIRE_EM	1	8421	31508	105899	75	0.210899	0.991172	0.347796	0.789101	5
sample_05	SQuIRE_UM	1	8448	35929	101478	48	0.190369	0.99435	0.319558	0.809631	5
sample_05	SalmonTE	1	8179	29337	108070	317	0.218014	0.962688	0.355516	0.781986	5
sample_05	TElocal_MM	1	8297	13702	123705	199	0.377154	0.976577	0.544155	0.622846	5
sample_05	TElocal_UM	1	8127	10346	127061	369	0.439939	0.956568	0.602692	0.560061	5
sample_06	FC_MM_F	2	8467	29270	108137	29	0.224369	0.996587	0.366275	0.775631	5
sample_06	FC_MM_R	2	8489	33925	103482	7	0.200146	0.999176	0.33349	0.799854	5
sample_06	FC_UM	2	8240	20954	116453	256	0.28225	0.969868	0.437251	0.71775	5
sample_06	SQuIRE_EM	2	8420	31090	106317	76	0.213111	0.991055	0.350789	0.786889	5
sample_06	SQuIRE_UM	2	8442	35547	101860	54	0.191912	0.993644	0.321692	0.808088	5
sample_06	SalmonTE	2	8177	28911	108496	319	0.220476	0.962453	0.358766	0.779524	5
sample_06	TElocal_MM	2	8282	12966	124441	214	0.389778	0.974812	0.556885	0.610222	5
sample_06	TElocal_UM	2	8099	9383	128024	397	0.463277	0.953272	0.623528	0.536723	5
sample_07	FC_MM_F	2	8468	29236	108171	28	0.224592	0.996704	0.36658	0.775408	5
sample_07	FC_MM_R	2	8491	33834	103573	5	0.200614	0.999411	0.334153	0.799386	5
sample_07	FC_UM	2	8245	20937	116470	251	0.282537	0.970457	0.437656	0.717463	5
sample_07	SQuIRE_EM	2	8422	31078	106329	74	0.213215	0.99129	0.350946	0.786785	5
sample_07	SQuIRE_UM	2	8441	35498	101909	55	0.192107	0.993526	0.321961	0.807893	5
sample_07	SalmonTE	2	8181	28895	108512	315	0.220655	0.962924	0.359036	0.779345	5
sample_07	TElocal_MM	2	8287	12966	124441	209	0.389921	0.9754	0.557128	0.610079	5
sample_07	TElocal_UM	2	8107	9343	128064	389	0.464585	0.954214	0.624913	0.535415	5
sample_08	FC_MM_F	2	8472	29284	108123	24	0.224388	0.997175	0.366341	0.775612	5
sample_08	FC_MM_R	2	8490	33860	103547	6	0.200472	0.999294	0.33395	0.799528	5
sample_08	FC_UM	2	8239	20941	116466	257	0.282351	0.96975	0.437361	0.717649	5
sample_08	SQuIRE_EM	2	8425	31073	106334	71	0.213302	0.991643	0.351086	0.786698	5
sample_08	SQuIRE_UM	2	8448	35513	101894	48	0.19217	0.99435	0.322092	0.80783	5
sample_08	SalmonTE	2	8179	28919	108488	317	0.22047	0.962688	0.358775	0.77953	5
sample_08	TElocal_MM	2	8280	13045	124362	216	0.388277	0.974576	0.555313	0.611723	5
sample_08	TElocal_UM	2	8099	9359	128048	397	0.463913	0.953272	0.624104	0.536087	5
sample_09	FC_MM_F	2	8467	29370	108037	29	0.223776	0.996587	0.365485	0.776224	5
sample_09	FC_MM_R	2	8487	33866	103541	9	0.200387	0.998941	0.333812	0.799613	5
sample_09	FC_UM	2	8242	20962	116445	254	0.282222	0.970104	0.437241	0.717778	5
sample_09	SQuIRE_EM	2	8416	31103	106304	80	0.212961	0.990584	0.350557	0.787039	5
sample_09	SQuIRE_UM	2	8443	35571	101836	53	0.191825	0.993762	0.321577	0.808175	5
sample_09	SalmonTE	2	8181	28906	108501	315	0.220589	0.962924	0.35895	0.779411	5
sample_09	TElocal_MM	2	8284	13059	124348	212	0.388137	0.975047	0.555246	0.611863	5
sample_09	TElocal_UM	2	8104	9377	128030	392	0.463589	0.953861	0.623937	0.536411	5
sample_10	FC_MM_F	2	8470	29313	108094	26	0.224175	0.99694	0.366041	0.775825	5
sample_10	FC_MM_R	2	8491	33926	103481	5	0.200179	0.999411	0.333549	0.799821	5
sample_10	FC_UM	2	8242	20997	116410	254	0.281884	0.970104	0.436836	0.718116	5
sample_10	SQuIRE_EM	2	8418	31070	106337	78	0.213179	0.990819	0.350867	0.786821	5
sample_10	SQuIRE_UM	2	8447	35495	101912	49	0.192231	0.994233	0.322171	0.807769	5
sample_10	SalmonTE	2	8175	28949	108458	321	0.220208	0.962218	0.358395	0.779792	5
sample_10	TElocal_MM	2	8288	13129	124278	208	0.386982	0.975518	0.55414	0.613018	5
sample_10	TElocal_UM	2	8107	9412	127995	389	0.462755	0.954214	0.623256	0.537245	5
sample_01	FC_MM_F	1	8450	25742	111665	46	0.247134	0.994586	0.395896	0.752866	10
sample_01	FC_MM_R	1	8487	31712	105695	9	0.211125	0.998941	0.348578	0.788875	10
sample_01	FC_UM	1	8232	19347	118060	264	0.298488	0.968927	0.456383	0.701512	10
sample_01	SQuIRE_EM	1	7915	21267	116140	581	0.271229	0.931615	0.420139	0.728771	10
sample_01	SQuIRE_UM	1	7723	21888	115519	773	0.260815	0.909016	0.405332	0.739185	10
sample_01	SalmonTE	1	8137	27309	110098	359	0.22956	0.957745	0.370352	0.77044	10
sample_01	TElocal_MM	1	8272	10939	126468	224	0.430587	0.973635	0.597105	0.569413	10
sample_01	TElocal_UM	1	8086	7886	129521	410	0.506261	0.951742	0.660945	0.493739	10
sample_02	FC_MM_F	1	8449	25826	111581	47	0.246506	0.994468	0.395081	0.753494	10
sample_02	FC_MM_R	1	8483	31740	105667	13	0.210899	0.99847	0.348242	0.789101	10
sample_02	FC_UM	1	8234	19401	118006	262	0.297955	0.969162	0.455786	0.702045	10
sample_02	SQuIRE_EM	1	7913	21291	116116	583	0.270956	0.931379	0.419788	0.729044	10
sample_02	SQuIRE_UM	1	7721	21903	115504	775	0.260633	0.908781	0.405089	0.739367	10
sample_02	SalmonTE	1	8140	27341	110066	356	0.229419	0.958098	0.370194	0.770581	10
sample_02	TElocal_MM	1	8263	10873	126534	233	0.431804	0.972575	0.598075	0.568196	10
sample_02	TElocal_UM	1	8088	7901	129506	408	0.505848	0.951977	0.660649	0.494152	10
sample_03	FC_MM_F	1	8449	25764	111643	47	0.246953	0.994468	0.395654	0.753047	10
sample_03	FC_MM_R	1	8486	31768	105639	10	0.210811	0.998823	0.348144	0.789189	10
sample_03	FC_UM	1	8234	19351	118056	262	0.298496	0.969162	0.456418	0.701504	10
sample_03	SQuIRE_EM	1	7909	21248	116159	587	0.271256	0.930909	0.420099	0.728744	10
sample_03	SQuIRE_UM	1	7723	21836	115571	773	0.261274	0.909016	0.405886	0.738726	10
sample_03	SalmonTE	1	8132	27296	110111	364	0.229536	0.957156	0.370276	0.770464	10
sample_03	TElocal_MM	1	8272	10890	126517	224	0.431688	0.973635	0.598163	0.568312	10
sample_03	TElocal_UM	1	8090	7856	129551	406	0.507337	0.952213	0.661975	0.492663	10
sample_04	FC_MM_F	1	8449	25788	111619	47	0.24678	0.994468	0.395432	0.75322	10
sample_04	FC_MM_R	1	8484	31709	105698	12	0.211082	0.998588	0.348498	0.788918	10
sample_04	FC_UM	1	8238	19373	118034	258	0.298359	0.969633	0.45631	0.701641	10
sample_04	SQuIRE_EM	1	7913	21241	116166	583	0.271421	0.931379	0.420345	0.728579	10
sample_04	SQuIRE_UM	1	7723	21864	115543	773	0.261027	0.909016	0.405588	0.738973	10
sample_04	SalmonTE	1	8130	27276	110131	366	0.229622	0.956921	0.37037	0.770378	10
sample_04	TElocal_MM	1	8274	10904	126503	222	0.431432	0.97387	0.597962	0.568568	10
sample_04	TElocal_UM	1	8095	7900	129507	401	0.506096	0.952801	0.661059	0.493904	10
sample_05	FC_MM_F	1	8451	25753	111654	45	0.247076	0.994703	0.395831	0.752924	10
sample_05	FC_MM_R	1	8486	31698	105709	10	0.211179	0.998823	0.348644	0.788821	10
sample_05	FC_UM	1	8238	19341	118066	258	0.298706	0.969633	0.456715	0.701294	10
sample_05	SQuIRE_EM	1	7914	21181	116226	582	0.272005	0.931497	0.421058	0.727995	10
sample_05	SQuIRE_UM	1	7724	21838	115569	772	0.261281	0.909134	0.405907	0.738719	10
sample_05	SalmonTE	1	8135	27320	110087	361	0.229446	0.957509	0.370185	0.770554	10
sample_05	TElocal_MM	1	8278	10887	126520	218	0.431933	0.974341	0.598532	0.568067	10
sample_05	TElocal_UM	1	8092	7854	129553	404	0.507463	0.952448	0.662139	0.492537	10
sample_06	FC_MM_F	2	8436	25479	111928	60	0.248739	0.992938	0.397821	0.751261	10
sample_06	FC_MM_R	2	8481	30979	106428	15	0.214927	0.998234	0.353699	0.785073	10
sample_06	FC_UM	2	8215	18506	118901	281	0.307436	0.966926	0.466536	0.692564	10
sample_06	SQuIRE_EM	2	7898	20918	116489	598	0.274084	0.929614	0.423349	0.725916	10
sample_06	SQuIRE_UM	2	7704	21664	115743	792	0.262326	0.90678	0.40693	0.737674	10
sample_06	SalmonTE	2	8129	26839	110568	367	0.23247	0.956803	0.374057	0.76753	10
sample_06	TElocal_MM	2	8265	10325	127082	231	0.444594	0.972811	0.610278	0.555406	10
sample_06	TElocal_UM	2	8076	6948	130459	420	0.53754	0.950565	0.686735	0.46246	10
sample_07	FC_MM_F	2	8443	25462	111945	53	0.249019	0.993762	0.398245	0.750981	10
sample_07	FC_MM_R	2	8483	30972	106435	13	0.215004	0.99847	0.35382	0.784996	10
sample_07	FC_UM	2	8211	18520	118887	285	0.307171	0.966455	0.466177	0.692829	10
sample_07	SQuIRE_EM	2	7908	20950	116457	588	0.274031	0.930791	0.423408	0.725969	10
sample_07	SQuIRE_UM	2	7712	21702	115705	784	0.262188	0.907721	0.406858	0.737812	10
sample_07	SalmonTE	2	8139	26871	110536	357	0.232476	0.95798	0.374155	0.767524	10
sample_07	TElocal_MM	2	8269	10317	127090	227	0.444905	0.973282	0.610664	0.555095	10
sample_07	TElocal_UM	2	8074	6978	130429	422	0.536407	0.95033	0.685748	0.463593	10
sample_08	FC_MM_F	2	8438	25445	111962	58	0.249033	0.993173	0.398216	0.750967	10
sample_08	FC_MM_R	2	8481	30979	106428	15	0.214927	0.998234	0.353699	0.785073	10
sample_08	FC_UM	2	8212	18526	118881	284	0.307128	0.966573	0.466141	0.692872	10
sample_08	SQuIRE_EM	2	7901	20925	116482	595	0.274093	0.929967	0.423396	0.725907	10
sample_08	SQuIRE_UM	2	7709	21641	115766	787	0.262658	0.907368	0.407388	0.737342	10
sample_08	SalmonTE	2	8132	26838	110569	364	0.232542	0.957156	0.374178	0.767458	10
sample_08	TElocal_MM	2	8261	10306	127101	235	0.444929	0.97234	0.610501	0.555071	10
sample_08	TElocal_UM	2	8067	6970	130437	429	0.536477	0.949506	0.68559	0.463523	10
sample_09	FC_MM_F	2	8441	25550	111857	55	0.24833	0.993526	0.397345	0.75167	10
sample_09	FC_MM_R	2	8481	31064	106343	15	0.214465	0.998234	0.353073	0.785535	10
sample_09	FC_UM	2	8214	18542	118865	282	0.306997	0.966808	0.466016	0.693003	10
sample_09	SQuIRE_EM	2	7899	20926	116481	597	0.274033	0.929732	0.423301	0.725967	10
sample_09	SQuIRE_UM	2	7708	21707	115700	788	0.262043	0.90725	0.406637	0.737957	10
sample_09	SalmonTE	2	8125	26856	110551	371	0.232269	0.956332	0.373761	0.767731	10
sample_09	TElocal_MM	2	8267	10333	127074	229	0.444462	0.973046	0.610201	0.555538	10
sample_09	TElocal_UM	2	8074	6967	130440	422	0.536799	0.95033	0.686069	0.463201	10
sample_10	FC_MM_F	2	8440	25507	111900	56	0.248623	0.993409	0.39771	0.751377	10
sample_10	FC_MM_R	2	8483	30983	106424	13	0.214945	0.99847	0.353738	0.785055	10
sample_10	FC_UM	2	8211	18550	118857	285	0.306827	0.966455	0.46578	0.693173	10
sample_10	SQuIRE_EM	2	8398	28427	108980	98	0.228052	0.988465	0.370601	0.771948	10
sample_10	SQuIRE_UM	2	8424	32627	104780	72	0.205208	0.991525	0.340041	0.794792	10
sample_10	SalmonTE	2	8132	26888	110519	364	0.23221	0.957156	0.373748	0.76779	10
sample_10	TElocal_MM	2	8271	10375	127032	225	0.44358	0.973517	0.609461	0.55642	10
sample_10	TElocal_UM	2	8073	6980	130427	423	0.536305	0.950212	0.685634	0.463695	10
sample_01	FC_MM_F	1	8419	22044	115363	77	0.276368	0.990937	0.432198	0.723632	20
sample_01	FC_MM_R	1	8474	28191	109216	22	0.23112	0.997411	0.37528	0.76888	20
sample_01	FC_UM	1	8191	17206	120201	305	0.322518	0.964101	0.483345	0.677482	20
sample_01	SQuIRE_EM	1	7898	18862	118545	598	0.295142	0.929614	0.448037	0.704858	20
sample_01	SQuIRE_UM	1	7700	19172	118235	796	0.286544	0.906309	0.435422	0.713456	20
sample_01	SalmonTE	1	8073	25284	112123	423	0.242018	0.950212	0.385779	0.757982	20
sample_01	TElocal_MM	1	8240	8393	129014	256	0.495401	0.969868	0.655816	0.504599	20
sample_01	TElocal_UM	1	8046	5912	131495	450	0.576444	0.947034	0.716665	0.423556	20
sample_02	FC_MM_F	1	8417	22022	115385	79	0.27652	0.990702	0.432362	0.72348	20
sample_02	FC_MM_R	1	8476	28237	109170	20	0.230872	0.997646	0.37497	0.769128	20
sample_02	FC_UM	1	8200	17209	120198	296	0.32272	0.96516	0.483704	0.67728	20
sample_02	SQuIRE_EM	1	7896	18823	118584	600	0.29552	0.929379	0.448445	0.70448	20
sample_02	SQuIRE_UM	1	7702	19145	118262	794	0.286885	0.906544	0.435843	0.713115	20
sample_02	SalmonTE	1	8069	25291	112116	427	0.241876	0.949741	0.38556	0.758124	20
sample_02	TElocal_MM	1	8238	8331	129076	258	0.497194	0.969633	0.657331	0.502806	20
sample_02	TElocal_UM	1	8055	5935	131472	441	0.575768	0.948093	0.716446	0.424232	20
sample_03	FC_MM_F	1	8425	22008	115399	71	0.276838	0.991643	0.432839	0.723162	20
sample_03	FC_MM_R	1	8473	28228	109179	23	0.230866	0.997293	0.374936	0.769134	20
sample_03	FC_UM	1	8197	17204	120203	299	0.322704	0.964807	0.483642	0.677296	20
sample_03	SQuIRE_EM	1	7889	18742	118665	607	0.296234	0.928555	0.44917	0.703766	20
sample_03	SQuIRE_UM	1	7706	19069	118338	790	0.287806	0.907015	0.43696	0.712194	20
sample_03	SalmonTE	1	8068	25287	112120	428	0.241883	0.949623	0.385558	0.758117	20
sample_03	TElocal_MM	1	8238	8381	129026	258	0.495698	0.969633	0.656022	0.504302	20
sample_03	TElocal_UM	1	8049	5922	131485	447	0.576122	0.947387	0.716518	0.423878	20
sample_04	FC_MM_F	1	8421	22070	115337	75	0.27618	0.991172	0.43199	0.72382	20
sample_04	FC_MM_R	1	8476	28256	109151	20	0.230752	0.997646	0.374812	0.769248	20
sample_04	FC_UM	1	8200	17184	120223	296	0.323038	0.96516	0.484061	0.676962	20
sample_04	SQuIRE_EM	1	7897	18843	118564	599	0.295325	0.929496	0.448235	0.704675	20
sample_04	SQuIRE_UM	1	7703	19151	118256	793	0.286847	0.906662	0.435813	0.713153	20
sample_04	SalmonTE	1	8073	25270	112137	423	0.24212	0.950212	0.385908	0.75788	20
sample_04	TElocal_MM	1	8241	8318	129089	255	0.497675	0.969986	0.657833	0.502325	20
sample_04	TElocal_UM	1	8053	5855	131552	443	0.579019	0.947858	0.718889	0.420981	20
sample_05	FC_MM_F	1	8415	22052	115355	81	0.2762	0.990466	0.431948	0.7238	20
sample_05	FC_MM_R	1	8471	28279	109128	25	0.230503	0.997057	0.374442	0.769497	20
sample_05	FC_UM	1	8199	17204	120203	297	0.322757	0.965042	0.483731	0.677243	20
sample_05	SQuIRE_EM	1	7893	18839	118568	603	0.295264	0.929025	0.448109	0.704736	20
sample_05	SQuIRE_UM	1	7702	19165	118242	794	0.286671	0.906544	0.435597	0.713329	20
sample_05	SalmonTE	1	8070	25281	112126	426	0.241972	0.949859	0.385691	0.758028	20
sample_05	TElocal_MM	1	8242	8375	129032	254	0.495998	0.970104	0.656393	0.504002	20
sample_05	TElocal_UM	1	8051	5918	131489	445	0.576348	0.947622	0.716759	0.423652	20
sample_06	FC_MM_F	2	8405	21500	115907	91	0.281057	0.989289	0.437749	0.718943	20
sample_06	FC_MM_R	2	8469	27759	109648	27	0.233769	0.996822	0.378723	0.766231	20
sample_06	FC_UM	2	8176	16353	121054	320	0.33332	0.962335	0.49514	0.66668	20
sample_06	SQuIRE_EM	2	7878	18566	118841	618	0.297913	0.92726	0.450944	0.702087	20
sample_06	SQuIRE_UM	2	7684	18925	118482	812	0.288774	0.904426	0.437772	0.711226	20
sample_06	SalmonTE	2	8045	24856	112551	451	0.244521	0.946916	0.388676	0.755479	20
sample_06	TElocal_MM	2	8233	7738	129669	263	0.515497	0.969044	0.672988	0.484503	20
sample_06	TElocal_UM	2	8033	4971	132436	463	0.617733	0.945504	0.747256	0.382267	20
sample_07	FC_MM_F	2	8406	21503	115904	90	0.281053	0.989407	0.437756	0.718947	20
sample_07	FC_MM_R	2	8471	27754	109653	25	0.233844	0.997057	0.378838	0.766156	20
sample_07	FC_UM	2	8178	16331	121076	318	0.333673	0.962571	0.495561	0.666327	20
sample_07	SQuIRE_EM	2	7875	18540	118867	621	0.298126	0.926907	0.451147	0.701874	20
sample_07	SQuIRE_UM	2	7683	18848	118559	813	0.289586	0.904308	0.43869	0.710414	20
sample_07	SalmonTE	2	8033	24834	112573	463	0.244409	0.945504	0.388415	0.755591	20
sample_07	TElocal_MM	2	8230	7741	129666	266	0.515309	0.968691	0.672743	0.484691	20
sample_07	TElocal_UM	2	8037	4977	132430	459	0.617566	0.945975	0.74728	0.382434	20
sample_08	FC_MM_F	2	8405	21476	115931	91	0.281282	0.989289	0.438023	0.718718	20
sample_08	FC_MM_R	2	8472	27706	109701	24	0.234175	0.997175	0.379281	0.765825	20
sample_08	FC_UM	2	8178	16338	121069	318	0.333578	0.962571	0.495456	0.666422	20
sample_08	SQuIRE_EM	2	7882	18572	118835	614	0.297951	0.927731	0.451044	0.702049	20
sample_08	SQuIRE_UM	2	7684	18864	118543	812	0.289438	0.904426	0.438534	0.710562	20
sample_08	SalmonTE	2	8044	24908	112499	452	0.244113	0.946798	0.388149	0.755887	20
sample_08	TElocal_MM	2	8233	7731	129676	263	0.515723	0.969044	0.673181	0.484277	20
sample_08	TElocal_UM	2	8033	4984	132423	463	0.617116	0.945504	0.746804	0.382884	20
sample_09	FC_MM_F	2	8417	21509	115898	79	0.28126	0.990702	0.438134	0.71874	20
sample_09	FC_MM_R	2	8472	27783	109624	24	0.233678	0.997175	0.378628	0.766322	20
sample_09	FC_UM	2	8185	16358	121049	311	0.333496	0.963395	0.495475	0.666504	20
sample_09	SQuIRE_EM	2	7879	18599	118808	617	0.297568	0.927378	0.450563	0.702432	20
sample_09	SQuIRE_UM	2	7690	18921	118486	806	0.288978	0.905132	0.438089	0.711022	20
sample_09	SalmonTE	2	8032	24853	112554	464	0.244245	0.945386	0.388197	0.755755	20
sample_09	TElocal_MM	2	8240	7717	129690	256	0.516388	0.969868	0.673946	0.483612	20
sample_09	TElocal_UM	2	8043	5002	132405	453	0.616558	0.946681	0.746762	0.383442	20
sample_10	FC_MM_F	2	8405	21532	115875	91	0.280756	0.989289	0.437385	0.719244	20
sample_10	FC_MM_R	2	8474	27813	109594	22	0.233527	0.997411	0.378447	0.766473	20
sample_10	FC_UM	2	8182	16376	121031	314	0.33317	0.963041	0.495069	0.66683	20
sample_10	SQuIRE_EM	2	7881	18608	118799	615	0.29752	0.927613	0.450536	0.70248	20
sample_10	SQuIRE_UM	2	7683	18897	118510	813	0.289052	0.904308	0.438077	0.710948	20
sample_10	SalmonTE	2	8046	24864	112543	450	0.244485	0.947034	0.388639	0.755515	20
sample_10	TElocal_MM	2	8240	7737	129670	256	0.515741	0.969868	0.673395	0.484259	20
sample_10	TElocal_UM	2	8040	4988	132419	456	0.617132	0.946328	0.747073	0.382868	20
sample_01	FC_MM_F	1	8381	20022	117385	115	0.295074	0.986464	0.454267	0.704926	30
sample_01	FC_MM_R	1	8468	25998	111409	28	0.245691	0.996704	0.394209	0.754309	30
sample_01	FC_UM	1	8170	16090	121317	326	0.336768	0.961629	0.49884	0.663232	30
sample_01	SQuIRE_EM	1	7879	17492	119915	617	0.310551	0.927378	0.465291	0.689449	30
sample_01	SQuIRE_UM	1	7680	17650	119757	816	0.303198	0.903955	0.454089	0.696802	30
sample_01	SalmonTE	1	7995	23908	113499	501	0.250603	0.941031	0.395802	0.749397	30
sample_01	TElocal_MM	1	8215	7047	130360	281	0.538265	0.966926	0.691557	0.461735	30
sample_01	TElocal_UM	1	8020	4968	132439	476	0.617493	0.943974	0.746602	0.382507	30
sample_02	FC_MM_F	1	8386	20015	117392	110	0.295271	0.987053	0.454563	0.704729	30
sample_02	FC_MM_R	1	8464	25969	111438	32	0.245811	0.996234	0.394326	0.754189	30
sample_02	FC_UM	1	8177	16100	121307	319	0.336821	0.962453	0.499008	0.663179	30
sample_02	SQuIRE_EM	1	7880	17538	119869	616	0.310017	0.927495	0.464705	0.689983	30
sample_02	SQuIRE_UM	1	7682	17648	119759	814	0.303277	0.90419	0.454207	0.696723	30
sample_02	SalmonTE	1	7989	23937	113470	507	0.250235	0.940325	0.39528	0.749765	30
sample_02	TElocal_MM	1	8217	7063	130344	279	0.537762	0.967161	0.691201	0.462238	30
sample_02	TElocal_UM	1	8029	4961	132446	467	0.618091	0.945033	0.74737	0.381909	30
sample_03	FC_MM_F	1	8385	20037	117370	111	0.295018	0.986935	0.45425	0.704982	30
sample_03	FC_MM_R	1	8467	25957	111450	29	0.245962	0.996587	0.394548	0.754038	30
sample_03	FC_UM	1	8174	16092	121315	322	0.33685	0.9621	0.498993	0.66315	30
sample_03	SQuIRE_EM	1	7874	17494	119913	622	0.310391	0.926789	0.465037	0.689609	30
sample_03	SQuIRE_UM	1	7682	17660	119747	814	0.303133	0.90419	0.454046	0.696867	30
sample_03	SalmonTE	1	7999	23903	113504	497	0.250737	0.941502	0.39601	0.749263	30
sample_03	TElocal_MM	1	8222	7081	130326	274	0.53728	0.96775	0.690953	0.46272	30
sample_03	TElocal_UM	1	8024	4984	132423	472	0.616851	0.944444	0.74628	0.383149	30
sample_04	FC_MM_F	1	8386	20041	117366	110	0.295001	0.987053	0.454243	0.704999	30
sample_04	FC_MM_R	1	8467	26027	111380	29	0.245463	0.996587	0.393906	0.754537	30
sample_04	FC_UM	1	8177	16102	121305	319	0.336793	0.962453	0.498978	0.663207	30
sample_04	SQuIRE_EM	1	7879	17518	119889	617	0.310233	0.927378	0.464934	0.689767	30
sample_04	SQuIRE_UM	1	7681	17679	119728	815	0.302879	0.904073	0.453745	0.697121	30
sample_04	SalmonTE	1	7999	23927	113480	497	0.250548	0.941502	0.395775	0.749452	30
sample_04	TElocal_MM	1	8214	7079	130328	282	0.537108	0.966808	0.690571	0.462892	30
sample_04	TElocal_UM	1	8028	4955	132452	468	0.618347	0.944915	0.747521	0.381653	30
sample_05	FC_MM_F	1	8386	20061	117346	110	0.294794	0.987053	0.453997	0.705206	30
sample_05	FC_MM_R	1	8466	25995	111412	30	0.245669	0.996469	0.394162	0.754331	30
sample_05	FC_UM	1	8174	16111	121296	322	0.336586	0.9621	0.498704	0.663414	30
sample_05	SQuIRE_EM	1	7877	17533	119874	619	0.309996	0.927142	0.464638	0.690004	30
sample_05	SQuIRE_UM	1	7681	17685	119722	815	0.302807	0.904073	0.453665	0.697193	30
sample_05	SalmonTE	1	7998	23945	113462	498	0.250383	0.941384	0.395559	0.749617	30
sample_05	TElocal_MM	1	8219	7066	130341	277	0.537717	0.967396	0.691224	0.462283	30
sample_05	TElocal_UM	1	8028	4942	132465	468	0.618967	0.944915	0.747974	0.381033	30
sample_06	FC_MM_F	2	8379	19273	118134	117	0.303016	0.986229	0.463594	0.696984	30
sample_06	FC_MM_R	2	8456	25610	111797	40	0.248224	0.995292	0.39735	0.751776	30
sample_06	FC_UM	2	8153	15136	122271	343	0.350079	0.959628	0.513009	0.649921	30
sample_06	SQuIRE_EM	2	7865	17198	120209	631	0.313809	0.92573	0.468727	0.686191	30
sample_06	SQuIRE_UM	2	7664	17394	120013	832	0.30585	0.902072	0.456816	0.69415	30
sample_06	SalmonTE	2	7960	23555	113852	536	0.252578	0.936911	0.397891	0.747422	30
sample_06	TElocal_MM	2	8212	6336	131071	284	0.564476	0.966573	0.712723	0.435524	30
sample_06	TElocal_UM	2	8007	3979	133428	489	0.668029	0.942444	0.781857	0.331971	30
sample_07	FC_MM_F	2	8384	19206	118201	112	0.303878	0.986817	0.464668	0.696122	30
sample_07	FC_MM_R	2	8458	25623	111784	38	0.248173	0.995527	0.397304	0.751827	30
sample_07	FC_UM	2	8150	15119	122288	346	0.350251	0.959275	0.513143	0.649749	30
sample_07	SQuIRE_EM	2	7859	17153	120254	637	0.314209	0.925024	0.469082	0.685791	30
sample_07	SQuIRE_UM	2	7669	17338	120069	827	0.306674	0.90266	0.45781	0.693326	30
sample_07	SalmonTE	2	7957	23528	113879	539	0.252724	0.936558	0.398039	0.747276	30
sample_07	TElocal_MM	2	8212	6351	131056	284	0.563895	0.966573	0.71226	0.436105	30
sample_07	TElocal_UM	2	8001	3986	133421	495	0.667473	0.941737	0.781233	0.332527	30
sample_08	FC_MM_F	2	8384	19331	118076	112	0.302508	0.986817	0.463064	0.697492	30
sample_08	FC_MM_R	2	8460	25671	111736	36	0.247869	0.995763	0.396932	0.752131	30
sample_08	FC_UM	2	8149	15148	122259	347	0.349788	0.959157	0.512629	0.650212	30
sample_08	SQuIRE_EM	2	7863	17244	120163	633	0.31318	0.925494	0.467994	0.68682	30
sample_08	SQuIRE_UM	2	7665	17429	119978	831	0.305452	0.902189	0.456386	0.694548	30
sample_08	SalmonTE	2	7953	23510	113897	543	0.252773	0.936088	0.398058	0.747227	30
sample_08	TElocal_MM	2	8218	6365	131042	278	0.563533	0.967279	0.712163	0.436467	30
sample_08	TElocal_UM	2	8002	3989	133418	494	0.667334	0.941855	0.781178	0.332666	30
sample_09	FC_MM_F	2	8391	19295	118112	105	0.303077	0.987641	0.463822	0.696923	30
sample_09	FC_MM_R	2	8462	25632	111775	34	0.248196	0.995998	0.39737	0.751804	30
sample_09	FC_UM	2	8155	15108	122299	341	0.350557	0.959863	0.513555	0.649443	30
sample_09	SQuIRE_EM	2	7869	17208	120199	627	0.313794	0.926201	0.46877	0.686206	30
sample_09	SQuIRE_UM	2	7674	17389	120018	822	0.306188	0.903249	0.457344	0.693812	30
sample_09	SalmonTE	2	7964	23550	113857	532	0.252713	0.937382	0.3981	0.747287	30
sample_09	TElocal_MM	2	8222	6363	131044	274	0.56373	0.96775	0.712447	0.43627	30
sample_09	TElocal_UM	2	8009	3962	133445	487	0.669033	0.942679	0.782626	0.330967	30
sample_10	FC_MM_F	2	8387	19254	118153	109	0.303426	0.98717	0.464178	0.696574	30
sample_10	FC_MM_R	2	8463	25661	111746	33	0.248007	0.996116	0.397137	0.751993	30
sample_10	FC_UM	2	8155	15097	122310	341	0.350723	0.959863	0.513733	0.649277	30
sample_10	SQuIRE_EM	2	7865	17225	120182	631	0.313472	0.92573	0.46835	0.686528	30
sample_10	SQuIRE_UM	2	7669	17381	120026	827	0.306148	0.90266	0.457223	0.693852	30
sample_10	SalmonTE	2	7973	23537	113870	523	0.253031	0.938442	0.39859	0.746969	30
sample_10	TElocal_MM	2	8216	6351	131056	280	0.564015	0.967043	0.712483	0.435985	30
sample_10	TElocal_UM	2	8011	3960	133447	485	0.669201	0.942914	0.782821	0.330799	30
sample_01	FC_MM_F	1	8328	17693	119714	168	0.320049	0.980226	0.482545	0.679951	50
sample_01	FC_MM_R	1	8447	23065	114342	49	0.268057	0.994233	0.422266	0.731943	50
sample_01	FC_UM	1	8136	14695	122712	360	0.356358	0.957627	0.519424	0.643642	50
sample_01	SQuIRE_EM	1	7847	15547	121860	649	0.335428	0.923611	0.492129	0.664572	50
sample_01	SQuIRE_UM	1	7640	15550	121857	856	0.329452	0.899247	0.482232	0.670548	50
sample_01	SalmonTE	1	7786	21759	115648	710	0.26353	0.916431	0.409348	0.73647	50
sample_01	TElocal_MM	1	8172	5652	131755	324	0.591146	0.961864	0.732258	0.408854	50
sample_01	TElocal_UM	1	7984	3958	133449	512	0.668565	0.939736	0.78129	0.331435	50
sample_02	FC_MM_F	1	8326	17748	119659	170	0.319322	0.979991	0.481689	0.680678	50
sample_02	FC_MM_R	1	8447	23076	114331	49	0.267963	0.994233	0.422149	0.732037	50
sample_02	FC_UM	1	8129	14725	122682	367	0.355693	0.956803	0.518596	0.644307	50
sample_02	SQuIRE_EM	1	7853	15519	121888	643	0.336	0.924317	0.492845	0.664	50
sample_02	SQuIRE_UM	1	7643	15527	121880	853	0.329866	0.8996	0.482726	0.670134	50
sample_02	SalmonTE	1	7786	21751	115656	710	0.263602	0.916431	0.409434	0.736398	50
sample_02	TElocal_MM	1	8182	5678	131729	314	0.590332	0.963041	0.731974	0.409668	50
sample_02	TElocal_UM	1	7979	3954	133453	517	0.66865	0.939148	0.781144	0.33135	50
sample_03	FC_MM_F	1	8331	17708	119699	165	0.319943	0.980579	0.482467	0.680057	50
sample_03	FC_MM_R	1	8449	23041	114366	47	0.268307	0.994468	0.422598	0.731693	50
sample_03	FC_UM	1	8130	14689	122718	366	0.356282	0.956921	0.51924	0.643718	50
sample_03	SQuIRE_EM	1	7849	15534	121873	647	0.335671	0.923847	0.492424	0.664329	50
sample_03	SQuIRE_UM	1	7648	15523	121884	848	0.330068	0.900188	0.483026	0.669932	50
sample_03	SalmonTE	1	7794	21748	115659	702	0.263828	0.917373	0.409801	0.736172	50
sample_03	TElocal_MM	1	8186	5690	131717	310	0.589939	0.963512	0.731808	0.410061	50
sample_03	TElocal_UM	1	7977	3952	133455	519	0.668707	0.938912	0.781102	0.331293	50
sample_04	FC_MM_F	1	8332	17726	119681	164	0.319748	0.980697	0.48226	0.680252	50
sample_04	FC_MM_R	1	8443	23076	114331	53	0.26787	0.993762	0.421992	0.73213	50
sample_04	FC_UM	1	8128	14686	122721	368	0.356272	0.956685	0.519195	0.643728	50
sample_04	SQuIRE_EM	1	7853	15546	121861	643	0.335613	0.924317	0.492428	0.664387	50
sample_04	SQuIRE_UM	1	7649	15570	121837	847	0.329428	0.900306	0.482359	0.670572	50
sample_04	SalmonTE	1	7802	21748	115659	694	0.264027	0.918315	0.410135	0.735973	50
sample_04	TElocal_MM	1	8174	5659	131748	322	0.590906	0.9621	0.732142	0.409094	50
sample_04	TElocal_UM	1	7978	3938	133469	518	0.66952	0.93903	0.781697	0.33048	50
sample_05	FC_MM_F	1	8323	17684	119723	173	0.320029	0.979637	0.482451	0.679971	50
sample_05	FC_MM_R	1	8438	23072	114335	58	0.267788	0.993173	0.421837	0.732212	50
sample_05	FC_UM	1	8127	14668	122739	369	0.356526	0.956568	0.519446	0.643474	50
sample_05	SQuIRE_EM	1	7843	15494	121913	653	0.336076	0.92314	0.492759	0.663924	50
sample_05	SQuIRE_UM	1	7637	15502	121905	859	0.330049	0.898894	0.48282	0.669951	50
sample_05	SalmonTE	1	7778	21750	115657	718	0.263411	0.91549	0.40911	0.736589	50
sample_05	TElocal_MM	1	8175	5683	131724	321	0.589912	0.962218	0.731413	0.410088	50
sample_05	TElocal_UM	1	7975	3928	133479	521	0.669999	0.938677	0.781901	0.330001	50
sample_06	FC_MM_F	2	8329	16867	120540	167	0.330568	0.980344	0.49442	0.669432	50
sample_06	FC_MM_R	2	8441	22786	114621	55	0.270311	0.993526	0.424993	0.729689	50
sample_06	FC_UM	2	8102	13721	123686	394	0.37126	0.953625	0.53445	0.62874	50
sample_06	SQuIRE_EM	2	7840	15262	122145	656	0.339365	0.922787	0.496234	0.660635	50
sample_06	SQuIRE_UM	2	7635	15312	122095	861	0.332723	0.898658	0.485641	0.667277	50
sample_06	SalmonTE	2	7798	21492	115915	698	0.266234	0.917844	0.412745	0.733766	50
sample_06	TElocal_MM	2	8171	4808	132599	325	0.629555	0.961747	0.760978	0.370445	50
sample_06	TElocal_UM	2	7951	2931	134476	545	0.730656	0.935852	0.820621	0.269344	50
sample_07	FC_MM_F	2	8324	16884	120523	172	0.330213	0.979755	0.493947	0.669787	50
sample_07	FC_MM_R	2	8441	22819	114588	55	0.270026	0.993526	0.42464	0.729974	50
sample_07	FC_UM	2	8113	13721	123686	383	0.371576	0.95492	0.534982	0.628424	50
sample_07	SQuIRE_EM	2	7834	15214	122193	662	0.339899	0.922081	0.496703	0.660101	50
sample_07	SQuIRE_UM	2	7635	15253	122154	861	0.333581	0.898658	0.486554	0.666419	50
sample_07	SalmonTE	2	7775	21413	115994	721	0.266377	0.915137	0.412642	0.733623	50
sample_07	TElocal_MM	2	8180	4827	132580	316	0.628892	0.962806	0.760824	0.371108	50
sample_07	TElocal_UM	2	7962	2915	134492	534	0.732003	0.937147	0.821969	0.267997	50
sample_08	FC_MM_F	2	8312	16907	120500	184	0.329593	0.978343	0.493074	0.670407	50
sample_08	FC_MM_R	2	8433	22819	114588	63	0.269839	0.992585	0.424323	0.730161	50
sample_08	FC_UM	2	8094	13716	123691	402	0.371114	0.952684	0.534152	0.628886	50
sample_08	SQuIRE_EM	2	7830	15220	122187	666	0.339696	0.92161	0.496418	0.660304	50
sample_08	SQuIRE_UM	2	7625	15310	122097	871	0.332461	0.897481	0.48519	0.667539	50
sample_08	SalmonTE	2	7775	21456	115951	721	0.265985	0.915137	0.412172	0.734015	50
sample_08	TElocal_MM	2	8168	4837	132570	328	0.628066	0.961394	0.759779	0.371934	50
sample_08	TElocal_UM	2	7942	2903	134504	554	0.732319	0.934793	0.821261	0.267681	50
sample_09	FC_MM_F	2	8328	16909	120498	168	0.329992	0.980226	0.49376	0.670008	50
sample_09	FC_MM_R	2	8444	22860	114547	52	0.269742	0.993879	0.424322	0.730258	50
sample_09	FC_UM	2	8102	13728	123679	394	0.371141	0.953625	0.534327	0.628859	50
sample_09	SQuIRE_EM	2	7843	15213	122194	653	0.340172	0.92314	0.497148	0.659828	50
sample_09	SQuIRE_UM	2	7638	15279	122128	858	0.33329	0.899011	0.486295	0.66671	50
sample_09	SalmonTE	2	7787	21442	115965	709	0.266413	0.916549	0.41283	0.733587	50
sample_09	TElocal_MM	2	8176	4819	132588	320	0.629165	0.962335	0.760877	0.370835	50
sample_09	TElocal_UM	2	7954	2897	134510	542	0.73302	0.936205	0.822246	0.26698	50
sample_10	FC_MM_F	2	8322	16932	120475	174	0.329532	0.97952	0.493156	0.670468	50
sample_10	FC_MM_R	2	8442	22868	114539	54	0.269626	0.993644	0.424157	0.730374	50
sample_10	FC_UM	2	8099	13734	123673	397	0.370952	0.953272	0.534076	0.629048	50
sample_10	SQuIRE_EM	2	7835	15197	122210	661	0.340179	0.922199	0.497019	0.659821	50
sample_10	SQuIRE_UM	2	7636	15280	122127	860	0.333217	0.898776	0.486184	0.666783	50
sample_10	SalmonTE	2	7802	21487	115920	694	0.26638	0.918315	0.412968	0.73362	50
sample_10	TElocal_MM	2	8176	4813	132594	320	0.629456	0.962335	0.761089	0.370544	50
sample_10	TElocal_UM	2	7948	2894	134513	548	0.733075	0.935499	0.822008	0.266925	50
sample_01	FC_MM_F	1	8259	16118	121289	237	0.338803	0.972105	0.502479	0.661197	70
sample_01	FC_MM_R	1	8404	21129	116278	92	0.284563	0.989171	0.441978	0.715437	70
sample_01	FC_UM	1	8067	13652	123755	429	0.371426	0.949506	0.533973	0.628574	70
sample_01	SQuIRE_EM	1	7800	13821	123586	696	0.36076	0.918079	0.51798	0.63924	70
sample_01	SQuIRE_UM	1	7583	13750	123657	913	0.355459	0.892538	0.508431	0.644541	70
sample_01	SalmonTE	1	7452	19794	117613	1044	0.273508	0.877119	0.416988	0.726492	70
sample_01	TElocal_MM	1	8118	4829	132578	378	0.627018	0.955508	0.75717	0.372982	70
sample_01	TElocal_UM	1	7914	3314	134093	582	0.704845	0.931497	0.802474	0.295155	70
sample_02	FC_MM_F	1	8261	16112	121295	235	0.338941	0.97234	0.502662	0.661059	70
sample_02	FC_MM_R	1	8414	21128	116279	82	0.284815	0.990348	0.4424	0.715185	70
sample_02	FC_UM	1	8077	13668	123739	419	0.371442	0.950683	0.534175	0.628558	70
sample_02	SQuIRE_EM	1	7810	13747	123660	686	0.362295	0.919256	0.519748	0.637705	70
sample_02	SQuIRE_UM	1	7588	13696	123711	908	0.356512	0.893126	0.509604	0.643488	70
sample_02	SalmonTE	1	7448	19796	117611	1048	0.273381	0.876648	0.416788	0.726619	70
sample_02	TElocal_MM	1	8114	4801	132606	382	0.628262	0.955038	0.757928	0.371738	70
sample_02	TElocal_UM	1	7923	3300	134107	573	0.705961	0.932556	0.80359	0.294039	70
sample_03	FC_MM_F	1	8251	16151	121256	245	0.338128	0.971163	0.501611	0.661872	70
sample_03	FC_MM_R	1	8398	21171	116236	98	0.284014	0.988465	0.441245	0.715986	70
sample_03	FC_UM	1	8061	13674	123733	435	0.370876	0.948799	0.533294	0.629124	70
sample_03	SQuIRE_EM	1	7798	13800	123607	698	0.361052	0.917844	0.518243	0.638948	70
sample_03	SQuIRE_UM	1	7582	13719	123688	914	0.355946	0.89242	0.50891	0.644054	70
sample_03	SalmonTE	1	7467	19755	117652	1029	0.2743	0.878884	0.418109	0.7257	70
sample_03	TElocal_MM	1	8119	4866	132541	377	0.62526	0.955626	0.755924	0.37474	70
sample_03	TElocal_UM	1	7912	3325	134082	584	0.704103	0.931262	0.801905	0.295897	70
sample_04	FC_MM_F	1	8264	16113	121294	232	0.339008	0.972693	0.502783	0.660992	70
sample_04	FC_MM_R	1	8410	21095	116312	86	0.285036	0.989878	0.44262	0.714964	70
sample_04	FC_UM	1	8071	13639	123768	425	0.371764	0.949976	0.534397	0.628236	70
sample_04	SQuIRE_EM	1	7806	13760	123647	690	0.361959	0.918785	0.519327	0.638041	70
sample_04	SQuIRE_UM	1	7594	13727	123680	902	0.356175	0.893832	0.509374	0.643825	70
sample_04	SalmonTE	1	7471	19772	117635	1025	0.274236	0.879355	0.418087	0.725764	70
sample_04	TElocal_MM	1	8119	4804	132603	377	0.62826	0.955626	0.758112	0.37174	70
sample_04	TElocal_UM	1	7915	3298	134109	581	0.705877	0.931615	0.803186	0.294123	70
sample_05	FC_MM_F	1	8263	16122	121285	233	0.338856	0.972575	0.5026	0.661144	70
sample_05	FC_MM_R	1	8403	21157	116250	93	0.284269	0.989054	0.441612	0.715731	70
sample_05	FC_UM	1	8059	13658	123749	437	0.371092	0.948564	0.533479	0.628908	70
sample_05	SQuIRE_EM	1	7799	13763	123644	697	0.361701	0.917961	0.51893	0.638299	70
sample_05	SQuIRE_UM	1	7583	13701	123706	913	0.356277	0.892538	0.509268	0.643723	70
sample_05	SalmonTE	1	7471	19749	117658	1025	0.274467	0.879355	0.418356	0.725533	70
sample_05	TElocal_MM	1	8118	4823	132584	378	0.627309	0.955508	0.757382	0.372691	70
sample_05	TElocal_UM	1	7906	3310	134097	590	0.704886	0.930556	0.802151	0.295114	70
sample_06	FC_MM_F	2	8255	15440	121967	241	0.348386	0.971634	0.512876	0.651614	70
sample_06	FC_MM_R	2	8411	20840	116567	85	0.287546	0.989995	0.445651	0.712454	70
sample_06	FC_UM	2	8049	12883	124524	447	0.384531	0.947387	0.54703	0.615469	70
sample_06	SQuIRE_EM	2	7794	13570	123837	702	0.364819	0.917373	0.522036	0.635181	70
sample_06	SQuIRE_UM	2	7586	13607	123800	910	0.357948	0.892891	0.511031	0.642052	70
sample_06	SalmonTE	2	7558	19570	117837	938	0.278605	0.889595	0.424321	0.721395	70
sample_06	TElocal_MM	2	8125	3950	133457	371	0.672878	0.956332	0.789947	0.327122	70
sample_06	TElocal_UM	2	7897	2478	134929	599	0.761157	0.929496	0.836946	0.238843	70
sample_07	FC_MM_F	2	8245	15402	122005	251	0.34867	0.970457	0.51302	0.65133	70
sample_07	FC_MM_R	2	8411	20868	116539	85	0.287271	0.989995	0.445321	0.712729	70
sample_07	FC_UM	2	8038	12872	124535	458	0.384409	0.946092	0.546691	0.615591	70
sample_07	SQuIRE_EM	2	7790	13460	123947	706	0.366588	0.916902	0.523768	0.633412	70
sample_07	SQuIRE_UM	2	7577	13502	123905	919	0.359457	0.891831	0.512392	0.640543	70
sample_07	SalmonTE	2	7533	19538	117869	963	0.278268	0.886653	0.423595	0.721732	70
sample_07	TElocal_MM	2	8120	3915	133492	376	0.674699	0.955744	0.790999	0.325301	70
sample_07	TElocal_UM	2	7885	2466	134941	611	0.761762	0.928084	0.836738	0.238238	70
sample_08	FC_MM_F	2	8238	15412	121995	258	0.34833	0.969633	0.512537	0.65167	70
sample_08	FC_MM_R	2	8400	20823	116584	96	0.287445	0.988701	0.445399	0.712555	70
sample_08	FC_UM	2	8027	12850	124557	469	0.38449	0.944798	0.546556	0.61551	70
sample_08	SQuIRE_EM	2	7779	13529	123878	717	0.365074	0.915607	0.52201	0.634926	70
sample_08	SQuIRE_UM	2	7564	13581	123826	932	0.357721	0.890301	0.510374	0.642279	70
sample_08	SalmonTE	2	7533	19545	117862	963	0.278196	0.886653	0.423512	0.721804	70
sample_08	TElocal_MM	2	8111	3931	133476	385	0.673559	0.954685	0.789853	0.326441	70
sample_08	TElocal_UM	2	7872	2464	134943	624	0.76161	0.926554	0.836024	0.23839	70
sample_09	FC_MM_F	2	8238	15410	121997	258	0.348359	0.969633	0.512568	0.651641	70
sample_09	FC_MM_R	2	8410	20882	116525	86	0.287109	0.989878	0.445115	0.712891	70
sample_09	FC_UM	2	8043	12858	124549	453	0.384814	0.946681	0.547199	0.615186	70
sample_09	SQuIRE_EM	2	7792	13515	123892	704	0.365701	0.917137	0.5229	0.634299	70
sample_09	SQuIRE_UM	2	7577	13559	123848	919	0.358488	0.891831	0.511407	0.641512	70
sample_09	SalmonTE	2	7530	19607	117800	966	0.277481	0.886299	0.422642	0.722519	70
sample_09	TElocal_MM	2	8112	3912	133495	384	0.674651	0.954802	0.790643	0.325349	70
sample_09	TElocal_UM	2	7888	2455	134952	608	0.762641	0.928437	0.837412	0.237359	70
sample_10	FC_MM_F	2	8240	15372	122035	256	0.348975	0.969868	0.513268	0.651025	70
sample_10	FC_MM_R	2	8403	20861	116546	93	0.287145	0.989054	0.445074	0.712855	70
sample_10	FC_UM	2	8034	12863	124544	462	0.384457	0.945621	0.546661	0.615543	70
sample_10	SQuIRE_EM	2	7785	13467	123940	711	0.366318	0.916314	0.523397	0.633682	70
sample_10	SQuIRE_UM	2	7571	13507	123900	925	0.35919	0.891125	0.512004	0.64081	70
sample_10	SalmonTE	2	7550	19553	117854	946	0.278567	0.888653	0.424169	0.721433	70
sample_10	TElocal_MM	2	8116	3899	133508	380	0.675489	0.955273	0.79138	0.324511	70
sample_10	TElocal_UM	2	7882	2458	134949	614	0.762282	0.927731	0.836908	0.237718	70
sample_01	FC_MM_F	1	8085	14433	122974	411	0.359046	0.951624	0.521377	0.640954	100
sample_01	FC_MM_R	1	8264	18910	118497	232	0.304114	0.972693	0.463359	0.695886	100
sample_01	FC_UM	1	7893	12495	124912	603	0.387139	0.929025	0.546531	0.612861	100
sample_01	SQuIRE_EM	1	7646	11602	125805	850	0.397236	0.899953	0.551182	0.602764	100
sample_01	SQuIRE_UM	1	7422	11509	125898	1074	0.392055	0.873588	0.541219	0.607945	100
sample_01	SalmonTE	1	6756	16994	120413	1740	0.284463	0.795198	0.419029	0.715537	100
sample_01	TElocal_MM	1	7945	4007	133400	551	0.664742	0.935146	0.777093	0.335258	100
sample_01	TElocal_UM	1	7741	2793	134614	755	0.734859	0.911135	0.813558	0.265141	100
sample_02	FC_MM_F	1	8072	14413	122994	424	0.358995	0.950094	0.521094	0.641005	100
sample_02	FC_MM_R	1	8259	18855	118552	237	0.304603	0.972105	0.463858	0.695397	100
sample_02	FC_UM	1	7894	12477	124930	602	0.387512	0.929143	0.546922	0.612488	100
sample_02	SQuIRE_EM	1	7642	11592	125815	854	0.397317	0.899482	0.551172	0.602683	100
sample_02	SQuIRE_UM	1	7419	11515	125892	1077	0.391835	0.873234	0.540941	0.608165	100
sample_02	SalmonTE	1	6734	16968	120439	1762	0.284111	0.792608	0.418287	0.715889	100
sample_02	TElocal_MM	1	7939	4005	133402	557	0.664685	0.93444	0.77681	0.335315	100
sample_02	TElocal_UM	1	7745	2789	134618	751	0.735238	0.911605	0.813978	0.264762	100
sample_03	FC_MM_F	1	8073	14375	123032	423	0.359631	0.950212	0.521781	0.640369	100
sample_03	FC_MM_R	1	8260	18911	118496	236	0.304001	0.972222	0.463173	0.695999	100
sample_03	FC_UM	1	7882	12455	124952	614	0.387569	0.927731	0.546735	0.612431	100
sample_03	SQuIRE_EM	1	7637	11602	125805	859	0.396954	0.898894	0.550712	0.603046	100
sample_03	SQuIRE_UM	1	7418	11509	125898	1078	0.391927	0.873117	0.541006	0.608073	100
sample_03	SalmonTE	1	6760	16985	120422	1736	0.284692	0.795669	0.419342	0.715308	100
sample_03	TElocal_MM	1	7938	3997	133410	558	0.665103	0.934322	0.777054	0.334897	100
sample_03	TElocal_UM	1	7735	2796	134611	761	0.734498	0.910428	0.813055	0.265502	100
sample_04	FC_MM_F	1	8090	14427	122980	406	0.359284	0.952213	0.521717	0.640716	100
sample_04	FC_MM_R	1	8274	18887	118520	222	0.304628	0.97387	0.464088	0.695372	100
sample_04	FC_UM	1	7912	12479	124928	584	0.388014	0.931262	0.54779	0.611986	100
sample_04	SQuIRE_EM	1	7660	11626	125781	836	0.397179	0.901601	0.551436	0.602821	100
sample_04	SQuIRE_UM	1	7441	11535	125872	1055	0.392127	0.875824	0.541715	0.607873	100
sample_04	SalmonTE	1	6791	17009	120398	1705	0.285336	0.799317	0.420547	0.714664	100
sample_04	TElocal_MM	1	7945	3975	133432	551	0.666527	0.935146	0.778311	0.333473	100
sample_04	TElocal_UM	1	7755	2767	134640	741	0.737027	0.912782	0.815543	0.262973	100
sample_05	FC_MM_F	1	8067	14402	123005	429	0.359028	0.949506	0.52104	0.640972	100
sample_05	FC_MM_R	1	8255	18956	118451	241	0.30337	0.971634	0.462374	0.69663	100
sample_05	FC_UM	1	7872	12465	124942	624	0.387078	0.926554	0.546041	0.612922	100
sample_05	SQuIRE_EM	1	7636	11573	125834	860	0.397522	0.898776	0.551236	0.602478	100
sample_05	SQuIRE_UM	1	7413	11482	125925	1083	0.392326	0.872528	0.541273	0.607674	100
sample_05	SalmonTE	1	6780	16962	120445	1716	0.28557	0.798023	0.420622	0.71443	100
sample_05	TElocal_MM	1	7928	3991	133416	568	0.665156	0.933145	0.776684	0.334844	100
sample_05	TElocal_UM	1	7724	2777	134630	772	0.735549	0.909134	0.813181	0.264451	100
sample_06	FC_MM_F	2	8061	13756	123651	435	0.369483	0.948799	0.531851	0.630517	100
sample_06	FC_MM_R	2	8296	18549	118858	200	0.309033	0.97646	0.469483	0.690967	100
sample_06	FC_UM	2	7885	11845	125562	611	0.399645	0.928084	0.558705	0.600355	100
sample_06	SQuIRE_EM	2	7652	11379	126028	844	0.402081	0.900659	0.555963	0.597919	100
sample_06	SQuIRE_UM	2	7419	11407	126000	1077	0.394083	0.873234	0.543079	0.605917	100
sample_06	SalmonTE	2	7013	16818	120589	1483	0.294281	0.825447	0.433879	0.705719	100
sample_06	TElocal_MM	2	7960	3163	134244	536	0.715634	0.936911	0.811458	0.284366	100
sample_06	TElocal_UM	2	7730	2113	135294	766	0.78533	0.90984	0.843012	0.21467	100
sample_07	FC_MM_F	2	8040	13766	123641	456	0.368706	0.946328	0.530658	0.631294	100
sample_07	FC_MM_R	2	8276	18565	118842	220	0.308334	0.974105	0.468404	0.691666	100
sample_07	FC_UM	2	7868	11837	125570	628	0.39929	0.926083	0.557994	0.60071	100
sample_07	SQuIRE_EM	2	7627	11444	125963	869	0.399927	0.897717	0.553343	0.600073	100
sample_07	SQuIRE_UM	2	7397	11453	125954	1099	0.392414	0.870645	0.540993	0.607586	100
sample_07	SalmonTE	2	7001	16839	120568	1495	0.293666	0.824035	0.433016	0.706334	100
sample_07	TElocal_MM	2	7939	3154	134253	557	0.715677	0.93444	0.810557	0.284323	100
sample_07	TElocal_UM	2	7713	2112	135295	783	0.785038	0.907839	0.841985	0.214962	100
sample_08	FC_MM_F	2	8025	13741	123666	471	0.368694	0.944562	0.530368	0.631306	100
sample_08	FC_MM_R	2	8259	18577	118830	237	0.307758	0.972105	0.467508	0.692242	100
sample_08	FC_UM	2	7857	11809	125598	639	0.399522	0.924788	0.557986	0.600478	100
sample_08	SQuIRE_EM	2	7616	11389	126018	880	0.400737	0.896422	0.553871	0.599263	100
sample_08	SQuIRE_UM	2	7380	11413	125994	1116	0.392699	0.868644	0.540877	0.607301	100
sample_08	SalmonTE	2	6987	16836	120571	1509	0.293288	0.822387	0.432377	0.706712	100
sample_08	TElocal_MM	2	7918	3124	134283	578	0.71708	0.931968	0.810523	0.28292	100
sample_08	TElocal_UM	2	7700	2098	135309	796	0.785875	0.906309	0.841806	0.214125	100
sample_09	FC_MM_F	2	8037	13768	123639	459	0.368585	0.945975	0.530478	0.631415	100
sample_09	FC_MM_R	2	8274	18623	118784	222	0.307618	0.97387	0.46755	0.692382	100
sample_09	FC_UM	2	7860	11818	125589	636	0.399431	0.925141	0.557961	0.600569	100
sample_09	SQuIRE_EM	2	7630	11384	126023	866	0.401283	0.89807	0.554707	0.598717	100
sample_09	SQuIRE_UM	2	7391	11427	125980	1105	0.392762	0.869939	0.541188	0.607238	100
sample_09	SalmonTE	2	7002	16890	120517	1494	0.293069	0.824153	0.432382	0.706931	100
sample_09	TElocal_MM	2	7936	3140	134267	560	0.716504	0.934087	0.810954	0.283496	100
sample_09	TElocal_UM	2	7710	2110	135297	786	0.785132	0.907486	0.841887	0.214868	100
sample_10	FC_MM_F	2	8051	13700	123707	445	0.370144	0.947622	0.53235	0.629856	100
sample_10	FC_MM_R	2	8293	18541	118866	203	0.309048	0.976106	0.469459	0.690952	100
sample_10	FC_UM	2	7891	11810	125597	605	0.400538	0.92879	0.559705	0.599462	100
sample_10	SQuIRE_EM	2	7643	11363	126044	853	0.402136	0.8996	0.555814	0.597864	100
sample_10	SQuIRE_UM	2	7407	11382	126025	1089	0.39422	0.871822	0.542936	0.60578	100
sample_10	SalmonTE	2	7030	16851	120556	1466	0.294376	0.827448	0.434259	0.705624	100
sample_10	TElocal_MM	2	7954	3121	134286	542	0.718194	0.936205	0.812835	0.281806	100
sample_10	TElocal_UM	2	7736	2098	135309	760	0.786659	0.910546	0.844081	0.213341	100

## Sheet: B
Samples	Tools	Group	TP	FP	TN	FN	Precision	Recall	F1	FDR	Cutoff, counts	TableS3B. Per sample TE detection metrics at different detection cutoff for H.sapiens unstranded simulation. FC_MM_F - featureCounts using multimappers and distributing equal fractions to origin loci; FC_MM_R - featureCounts assigning multimapping read counts to random locus of origin; FC_UM - featureCount with unique mappers only; SQuIRE_UM - SQuIRE in unique mode; SQuIRE_EM - SQuIRE in EM mode;…
sample_01	FC_MM_F	1	8493	59570	80140	3	0.124781	0.999647	0.221868	0.875219	0
sample_01	FC_MM_R	1	8493	59570	80140	3	0.124781	0.999647	0.221868	0.875219	0
sample_01	FC_UM	1	8347	46985	92725	149	0.150853	0.982462	0.261547	0.849147	0
sample_01	SQuIRE_EM	1	8440	42294	97416	56	0.166358	0.993409	0.284991	0.833642	0
sample_01	SQuIRE_UM	1	8466	49884	89826	30	0.14509	0.996469	0.253299	0.85491	0
sample_01	SalmonTE	1	8248	44116	95594	248	0.157513	0.97081	0.271048	0.842487	0
sample_01	TElocal_MM	1	8246	28328	111382	250	0.225461	0.970574	0.36592	0.774539	0
sample_01	TElocal_UM	1	8097	23511	116199	399	0.256169	0.953037	0.4038	0.743831	0
sample_02	FC_MM_F	1	8493	59721	79989	3	0.124505	0.999647	0.221431	0.875495	0
sample_02	FC_MM_R	1	8493	59721	79989	3	0.124505	0.999647	0.221431	0.875495	0
sample_02	FC_UM	1	8350	46958	92752	146	0.150973	0.982815	0.261739	0.849027	0
sample_02	SQuIRE_EM	1	8440	42332	97378	56	0.166233	0.993409	0.284808	0.833767	0
sample_02	SQuIRE_UM	1	8466	50052	89658	30	0.144673	0.996469	0.252664	0.855327	0
sample_02	SalmonTE	1	8247	44144	95566	249	0.157413	0.970692	0.270895	0.842587	0
sample_02	TElocal_MM	1	8252	28229	111481	244	0.2262	0.971281	0.366943	0.7738	0
sample_02	TElocal_UM	1	8102	23477	116233	394	0.256563	0.953625	0.404342	0.743437	0
sample_03	FC_MM_F	1	8494	59637	80073	2	0.124672	0.999765	0.221697	0.875328	0
sample_03	FC_MM_R	1	8494	59637	80073	2	0.124672	0.999765	0.221697	0.875328	0
sample_03	FC_UM	1	8346	46964	92746	150	0.150895	0.982345	0.261605	0.849105	0
sample_03	SQuIRE_EM	1	8445	42296	97414	51	0.166433	0.993997	0.285126	0.833567	0
sample_03	SQuIRE_UM	1	8467	49945	89765	29	0.144953	0.996587	0.253094	0.855047	0
sample_03	SalmonTE	1	8245	44091	95619	251	0.15754	0.970457	0.271074	0.84246	0
sample_03	TElocal_MM	1	8249	28376	111334	247	0.225229	0.970927	0.365639	0.774771	0
sample_03	TElocal_UM	1	8099	23532	116178	397	0.256046	0.953272	0.403668	0.743954	0
sample_04	FC_MM_F	1	8494	59691	80019	2	0.124573	0.999765	0.221541	0.875427	0
sample_04	FC_MM_R	1	8494	59691	80019	2	0.124573	0.999765	0.221541	0.875427	0
sample_04	FC_UM	1	8347	46923	92787	149	0.151022	0.982462	0.261801	0.848978	0
sample_04	SQuIRE_EM	1	8444	42249	97461	52	0.166571	0.993879	0.285323	0.833429	0
sample_04	SQuIRE_UM	1	8468	49978	89732	28	0.144886	0.996704	0.252995	0.855114	0
sample_04	SalmonTE	1	8251	44309	95401	245	0.156982	0.971163	0.270276	0.843018	0
sample_04	TElocal_MM	1	8255	28307	111403	241	0.225781	0.971634	0.366417	0.774219	0
sample_04	TElocal_UM	1	8099	23452	116258	397	0.256696	0.953272	0.404475	0.743304	0
sample_05	FC_MM_F	1	8494	59512	80198	2	0.124901	0.999765	0.22206	0.875099	0
sample_05	FC_MM_R	1	8494	59512	80198	2	0.124901	0.999765	0.22206	0.875099	0
sample_05	FC_UM	1	8351	46785	92925	145	0.151462	0.982933	0.262478	0.848538	0
sample_05	SQuIRE_EM	1	8445	42025	97685	51	0.167327	0.993997	0.286436	0.832673	0
sample_05	SQuIRE_UM	1	8468	49851	89859	28	0.145201	0.996704	0.253476	0.854799	0
sample_05	SalmonTE	1	8246	44206	95504	250	0.15721	0.970574	0.270591	0.84279	0
sample_05	TElocal_MM	1	8256	28128	111582	240	0.226913	0.971751	0.367914	0.773087	0
sample_05	TElocal_UM	1	8103	23260	116450	393	0.258362	0.953743	0.406583	0.741638	0
sample_06	FC_MM_F	2	8494	58172	81538	2	0.127411	0.999765	0.226018	0.872589	0
sample_06	FC_MM_R	2	8494	58172	81538	2	0.127411	0.999765	0.226018	0.872589	0
sample_06	FC_UM	2	8354	45611	94099	142	0.154804	0.983286	0.267495	0.845196	0
sample_06	SQuIRE_EM	2	8443	40786	98924	53	0.171505	0.993762	0.292525	0.828495	0
sample_06	SQuIRE_UM	2	8468	48516	91194	28	0.148603	0.996704	0.258644	0.851397	0
sample_06	SalmonTE	2	8239	44022	95688	257	0.157651	0.96975	0.271212	0.842349	0
sample_06	TElocal_MM	2	8253	26969	112741	243	0.234314	0.971398	0.377556	0.765686	0
sample_06	TElocal_UM	2	8102	22068	117642	394	0.268545	0.953625	0.419076	0.731455	0
sample_07	FC_MM_F	2	8493	58327	81383	3	0.127103	0.999647	0.22553	0.872897	0
sample_07	FC_MM_R	2	8493	58327	81383	3	0.127103	0.999647	0.22553	0.872897	0
sample_07	FC_UM	2	8346	45735	93975	150	0.154324	0.982345	0.266743	0.845676	0
sample_07	SQuIRE_EM	2	8442	40980	98730	54	0.170815	0.993644	0.291516	0.829185	0
sample_07	SQuIRE_UM	2	8467	48659	91051	29	0.148216	0.996587	0.258054	0.851784	0
sample_07	SalmonTE	2	8246	44169	95541	250	0.157321	0.970574	0.270756	0.842679	0
sample_07	TElocal_MM	2	8251	27027	112683	245	0.233885	0.971163	0.376982	0.766115	0
sample_07	TElocal_UM	2	8098	22225	117485	398	0.267058	0.953154	0.417218	0.732942	0
sample_08	FC_MM_F	2	8493	58300	81410	3	0.127154	0.999647	0.225611	0.872846	0
sample_08	FC_MM_R	2	8493	58300	81410	3	0.127154	0.999647	0.225611	0.872846	0
sample_08	FC_UM	2	8349	45742	93968	147	0.154351	0.982698	0.266797	0.845649	0
sample_08	SQuIRE_EM	2	8445	40955	98755	51	0.170951	0.993997	0.29173	0.829049	0
sample_08	SQuIRE_UM	2	8467	48703	91007	29	0.148102	0.996587	0.257881	0.851898	0
sample_08	SalmonTE	2	8243	44196	95514	253	0.157192	0.970221	0.270551	0.842808	0
sample_08	TElocal_MM	2	8253	27042	112668	243	0.233829	0.971398	0.376927	0.766171	0
sample_08	TElocal_UM	2	8097	22197	117513	399	0.267281	0.953037	0.417479	0.732719	0
sample_09	FC_MM_F	2	8493	58031	81679	3	0.127668	0.999647	0.22642	0.872332	0
sample_09	FC_MM_R	2	8493	58031	81679	3	0.127668	0.999647	0.22642	0.872332	0
sample_09	FC_UM	2	8347	45729	93981	149	0.154357	0.982462	0.266797	0.845643	0
sample_09	SQuIRE_EM	2	8444	40958	98752	52	0.170924	0.993879	0.291685	0.829076	0
sample_09	SQuIRE_UM	2	8467	48384	91326	29	0.148933	0.996587	0.25914	0.851067	0
sample_09	SalmonTE	2	8246	44115	95595	250	0.157484	0.970574	0.270996	0.842516	0
sample_09	TElocal_MM	2	8256	26962	112748	240	0.234426	0.971751	0.377728	0.765574	0
sample_09	TElocal_UM	2	8098	22190	117520	398	0.267367	0.953154	0.417595	0.732633	0
sample_10	FC_MM_F	2	8493	58068	81642	3	0.127597	0.999647	0.226308	0.872403	0
sample_10	FC_MM_R	2	8493	58068	81642	3	0.127597	0.999647	0.226308	0.872403	0
sample_10	FC_UM	2	8339	45679	94031	157	0.154374	0.981521	0.266788	0.845626	0
sample_10	SQuIRE_EM	2	8441	40928	98782	55	0.170978	0.993526	0.291748	0.829022	0
sample_10	SQuIRE_UM	2	8467	48446	91264	29	0.148771	0.996587	0.258894	0.851229	0
sample_10	SalmonTE	2	8240	44013	95697	256	0.157694	0.969868	0.27128	0.842306	0
sample_10	TElocal_MM	2	8255	27034	112676	241	0.233926	0.971634	0.37707	0.766074	0
sample_10	TElocal_UM	2	8091	22122	117588	405	0.267799	0.952331	0.418042	0.732201	0
sample_01	FC_MM_F	1	8468	42660	97050	28	0.165624	0.996704	0.284047	0.834376	5
sample_01	FC_MM_R	1	8488	47820	91890	8	0.150742	0.999058	0.261959	0.849258	5
sample_01	FC_UM	1	8262	33975	105735	234	0.19561	0.972458	0.325705	0.80439	5
sample_01	SQuIRE_EM	1	8414	29819	109891	82	0.220072	0.990348	0.360119	0.779928	5
sample_01	SQuIRE_UM	1	8442	33727	105983	54	0.200194	0.993644	0.333248	0.799806	5
sample_01	SalmonTE	1	8179	29344	110366	317	0.217973	0.962688	0.355462	0.782027	5
sample_01	TElocal_MM	1	8185	15614	124096	311	0.343922	0.963395	0.50689	0.656078	5
sample_01	TElocal_UM	1	8009	11908	127802	487	0.402119	0.942679	0.563756	0.597881	5
sample_02	FC_MM_F	1	8467	42676	97034	29	0.165555	0.996587	0.283942	0.834445	5
sample_02	FC_MM_R	1	8490	47901	91809	6	0.150556	0.999294	0.261686	0.849444	5
sample_02	FC_UM	1	8265	34018	105692	231	0.195469	0.972811	0.325528	0.804531	5
sample_02	SQuIRE_EM	1	8418	29835	109875	78	0.220061	0.990819	0.360136	0.779939	5
sample_02	SQuIRE_UM	1	8440	33783	105927	56	0.199891	0.993409	0.332814	0.800109	5
sample_02	SalmonTE	1	8177	29317	110393	319	0.218088	0.962453	0.355599	0.781912	5
sample_02	TElocal_MM	1	8185	15703	124007	311	0.342641	0.963395	0.505497	0.657359	5
sample_02	TElocal_UM	1	8009	11939	127771	487	0.401494	0.942679	0.563142	0.598506	5
sample_03	FC_MM_F	1	8470	42658	97052	26	0.165663	0.99694	0.284114	0.834337	5
sample_03	FC_MM_R	1	8488	47856	91854	8	0.150646	0.999058	0.261814	0.849354	5
sample_03	FC_UM	1	8267	34024	105686	229	0.195479	0.973046	0.325556	0.804521	5
sample_03	SQuIRE_EM	1	8417	29857	109853	79	0.219914	0.990702	0.359932	0.780086	5
sample_03	SQuIRE_UM	1	8444	33768	105942	52	0.200038	0.993879	0.333044	0.799962	5
sample_03	SalmonTE	1	8179	29409	110301	317	0.217596	0.962688	0.354961	0.782404	5
sample_03	TElocal_MM	1	8188	15666	124044	308	0.343255	0.963748	0.506213	0.656745	5
sample_03	TElocal_UM	1	8013	11900	127810	483	0.4024	0.94315	0.564117	0.5976	5
sample_04	FC_MM_F	1	8467	42596	97114	29	0.165815	0.996587	0.284323	0.834185	5
sample_04	FC_MM_R	1	8490	47813	91897	6	0.150791	0.999294	0.262041	0.849209	5
sample_04	FC_UM	1	8259	33988	105722	237	0.195493	0.972105	0.325523	0.804507	5
sample_04	SQuIRE_EM	1	8419	29760	109950	77	0.220514	0.990937	0.36075	0.779486	5
sample_04	SQuIRE_UM	1	8440	33595	106115	56	0.200785	0.993409	0.334052	0.799215	5
sample_04	SalmonTE	1	8176	29394	110316	320	0.21762	0.962335	0.354969	0.78238	5
sample_04	TElocal_MM	1	8189	15588	124122	307	0.344408	0.963865	0.507483	0.655592	5
sample_04	TElocal_UM	1	8007	11883	127827	489	0.402564	0.942444	0.564151	0.597436	5
sample_05	FC_MM_F	1	8466	42636	97074	30	0.165669	0.996469	0.284103	0.834331	5
sample_05	FC_MM_R	1	8489	47865	91845	7	0.150637	0.999176	0.261804	0.849363	5
sample_05	FC_UM	1	8262	33956	105754	234	0.195699	0.972458	0.325827	0.804301	5
sample_05	SQuIRE_EM	1	8414	29835	109875	82	0.21998	0.990348	0.359996	0.78002	5
sample_05	SQuIRE_UM	1	8437	33787	105923	59	0.199815	0.993056	0.332689	0.800185	5
sample_05	SalmonTE	1	8172	29303	110407	324	0.218065	0.961864	0.355528	0.781935	5
sample_05	TElocal_MM	1	8183	15593	124117	313	0.344171	0.963159	0.507127	0.655829	5
sample_05	TElocal_UM	1	8008	11832	127878	488	0.403629	0.942561	0.565217	0.596371	5
sample_06	FC_MM_F	2	8472	42145	97565	24	0.167375	0.997175	0.286637	0.832625	5
sample_06	FC_MM_R	2	8489	46981	92729	7	0.153038	0.999176	0.265422	0.846962	5
sample_06	FC_UM	2	8244	33153	106557	252	0.199145	0.970339	0.330467	0.800855	5
sample_06	SQuIRE_EM	2	8414	29273	110437	82	0.22326	0.990348	0.364377	0.77674	5
sample_06	SQuIRE_UM	2	8443	33135	106575	53	0.203064	0.993762	0.337221	0.796936	5
sample_06	SalmonTE	2	8174	28908	110802	322	0.22043	0.9621	0.358682	0.77957	5
sample_06	TElocal_MM	2	8179	14976	124734	317	0.353228	0.962688	0.516824	0.646772	5
sample_06	TElocal_UM	2	7983	10938	128772	513	0.421912	0.939619	0.582339	0.578088	5
sample_07	FC_MM_F	2	8467	42133	97577	29	0.167332	0.996587	0.286551	0.832668	5
sample_07	FC_MM_R	2	8488	46947	92763	8	0.153116	0.999058	0.265536	0.846884	5
sample_07	FC_UM	2	8246	33097	106613	250	0.199453	0.970574	0.330906	0.800547	5
sample_07	SQuIRE_EM	2	8404	29170	110540	92	0.223665	0.989171	0.364836	0.776335	5
sample_07	SQuIRE_UM	2	8440	33128	106582	56	0.203041	0.993409	0.337168	0.796959	5
sample_07	SalmonTE	2	8173	28947	110763	323	0.220178	0.961982	0.358339	0.779822	5
sample_07	TElocal_MM	2	8178	14956	124754	318	0.353506	0.962571	0.517104	0.646494	5
sample_07	TElocal_UM	2	7996	10916	128794	500	0.4228	0.941149	0.583479	0.5772	5
sample_08	FC_MM_F	2	8464	42143	97567	32	0.16725	0.996234	0.286415	0.83275	5
sample_08	FC_MM_R	2	8488	46960	92750	8	0.15308	0.999058	0.265482	0.84692	5
sample_08	FC_UM	2	8237	33088	106622	259	0.199322	0.969515	0.330664	0.800678	5
sample_08	SQuIRE_EM	2	8413	29279	110431	83	0.223204	0.990231	0.364294	0.776796	5
sample_08	SQuIRE_UM	2	8439	33170	106540	57	0.202817	0.993291	0.336853	0.797183	5
sample_08	SalmonTE	2	8172	28910	110800	324	0.220376	0.961864	0.358594	0.779624	5
sample_08	TElocal_MM	2	8184	15003	124707	312	0.352956	0.963277	0.516618	0.647044	5
sample_08	TElocal_UM	2	7983	10886	128824	513	0.423075	0.939619	0.583446	0.576925	5
sample_09	FC_MM_F	2	8470	42101	97609	26	0.167487	0.99694	0.286793	0.832513	5
sample_09	FC_MM_R	2	8490	46845	92865	6	0.153429	0.999294	0.266015	0.846571	5
sample_09	FC_UM	2	8244	33049	106661	252	0.199646	0.970339	0.331157	0.800354	5
sample_09	SQuIRE_EM	2	8414	29198	110512	82	0.223705	0.990348	0.364969	0.776295	5
sample_09	SQuIRE_UM	2	8442	33187	106523	54	0.202791	0.993644	0.336838	0.797209	5
sample_09	SalmonTE	2	8174	28891	110819	322	0.220531	0.9621	0.358816	0.779469	5
sample_09	TElocal_MM	2	8178	14960	124750	318	0.353445	0.962571	0.517039	0.646555	5
sample_09	TElocal_UM	2	7985	10882	128828	511	0.423226	0.939854	0.583635	0.576774	5
sample_10	FC_MM_F	2	8471	42178	97532	25	0.167249	0.997057	0.286449	0.832751	5
sample_10	FC_MM_R	2	8492	46987	92723	4	0.153067	0.999529	0.265479	0.846933	5
sample_10	FC_UM	2	8237	33118	106592	259	0.199178	0.969515	0.330465	0.800822	5
sample_10	SQuIRE_EM	2	8408	29251	110459	88	0.223267	0.989642	0.364338	0.776733	5
sample_10	SQuIRE_UM	2	8445	33154	106556	51	0.20301	0.993997	0.337159	0.79699	5
sample_10	SalmonTE	2	8181	28861	110849	315	0.220857	0.962924	0.359304	0.779143	5
sample_10	TElocal_MM	2	8180	15056	124654	316	0.35204	0.962806	0.515568	0.64796	5
sample_10	TElocal_UM	2	7982	10908	128802	514	0.422552	0.939501	0.582926	0.577448	5
sample_01	FC_MM_F	1	8452	38108	101602	44	0.181529	0.994821	0.307033	0.818471	10
sample_01	FC_MM_R	1	8485	44251	95459	11	0.160896	0.998705	0.277143	0.839104	10
sample_01	FC_UM	1	8233	31011	108699	263	0.20979	0.969044	0.34491	0.79021	10
sample_01	SQuIRE_EM	1	8394	25948	113762	102	0.244424	0.987994	0.391895	0.755576	10
sample_01	SQuIRE_UM	1	8425	29093	110617	71	0.224559	0.991643	0.366193	0.775441	10
sample_01	SalmonTE	1	8145	27323	112387	351	0.229644	0.958686	0.37053	0.770356	10
sample_01	TElocal_MM	1	8165	12755	126955	331	0.390296	0.96104	0.55514	0.609704	10
sample_01	TElocal_UM	1	7975	9340	130370	521	0.460583	0.938677	0.617954	0.539417	10
sample_02	FC_MM_F	1	8453	38098	101612	43	0.181586	0.994939	0.307119	0.818414	10
sample_02	FC_MM_R	1	8483	44295	95415	13	0.16073	0.99847	0.276887	0.83927	10
sample_02	FC_UM	1	8233	31048	108662	263	0.209592	0.969044	0.344643	0.790408	10
sample_02	SQuIRE_EM	1	8398	25944	113766	98	0.24454	0.988465	0.392082	0.75546	10
sample_02	SQuIRE_UM	1	8424	29122	110588	72	0.224365	0.991525	0.365927	0.775635	10
sample_02	SalmonTE	1	8134	27314	112396	362	0.229463	0.957392	0.370198	0.770537	10
sample_02	TElocal_MM	1	8165	12772	126938	331	0.389979	0.96104	0.554819	0.610021	10
sample_02	TElocal_UM	1	7974	9385	130325	522	0.459358	0.938559	0.616825	0.540642	10
sample_03	FC_MM_F	1	8449	38112	101598	47	0.181461	0.994468	0.306918	0.818539	10
sample_03	FC_MM_R	1	8482	44224	95486	14	0.16093	0.998352	0.27718	0.83907	10
sample_03	FC_UM	1	8235	31055	108655	261	0.209595	0.96928	0.344662	0.790405	10
sample_03	SQuIRE_EM	1	8400	25922	113788	96	0.244741	0.988701	0.392358	0.755259	10
sample_03	SQuIRE_UM	1	8422	29064	110646	74	0.224671	0.99129	0.366317	0.775329	10
sample_03	SalmonTE	1	8136	27339	112371	360	0.229345	0.957627	0.370062	0.770655	10
sample_03	TElocal_MM	1	8165	12751	126959	331	0.390371	0.96104	0.555216	0.609629	10
sample_03	TElocal_UM	1	7976	9358	130352	520	0.460136	0.938795	0.617576	0.539864	10
sample_04	FC_MM_F	1	8446	38128	101582	50	0.181346	0.994115	0.306737	0.818654	10
sample_04	FC_MM_R	1	8484	44188	95522	12	0.161072	0.998588	0.2774	0.838928	10
sample_04	FC_UM	1	8232	31070	108640	264	0.209455	0.968927	0.34445	0.790545	10
sample_04	SQuIRE_EM	1	8400	25896	113814	96	0.244927	0.988701	0.392597	0.755073	10
sample_04	SQuIRE_UM	1	8419	29026	110684	77	0.224836	0.990937	0.366514	0.775164	10
sample_04	SalmonTE	1	8143	27296	112414	353	0.229775	0.958451	0.370684	0.770225	10
sample_04	TElocal_MM	1	8168	12767	126943	328	0.39016	0.961394	0.555061	0.60984	10
sample_04	TElocal_UM	1	7972	9375	130335	524	0.459561	0.938324	0.616956	0.540439	10
sample_05	FC_MM_F	1	8448	38040	101670	48	0.181724	0.99435	0.307289	0.818276	10
sample_05	FC_MM_R	1	8483	44235	95475	13	0.160913	0.99847	0.277159	0.839087	10
sample_05	FC_UM	1	8236	31014	108696	260	0.209834	0.969397	0.344992	0.790166	10
sample_05	SQuIRE_EM	1	8401	25932	113778	95	0.244692	0.988818	0.392304	0.755308	10
sample_05	SQuIRE_UM	1	8420	29023	110687	76	0.224875	0.991055	0.366573	0.775125	10
sample_05	SalmonTE	1	8134	27327	112383	362	0.229379	0.957392	0.370089	0.770621	10
sample_05	TElocal_MM	1	8162	12684	127026	334	0.391538	0.960687	0.556336	0.608462	10
sample_05	TElocal_UM	1	7978	9347	130363	518	0.460491	0.93903	0.617947	0.539509	10
sample_06	FC_MM_F	2	8436	37829	101881	60	0.182341	0.992938	0.308102	0.817659	10
sample_06	FC_MM_R	2	8483	43563	96147	13	0.16299	0.99847	0.280235	0.83701	10
sample_06	FC_UM	2	8213	30249	109461	283	0.213535	0.96669	0.349802	0.786465	10
sample_06	SQuIRE_EM	2	8394	25372	114338	102	0.248593	0.987994	0.397236	0.751407	10
sample_06	SQuIRE_UM	2	8408	28733	110977	88	0.226381	0.989642	0.368473	0.773619	10
sample_06	SalmonTE	2	8129	26895	112815	367	0.232098	0.956803	0.373575	0.767902	10
sample_06	TElocal_MM	2	8155	12182	127528	341	0.400993	0.959863	0.565671	0.599007	10
sample_06	TElocal_UM	2	7952	8470	131240	544	0.484228	0.93597	0.638253	0.515772	10
sample_07	FC_MM_F	2	8437	37785	101925	59	0.182532	0.993056	0.308381	0.817468	10
sample_07	FC_MM_R	2	8482	43526	96184	14	0.16309	0.998352	0.280378	0.83691	10
sample_07	FC_UM	2	8210	30210	109500	286	0.213691	0.966337	0.349987	0.786309	10
sample_07	SQuIRE_EM	2	8392	25348	114362	104	0.248726	0.987759	0.397386	0.751274	10
sample_07	SQuIRE_UM	2	8411	28722	110988	85	0.22651	0.989995	0.368669	0.77349	10
sample_07	SalmonTE	2	8125	26863	112847	371	0.232222	0.956332	0.373701	0.767778	10
sample_07	TElocal_MM	2	8152	12181	127529	344	0.400925	0.95951	0.565542	0.599075	10
sample_07	TElocal_UM	2	7950	8448	131262	546	0.484815	0.935734	0.638708	0.515185	10
sample_08	FC_MM_F	2	8431	37796	101914	65	0.182383	0.992349	0.308134	0.817617	10
sample_08	FC_MM_R	2	8481	43566	96144	15	0.162949	0.998234	0.280165	0.837051	10
sample_08	FC_UM	2	8208	30209	109501	288	0.213655	0.966102	0.349924	0.786345	10
sample_08	SQuIRE_EM	2	8386	25366	114344	110	0.248459	0.987053	0.396989	0.751541	10
sample_08	SQuIRE_UM	2	8403	28727	110983	93	0.226313	0.989054	0.368343	0.773687	10
sample_08	SalmonTE	2	8132	26886	112824	364	0.232223	0.957156	0.373765	0.767777	10
sample_08	TElocal_MM	2	8160	12216	127494	336	0.400471	0.960452	0.565254	0.599529	10
sample_08	TElocal_UM	2	7946	8485	131225	550	0.483598	0.935264	0.637542	0.516402	10
sample_09	FC_MM_F	2	8434	37837	101873	62	0.182274	0.992702	0.307996	0.817726	10
sample_09	FC_MM_R	2	8483	43539	96171	13	0.163066	0.99847	0.280346	0.836934	10
sample_09	FC_UM	2	8209	30204	109506	287	0.213704	0.966219	0.349997	0.786296	10
sample_09	SQuIRE_EM	2	8392	25342	114368	104	0.24877	0.987759	0.397443	0.75123	10
sample_09	SQuIRE_UM	2	8409	28711	110999	87	0.226536	0.98976	0.368686	0.773464	10
sample_09	SalmonTE	2	8125	26888	112822	371	0.232057	0.956332	0.373486	0.767943	10
sample_09	TElocal_MM	2	8160	12204	127506	336	0.400707	0.960452	0.565489	0.599293	10
sample_09	TElocal_UM	2	7949	8439	131271	547	0.48505	0.935617	0.638884	0.51495	10
sample_10	FC_MM_F	2	8439	37811	101899	57	0.182465	0.993291	0.308296	0.817535	10
sample_10	FC_MM_R	2	8483	43559	96151	13	0.163003	0.99847	0.280254	0.836997	10
sample_10	FC_UM	2	8211	30217	109493	285	0.213672	0.966455	0.34997	0.786328	10
sample_10	SQuIRE_EM	2	8396	25285	114425	100	0.24928	0.98823	0.398132	0.75072	10
sample_10	SQuIRE_UM	2	8413	28656	111054	83	0.226955	0.990231	0.369275	0.773045	10
sample_10	SalmonTE	2	8131	26814	112896	365	0.23268	0.957039	0.374347	0.76732	10
sample_10	TElocal_MM	2	8162	12163	127547	334	0.401574	0.960687	0.566393	0.598426	10
sample_10	TElocal_UM	2	7946	8435	131275	550	0.485074	0.935264	0.638823	0.514926	10
sample_01	FC_MM_F	1	8416	33696	106014	80	0.199848	0.990584	0.332596	0.800152	20
sample_01	FC_MM_R	1	8476	40173	99537	20	0.174228	0.997646	0.296649	0.825772	20
sample_01	FC_UM	1	8198	28309	111401	298	0.22456	0.964925	0.364331	0.77544	20
sample_01	SQuIRE_EM	1	8375	22366	117344	121	0.272437	0.985758	0.426893	0.727563	20
sample_01	SQuIRE_UM	1	8387	24593	115117	109	0.254306	0.98717	0.404427	0.745694	20
sample_01	SalmonTE	1	8062	25276	114434	434	0.241826	0.948917	0.385428	0.758174	20
sample_01	TElocal_MM	1	8131	10123	129587	365	0.445437	0.957039	0.607925	0.554563	20
sample_01	TElocal_UM	1	7929	7338	132372	567	0.519355	0.933263	0.66734	0.480645	20
sample_02	FC_MM_F	1	8419	33668	106042	77	0.200038	0.990937	0.332879	0.799962	20
sample_02	FC_MM_R	1	8475	40081	99629	21	0.174541	0.997528	0.297097	0.825459	20
sample_02	FC_UM	1	8200	28304	111406	296	0.224633	0.96516	0.364444	0.775367	20
sample_02	SQuIRE_EM	1	8377	22335	117375	119	0.27276	0.985993	0.427311	0.72724	20
sample_02	SQuIRE_UM	1	8388	24624	115086	108	0.254089	0.987288	0.404163	0.745911	20
sample_02	SalmonTE	1	8069	25287	114423	427	0.241906	0.949741	0.385597	0.758094	20
sample_02	TElocal_MM	1	8127	10208	129502	369	0.443251	0.956568	0.605792	0.556749	20
sample_02	TElocal_UM	1	7933	7336	132374	563	0.519549	0.933734	0.66762	0.480451	20
sample_03	FC_MM_F	1	8424	33684	106026	72	0.200057	0.991525	0.332938	0.799943	20
sample_03	FC_MM_R	1	8473	40139	99571	23	0.174299	0.997293	0.296736	0.825701	20
sample_03	FC_UM	1	8198	28307	111403	298	0.224572	0.964925	0.364347	0.775428	20
sample_03	SQuIRE_EM	1	8372	22346	117364	124	0.272544	0.985405	0.42699	0.727456	20
sample_03	SQuIRE_UM	1	8397	24572	115138	99	0.254694	0.988347	0.405016	0.745306	20
sample_03	SalmonTE	1	8076	25272	114438	420	0.242173	0.950565	0.386005	0.757827	20
sample_03	TElocal_MM	1	8133	10155	129555	363	0.444718	0.957274	0.607303	0.555282	20
sample_03	TElocal_UM	1	7933	7339	132371	563	0.519447	0.933734	0.667536	0.480553	20
sample_04	FC_MM_F	1	8416	33640	106070	80	0.200114	0.990584	0.332964	0.799886	20
sample_04	FC_MM_R	1	8475	40097	99613	21	0.174483	0.997528	0.297014	0.825517	20
sample_04	FC_UM	1	8200	28283	111427	296	0.224762	0.96516	0.364615	0.775238	20
sample_04	SQuIRE_EM	1	8377	22294	117416	119	0.273124	0.985993	0.427758	0.726876	20
sample_04	SQuIRE_UM	1	8390	24592	115118	106	0.254381	0.987524	0.404552	0.745619	20
sample_04	SalmonTE	1	8067	25291	114419	429	0.241831	0.949506	0.385483	0.758169	20
sample_04	TElocal_MM	1	8132	10092	129618	364	0.446225	0.957156	0.608683	0.553775	20
sample_04	TElocal_UM	1	7935	7332	132378	561	0.519748	0.933969	0.667845	0.480252	20
sample_05	FC_MM_F	1	8419	33650	106060	77	0.200124	0.990937	0.332997	0.799876	20
sample_05	FC_MM_R	1	8474	40051	99659	22	0.174632	0.997411	0.297224	0.825368	20
sample_05	FC_UM	1	8198	28292	111418	298	0.224664	0.964925	0.364469	0.775336	20
sample_05	SQuIRE_EM	1	8375	22306	117404	121	0.27297	0.985758	0.427547	0.72703	20
sample_05	SQuIRE_UM	1	8388	24585	115125	108	0.25439	0.987288	0.404543	0.74561	20
sample_05	SalmonTE	1	8071	25320	114390	425	0.241712	0.949976	0.38537	0.758288	20
sample_05	TElocal_MM	1	8131	10060	129650	365	0.446979	0.957039	0.60936	0.553021	20
sample_05	TElocal_UM	1	7933	7294	132416	563	0.520982	0.933734	0.668802	0.479018	20
sample_06	FC_MM_F	2	8407	33138	106572	89	0.202359	0.989524	0.336004	0.797641	20
sample_06	FC_MM_R	2	8471	39595	100115	25	0.176237	0.997057	0.29953	0.823763	20
sample_06	FC_UM	2	8181	27473	112237	315	0.229455	0.962924	0.3706	0.770545	20
sample_06	SQuIRE_EM	2	8364	21683	118027	132	0.278364	0.984463	0.434009	0.721636	20
sample_06	SQuIRE_UM	2	8378	23926	115784	118	0.259349	0.986111	0.410686	0.740651	20
sample_06	SalmonTE	2	8038	24866	114844	458	0.244286	0.946092	0.388309	0.755714	20
sample_06	TElocal_MM	2	8119	9475	130235	377	0.461464	0.955626	0.622384	0.538536	20
sample_06	TElocal_UM	2	7912	6407	133303	584	0.552553	0.931262	0.693579	0.447447	20
sample_07	FC_MM_F	2	8406	33103	106607	90	0.20251	0.989407	0.336206	0.79749	20
sample_07	FC_MM_R	2	8471	39579	100131	25	0.176296	0.997057	0.299614	0.823704	20
sample_07	FC_UM	2	8183	27445	112265	313	0.229679	0.963159	0.370909	0.770321	20
sample_07	SQuIRE_EM	2	8369	21671	118039	127	0.278595	0.985052	0.434347	0.721405	20
sample_07	SQuIRE_UM	2	8378	23934	115776	118	0.259284	0.986111	0.410606	0.740716	20
sample_07	SalmonTE	2	8040	24866	114844	456	0.244332	0.946328	0.388387	0.755668	20
sample_07	TElocal_MM	2	8120	9454	130256	376	0.462046	0.955744	0.622938	0.537954	20
sample_07	TElocal_UM	2	7917	6402	133308	579	0.552902	0.93185	0.694017	0.447098	20
sample_08	FC_MM_F	2	8408	33088	106622	88	0.202622	0.989642	0.336374	0.797378	20
sample_08	FC_MM_R	2	8470	39583	100127	26	0.176264	0.99694	0.299563	0.823736	20
sample_08	FC_UM	2	8181	27447	112263	315	0.229623	0.962924	0.370819	0.770377	20
sample_08	SQuIRE_EM	2	8368	21683	118027	128	0.27846	0.984934	0.434171	0.72154	20
sample_08	SQuIRE_UM	2	8378	23906	115804	118	0.259509	0.986111	0.410888	0.740491	20
sample_08	SalmonTE	2	8041	24913	114797	455	0.244007	0.946445	0.387986	0.755993	20
sample_08	TElocal_MM	2	8130	9518	130192	366	0.460675	0.956921	0.62194	0.539325	20
sample_08	TElocal_UM	2	7913	6380	133330	583	0.553628	0.931379	0.694458	0.446372	20
sample_09	FC_MM_F	2	8404	33114	106596	92	0.202418	0.989171	0.336066	0.797582	20
sample_09	FC_MM_R	2	8468	39630	100080	28	0.176057	0.996704	0.299254	0.823943	20
sample_09	FC_UM	2	8176	27421	112289	320	0.229682	0.962335	0.370853	0.770318	20
sample_09	SQuIRE_EM	2	8363	21671	118039	133	0.278451	0.984346	0.434103	0.721549	20
sample_09	SQuIRE_UM	2	8374	23930	115780	122	0.259225	0.98564	0.41049	0.740775	20
sample_09	SalmonTE	2	8035	24903	114807	461	0.243943	0.945739	0.387846	0.756057	20
sample_09	TElocal_MM	2	8121	9492	130218	375	0.46108	0.955862	0.622084	0.53892	20
sample_09	TElocal_UM	2	7904	6397	133313	592	0.552689	0.93032	0.693425	0.447311	20
sample_10	FC_MM_F	2	8406	33197	106513	90	0.202053	0.989407	0.335576	0.797947	20
sample_10	FC_MM_R	2	8470	39637	100073	26	0.176066	0.99694	0.299277	0.823934	20
sample_10	FC_UM	2	8175	27482	112228	321	0.229268	0.962218	0.370303	0.770732	20
sample_10	SQuIRE_EM	2	8371	21694	118016	125	0.27843	0.985287	0.434169	0.72157	20
sample_10	SQuIRE_UM	2	8378	23953	115757	118	0.259132	0.986111	0.410415	0.740868	20
sample_10	SalmonTE	2	8039	24879	114831	457	0.244213	0.94621	0.388226	0.755787	20
sample_10	TElocal_MM	2	8125	9485	130225	371	0.461386	0.956332	0.622462	0.538614	20
sample_10	TElocal_UM	2	7905	6406	133304	591	0.552372	0.930438	0.693208	0.447628	20
sample_01	FC_MM_F	1	8383	31087	108623	113	0.212389	0.9867	0.349539	0.787611	30
sample_01	FC_MM_R	1	8465	37365	102345	31	0.184704	0.996351	0.311637	0.815296	30
sample_01	FC_UM	1	8175	26718	112992	321	0.234288	0.962218	0.376824	0.765712	30
sample_01	SQuIRE_EM	1	8353	20399	119311	143	0.290519	0.983169	0.448507	0.709481	30
sample_01	SQuIRE_UM	1	8359	22144	117566	137	0.274039	0.983875	0.428678	0.725961	30
sample_01	SalmonTE	1	7993	23915	115795	503	0.250501	0.940796	0.395654	0.749499	30
sample_01	TElocal_MM	1	8102	8735	130975	394	0.481202	0.953625	0.63964	0.518798	30
sample_01	TElocal_UM	1	7903	6365	133345	593	0.553897	0.930202	0.694342	0.446103	30
sample_02	FC_MM_F	1	8389	31093	108617	107	0.212477	0.987406	0.349702	0.787523	30
sample_02	FC_MM_R	1	8468	37331	102379	28	0.184895	0.996704	0.311926	0.815105	30
sample_02	FC_UM	1	8181	26732	112978	315	0.234325	0.962924	0.376926	0.765675	30
sample_02	SQuIRE_EM	1	8359	20391	119319	137	0.290748	0.983875	0.448854	0.709252	30
sample_02	SQuIRE_UM	1	8363	22131	117579	133	0.274251	0.984346	0.428982	0.725749	30
sample_02	SalmonTE	1	7995	23907	115803	501	0.250611	0.941031	0.395812	0.749389	30
sample_02	TElocal_MM	1	8109	8750	130960	387	0.480989	0.954449	0.639637	0.519011	30
sample_02	TElocal_UM	1	7906	6356	133354	590	0.55434	0.930556	0.694789	0.44566	30
sample_03	FC_MM_F	1	8391	31048	108662	105	0.212759	0.987641	0.350099	0.787241	30
sample_03	FC_MM_R	1	8469	37299	102411	27	0.185042	0.996822	0.312141	0.814958	30
sample_03	FC_UM	1	8177	26697	113013	319	0.234473	0.962453	0.377081	0.765527	30
sample_03	SQuIRE_EM	1	8357	20358	119352	139	0.291033	0.983639	0.449168	0.708967	30
sample_03	SQuIRE_UM	1	8366	22087	117623	130	0.274718	0.984699	0.429587	0.725282	30
sample_03	SalmonTE	1	7992	23938	115772	504	0.250298	0.940678	0.395389	0.749702	30
sample_03	TElocal_MM	1	8110	8764	130946	386	0.480621	0.954567	0.639338	0.519379	30
sample_03	TElocal_UM	1	7907	6380	133330	589	0.55344	0.930673	0.694114	0.44656	30
sample_04	FC_MM_F	1	8388	31040	108670	108	0.212742	0.987288	0.350054	0.787258	30
sample_04	FC_MM_R	1	8468	37321	102389	28	0.184935	0.996704	0.311983	0.815065	30
sample_04	FC_UM	1	8177	26703	113007	319	0.234432	0.962453	0.377029	0.765568	30
sample_04	SQuIRE_EM	1	8357	20353	119357	139	0.291083	0.983639	0.449229	0.708917	30
sample_04	SQuIRE_UM	1	8365	22076	117634	131	0.274794	0.984581	0.429668	0.725206	30
sample_04	SalmonTE	1	7985	23897	115813	511	0.250455	0.939854	0.395512	0.749545	30
sample_04	TElocal_MM	1	8107	8768	130942	389	0.480415	0.954214	0.639076	0.519585	30
sample_04	TElocal_UM	1	7903	6364	133346	593	0.553936	0.930202	0.694372	0.446064	30
sample_05	FC_MM_F	1	8385	31032	108678	111	0.212725	0.986935	0.350009	0.787275	30
sample_05	FC_MM_R	1	8467	37251	102459	29	0.185201	0.996587	0.312355	0.814799	30
sample_05	FC_UM	1	8179	26748	112962	317	0.234174	0.962688	0.376713	0.765826	30
sample_05	SQuIRE_EM	1	8354	20333	119377	142	0.291212	0.983286	0.449345	0.708788	30
sample_05	SQuIRE_UM	1	8361	22017	117693	135	0.275232	0.98411	0.430159	0.724768	30
sample_05	SalmonTE	1	7991	23943	115767	505	0.250235	0.94056	0.395301	0.749765	30
sample_05	TElocal_MM	1	8110	8743	130967	386	0.48122	0.954567	0.639867	0.51878	30
sample_05	TElocal_UM	1	7905	6350	133360	591	0.554542	0.930438	0.694915	0.445458	30
sample_06	FC_MM_F	2	8378	30351	109359	118	0.216324	0.986111	0.354812	0.783676	30
sample_06	FC_MM_R	2	8463	37002	102708	33	0.186143	0.996116	0.313671	0.813857	30
sample_06	FC_UM	2	8152	25795	113915	344	0.240139	0.95951	0.384139	0.759861	30
sample_06	SQuIRE_EM	2	8348	19581	120129	148	0.298901	0.98258	0.458367	0.701099	30
sample_06	SQuIRE_UM	2	8350	21268	118442	146	0.281923	0.982815	0.438159	0.718077	30
sample_06	SalmonTE	2	7964	23530	116180	532	0.252874	0.937382	0.3983	0.747126	30
sample_06	TElocal_MM	2	8095	8014	131696	401	0.502514	0.952801	0.657996	0.497486	30
sample_06	TElocal_UM	2	7878	5337	134373	618	0.596141	0.92726	0.725715	0.403859	30
sample_07	FC_MM_F	2	8384	30333	109377	112	0.216546	0.986817	0.355156	0.783454	30
sample_07	FC_MM_R	2	8458	36985	102725	38	0.186123	0.995527	0.313614	0.813877	30
sample_07	FC_UM	2	8152	25740	113970	344	0.240529	0.95951	0.384637	0.759471	30
sample_07	SQuIRE_EM	2	8350	19588	120122	146	0.298876	0.982815	0.458363	0.701124	30
sample_07	SQuIRE_UM	2	8357	21236	118474	139	0.282398	0.983639	0.438814	0.717602	30
sample_07	SalmonTE	2	7959	23545	116165	537	0.252635	0.936794	0.39795	0.747365	30
sample_07	TElocal_MM	2	8096	8030	131680	400	0.502046	0.952919	0.657623	0.497954	30
sample_07	TElocal_UM	2	7883	5332	134378	613	0.596519	0.927848	0.726176	0.403481	30
sample_08	FC_MM_F	2	8386	30428	109282	110	0.216056	0.987053	0.354513	0.783944	30
sample_08	FC_MM_R	2	8457	37033	102677	39	0.185909	0.99541	0.313303	0.814091	30
sample_08	FC_UM	2	8149	25821	113889	347	0.239888	0.959157	0.383789	0.760112	30
sample_08	SQuIRE_EM	2	8345	19593	120117	151	0.298697	0.982227	0.458089	0.701303	30
sample_08	SQuIRE_UM	2	8356	21286	118424	140	0.281897	0.983522	0.438198	0.718103	30
sample_08	SalmonTE	2	7960	23549	116161	536	0.252626	0.936911	0.39795	0.747374	30
sample_08	TElocal_MM	2	8101	8040	131670	395	0.50189	0.953508	0.657629	0.49811	30
sample_08	TElocal_UM	2	7877	5366	134344	619	0.594805	0.927142	0.724688	0.405195	30
sample_09	FC_MM_F	2	8375	30326	109384	121	0.216403	0.985758	0.354895	0.783597	30
sample_09	FC_MM_R	2	8457	36992	102718	39	0.186077	0.99541	0.313542	0.813923	30
sample_09	FC_UM	2	8151	25737	113973	345	0.240528	0.959393	0.384626	0.759472	30
sample_09	SQuIRE_EM	2	8338	19599	120111	158	0.298457	0.981403	0.457717	0.701543	30
sample_09	SQuIRE_UM	2	8350	21245	118465	146	0.282142	0.982815	0.438424	0.717858	30
sample_09	SalmonTE	2	7953	23526	116184	543	0.252645	0.936088	0.397899	0.747355	30
sample_09	TElocal_MM	2	8099	8000	131710	397	0.503075	0.953272	0.658589	0.496925	30
sample_09	TElocal_UM	2	7876	5306	134404	620	0.597481	0.927024	0.726635	0.402519	30
sample_10	FC_MM_F	2	8381	30373	109337	115	0.216262	0.986464	0.354751	0.783738	30
sample_10	FC_MM_R	2	8459	36992	102718	37	0.186113	0.995645	0.313604	0.813887	30
sample_10	FC_UM	2	8151	25777	113933	345	0.240244	0.959393	0.384264	0.759756	30
sample_10	SQuIRE_EM	2	8352	19615	120095	144	0.298638	0.983051	0.458108	0.701362	30
sample_10	SQuIRE_UM	2	8352	21293	118417	144	0.281734	0.983051	0.437954	0.718266	30
sample_10	SalmonTE	2	7958	23544	116166	538	0.252619	0.936676	0.39792	0.747381	30
sample_10	TElocal_MM	2	8101	8021	131689	395	0.502481	0.953508	0.658136	0.497519	30
sample_10	TElocal_UM	2	7878	5338	134372	618	0.596096	0.92726	0.725682	0.403904	30
sample_01	FC_MM_F	1	8331	27804	111906	165	0.230552	0.980579	0.373328	0.769448	50
sample_01	FC_MM_R	1	8443	33470	106240	53	0.201441	0.993762	0.33498	0.798559	50
sample_01	FC_UM	1	8128	24493	115217	368	0.249165	0.956685	0.39536	0.750835	50
sample_01	SQuIRE_EM	1	8316	17640	122070	180	0.320388	0.978814	0.482759	0.679612	50
sample_01	SQuIRE_UM	1	8307	18837	120873	189	0.306034	0.977754	0.466162	0.693966	50
sample_01	SalmonTE	1	7787	21771	117939	709	0.263448	0.916549	0.409261	0.736552	50
sample_01	TElocal_MM	1	8062	7242	132468	434	0.52679	0.948917	0.677479	0.47321	50
sample_01	TElocal_UM	1	7852	5254	134456	644	0.599115	0.9242	0.72697	0.400885	50
sample_02	FC_MM_F	1	8330	27815	111895	166	0.230461	0.980461	0.3732	0.769539	50
sample_02	FC_MM_R	1	8446	33472	106238	50	0.201489	0.994115	0.335066	0.798511	50
sample_02	FC_UM	1	8133	24477	115233	363	0.249402	0.957274	0.395709	0.750598	50
sample_02	SQuIRE_EM	1	8321	17660	122050	175	0.320273	0.979402	0.482699	0.679727	50
sample_02	SQuIRE_UM	1	8312	18847	120863	184	0.30605	0.978343	0.466246	0.69395	50
sample_02	SalmonTE	1	7785	21710	118000	711	0.263943	0.916314	0.409834	0.736057	50
sample_02	TElocal_MM	1	8063	7270	132440	433	0.525859	0.949035	0.676738	0.474141	50
sample_02	TElocal_UM	1	7852	5208	134502	644	0.601225	0.9242	0.728521	0.398775	50
sample_03	FC_MM_F	1	8335	27793	111917	161	0.230707	0.98105	0.373566	0.769293	50
sample_03	FC_MM_R	1	8444	33508	106202	52	0.201278	0.993879	0.334761	0.798722	50
sample_03	FC_UM	1	8126	24511	115199	370	0.248981	0.95645	0.395109	0.751019	50
sample_03	SQuIRE_EM	1	8323	17659	122051	173	0.320337	0.979637	0.482801	0.679663	50
sample_03	SQuIRE_UM	1	8311	18837	120873	185	0.306137	0.978225	0.466334	0.693863	50
sample_03	SalmonTE	1	7779	21743	117967	717	0.263498	0.915607	0.409227	0.736502	50
sample_03	TElocal_MM	1	8064	7220	132490	432	0.527611	0.949153	0.678217	0.472389	50
sample_03	TElocal_UM	1	7850	5252	134458	646	0.599145	0.923964	0.726919	0.400855	50
sample_04	FC_MM_F	1	8329	27797	111913	167	0.230554	0.980344	0.373314	0.769446	50
sample_04	FC_MM_R	1	8448	33517	106193	48	0.201311	0.99435	0.334833	0.798689	50
sample_04	FC_UM	1	8133	24498	115212	363	0.249242	0.957274	0.395507	0.750758	50
sample_04	SQuIRE_EM	1	8323	17663	122047	173	0.320288	0.979637	0.482745	0.679712	50
sample_04	SQuIRE_UM	1	8306	18872	120838	190	0.305615	0.977637	0.465661	0.694385	50
sample_04	SalmonTE	1	7788	21733	117977	708	0.263812	0.916667	0.409711	0.736188	50
sample_04	TElocal_MM	1	8068	7226	132484	428	0.527527	0.949623	0.678268	0.472473	50
sample_04	TElocal_UM	1	7853	5232	134478	643	0.600153	0.924317	0.72777	0.399847	50
sample_05	FC_MM_F	1	8324	27838	111872	172	0.230186	0.979755	0.372789	0.769814	50
sample_05	FC_MM_R	1	8439	33428	106282	57	0.201567	0.993291	0.335127	0.798433	50
sample_05	FC_UM	1	8125	24495	115215	371	0.24908	0.956332	0.395223	0.75092	50
sample_05	SQuIRE_EM	1	8316	17653	122057	180	0.320228	0.978814	0.482577	0.679772	50
sample_05	SQuIRE_UM	1	8303	18850	120860	193	0.305786	0.977283	0.46582	0.694214	50
sample_05	SalmonTE	1	7788	21735	117975	708	0.263794	0.916667	0.40969	0.736206	50
sample_05	TElocal_MM	1	8059	7246	132464	437	0.52656	0.948564	0.677198	0.47344	50
sample_05	TElocal_UM	1	7849	5234	134476	647	0.599939	0.923847	0.727467	0.400061	50
sample_06	FC_MM_F	2	8317	27068	112642	179	0.235043	0.978931	0.379071	0.764957	50
sample_06	FC_MM_R	2	8435	33274	106436	61	0.202235	0.99282	0.336022	0.797765	50
sample_06	FC_UM	2	8096	23615	116095	400	0.255306	0.952919	0.402716	0.744694	50
sample_06	SQuIRE_EM	2	8307	16801	122909	189	0.330851	0.977754	0.494405	0.669149	50
sample_06	SQuIRE_UM	2	8295	18000	121710	201	0.315459	0.976342	0.476847	0.684541	50
sample_06	SalmonTE	2	7775	21427	118283	721	0.266249	0.915137	0.412489	0.733751	50
sample_06	TElocal_MM	2	8051	6384	133326	445	0.557742	0.947622	0.702194	0.442258	50
sample_06	TElocal_UM	2	7823	4230	135480	673	0.64905	0.920786	0.7614	0.35095	50
sample_07	FC_MM_F	2	8317	27020	112690	179	0.235362	0.978931	0.379486	0.764638	50
sample_07	FC_MM_R	2	8435	33283	106427	61	0.202191	0.99282	0.335962	0.797809	50
sample_07	FC_UM	2	8096	23573	116137	400	0.255644	0.952919	0.403137	0.744356	50
sample_07	SQuIRE_EM	2	8308	16732	122978	188	0.331789	0.977872	0.495468	0.668211	50
sample_07	SQuIRE_UM	2	8300	17958	121752	196	0.316094	0.97693	0.477643	0.683906	50
sample_07	SalmonTE	2	7778	21476	118234	718	0.265878	0.91549	0.412079	0.734122	50
sample_07	TElocal_MM	2	8049	6359	133351	447	0.558648	0.947387	0.702847	0.441352	50
sample_07	TElocal_UM	2	7825	4214	135496	671	0.649971	0.921022	0.762113	0.350029	50
sample_08	FC_MM_F	2	8312	27052	112658	184	0.235041	0.978343	0.379024	0.764959	50
sample_08	FC_MM_R	2	8438	33181	106529	58	0.202744	0.993173	0.336745	0.797256	50
sample_08	FC_UM	2	8102	23548	116162	394	0.255987	0.953625	0.403627	0.744013	50
sample_08	SQuIRE_EM	2	8306	16779	122931	190	0.331114	0.977637	0.494684	0.668886	50
sample_08	SQuIRE_UM	2	8294	18010	121700	202	0.315313	0.976224	0.476667	0.684687	50
sample_08	SalmonTE	2	7798	21433	118277	698	0.266772	0.917844	0.413391	0.733228	50
sample_08	TElocal_MM	2	8048	6388	133322	448	0.557495	0.947269	0.701901	0.442505	50
sample_08	TElocal_UM	2	7826	4204	135506	670	0.65054	0.921139	0.762545	0.34946	50
sample_09	FC_MM_F	2	8304	26992	112718	192	0.235267	0.977401	0.379247	0.764733	50
sample_09	FC_MM_R	2	8435	33187	106523	61	0.202657	0.99282	0.336606	0.797343	50
sample_09	FC_UM	2	8097	23535	116175	399	0.255975	0.953037	0.403559	0.744025	50
sample_09	SQuIRE_EM	2	8304	16689	123021	192	0.332253	0.977401	0.495924	0.667747	50
sample_09	SQuIRE_UM	2	8288	17915	121795	208	0.3163	0.975518	0.477708	0.6837	50
sample_09	SalmonTE	2	7784	21389	118321	712	0.266822	0.916196	0.413284	0.733178	50
sample_09	TElocal_MM	2	8053	6372	133338	443	0.558267	0.947858	0.702674	0.441733	50
sample_09	TElocal_UM	2	7823	4197	135513	673	0.650832	0.920786	0.762624	0.349168	50
sample_10	FC_MM_F	2	8317	26998	112712	179	0.235509	0.978931	0.379676	0.764491	50
sample_10	FC_MM_R	2	8436	33226	106484	60	0.202487	0.992938	0.336377	0.797513	50
sample_10	FC_UM	2	8106	23546	116164	390	0.256098	0.954096	0.403806	0.743902	50
sample_10	SQuIRE_EM	2	8306	16742	122968	190	0.331603	0.977637	0.49523	0.668397	50
sample_10	SQuIRE_UM	2	8294	17949	121761	202	0.316046	0.976224	0.477504	0.683954	50
sample_10	SalmonTE	2	7762	21453	118257	734	0.265685	0.913606	0.411657	0.734315	50
sample_10	TElocal_MM	2	8053	6403	133307	443	0.55707	0.947858	0.701725	0.44293	50
sample_10	TElocal_UM	2	7830	4236	135474	666	0.648931	0.92161	0.761599	0.351069	50
sample_01	FC_MM_F	1	8265	25450	114260	231	0.245143	0.972811	0.391604	0.754857	70
sample_01	FC_MM_R	1	8405	30779	108931	91	0.214501	0.989289	0.352559	0.785499	70
sample_01	FC_UM	1	8067	22718	116992	429	0.262043	0.949506	0.410733	0.737957	70
sample_01	SQuIRE_EM	1	8263	15459	124251	233	0.348326	0.972575	0.512943	0.651674	70
sample_01	SQuIRE_UM	1	8245	16403	123307	251	0.33451	0.970457	0.497526	0.66549	70
sample_01	SalmonTE	1	7463	19723	119987	1033	0.274516	0.878413	0.418306	0.725484	70
sample_01	TElocal_MM	1	8000	6328	133382	496	0.558347	0.94162	0.701016	0.441653	70
sample_01	TElocal_UM	1	7794	4554	135156	702	0.631195	0.917373	0.747841	0.368805	70
sample_02	FC_MM_F	1	8262	25430	114280	234	0.245221	0.972458	0.391675	0.754779	70
sample_02	FC_MM_R	1	8404	30741	108969	92	0.214689	0.989171	0.352805	0.785311	70
sample_02	FC_UM	1	8064	22705	117005	432	0.262082	0.949153	0.410747	0.737918	70
sample_02	SQuIRE_EM	1	8267	15457	124253	229	0.348466	0.973046	0.51316	0.651534	70
sample_02	SQuIRE_UM	1	8243	16386	123324	253	0.334687	0.970221	0.497691	0.665313	70
sample_02	SalmonTE	1	7461	19787	119923	1035	0.273818	0.878178	0.417469	0.726182	70
sample_02	TElocal_MM	1	7993	6308	133402	503	0.558912	0.940796	0.701233	0.441088	70
sample_02	TElocal_UM	1	7780	4551	135159	716	0.63093	0.915725	0.747107	0.36907	70
sample_03	FC_MM_F	1	8264	25405	114305	232	0.245448	0.972693	0.391984	0.754552	70
sample_03	FC_MM_R	1	8407	30770	108940	89	0.21459	0.989524	0.352694	0.78541	70
sample_03	FC_UM	1	8068	22714	116996	428	0.262101	0.949623	0.410815	0.737899	70
sample_03	SQuIRE_EM	1	8274	15459	124251	222	0.348628	0.97387	0.513451	0.651372	70
sample_03	SQuIRE_UM	1	8242	16359	123351	254	0.335027	0.970104	0.498051	0.664973	70
sample_03	SalmonTE	1	7461	19745	119965	1035	0.274241	0.878178	0.41796	0.725759	70
sample_03	TElocal_MM	1	8000	6315	133395	496	0.558854	0.94162	0.701416	0.441146	70
sample_03	TElocal_UM	1	7787	4569	135141	709	0.63022	0.916549	0.746883	0.36978	70
sample_04	FC_MM_F	1	8268	25380	114330	228	0.24572	0.973164	0.392369	0.75428	70
sample_04	FC_MM_R	1	8415	30766	108944	81	0.214772	0.990466	0.353	0.785228	70
sample_04	FC_UM	1	8067	22705	117005	429	0.262154	0.949506	0.410869	0.737846	70
sample_04	SQuIRE_EM	1	8270	15447	124263	226	0.348695	0.973399	0.513457	0.651305	70
sample_04	SQuIRE_UM	1	8248	16340	123370	248	0.335448	0.97081	0.49861	0.664552	70
sample_04	SalmonTE	1	7490	19756	119954	1006	0.274903	0.881591	0.419115	0.725097	70
sample_04	TElocal_MM	1	8002	6289	133421	494	0.559933	0.941855	0.70233	0.440067	70
sample_04	TElocal_UM	1	7786	4558	135152	710	0.630752	0.916431	0.747217	0.369248	70
sample_05	FC_MM_F	1	8261	25457	114253	235	0.245003	0.97234	0.391387	0.754997	70
sample_05	FC_MM_R	1	8399	30790	108920	97	0.21432	0.988583	0.35227	0.78568	70
sample_05	FC_UM	1	8061	22716	116994	435	0.261916	0.948799	0.410511	0.738084	70
sample_05	SQuIRE_EM	1	8263	15503	124207	233	0.347682	0.972575	0.512244	0.652318	70
sample_05	SQuIRE_UM	1	8244	16429	123281	252	0.33413	0.970339	0.497091	0.66587	70
sample_05	SalmonTE	1	7454	19752	119958	1042	0.273984	0.877354	0.417568	0.726016	70
sample_05	TElocal_MM	1	7992	6307	133403	504	0.55892	0.940678	0.701206	0.44108	70
sample_05	TElocal_UM	1	7780	4540	135170	716	0.631494	0.915725	0.747502	0.368506	70
sample_06	FC_MM_F	2	8242	24749	114961	254	0.249826	0.970104	0.397329	0.750174	70
sample_06	FC_MM_R	2	8403	30498	109212	93	0.21601	0.989054	0.354579	0.78399	70
sample_06	FC_UM	2	8035	21979	117731	461	0.267708	0.945739	0.417294	0.732292	70
sample_06	SQuIRE_EM	2	8263	14532	125178	233	0.362492	0.972575	0.528139	0.637508	70
sample_06	SQuIRE_UM	2	8228	15577	124133	268	0.345642	0.968456	0.509458	0.654358	70
sample_06	SalmonTE	2	7540	19576	120134	956	0.278065	0.887476	0.423453	0.721935	70
sample_06	TElocal_MM	2	7989	5421	134289	507	0.595749	0.940325	0.729389	0.404251	70
sample_06	TElocal_UM	2	7756	3719	135991	740	0.675904	0.9129	0.776726	0.324096	70
sample_07	FC_MM_F	2	8238	24725	114985	258	0.249917	0.969633	0.397405	0.750083	70
sample_07	FC_MM_R	2	8400	30564	109146	96	0.215584	0.988701	0.353982	0.784416	70
sample_07	FC_UM	2	8028	21959	117751	468	0.267716	0.944915	0.417223	0.732284	70
sample_07	SQuIRE_EM	2	8249	14523	125187	247	0.362243	0.970927	0.527632	0.637757	70
sample_07	SQuIRE_UM	2	8218	15573	124137	278	0.345425	0.967279	0.509059	0.654575	70
sample_07	SalmonTE	2	7505	19601	120109	991	0.276876	0.883357	0.421606	0.723124	70
sample_07	TElocal_MM	2	7993	5393	134317	503	0.597116	0.940796	0.730555	0.402884	70
sample_07	TElocal_UM	2	7748	3698	136012	748	0.676918	0.911959	0.777053	0.323082	70
sample_08	FC_MM_F	2	8237	24746	114964	259	0.249735	0.969515	0.397165	0.750265	70
sample_08	FC_MM_R	2	8401	30524	109186	95	0.215825	0.988818	0.354316	0.784175	70
sample_08	FC_UM	2	8053	21988	117722	443	0.268067	0.947858	0.417936	0.731933	70
sample_08	SQuIRE_EM	2	8259	14511	125199	237	0.362714	0.972105	0.528306	0.637286	70
sample_08	SQuIRE_UM	2	8219	15554	124156	277	0.345728	0.967396	0.509405	0.654272	70
sample_08	SalmonTE	2	7524	19569	120141	972	0.27771	0.885593	0.422827	0.72229	70
sample_08	TElocal_MM	2	8003	5403	134307	493	0.596972	0.941973	0.730801	0.403028	70
sample_08	TElocal_UM	2	7777	3724	135986	719	0.676202	0.915372	0.777817	0.323798	70
sample_09	FC_MM_F	2	8226	24667	115043	270	0.250084	0.96822	0.397497	0.749916	70
sample_09	FC_MM_R	2	8389	30462	109248	107	0.215928	0.987406	0.354362	0.784072	70
sample_09	FC_UM	2	8027	21930	117780	469	0.267951	0.944798	0.417497	0.732049	70
sample_09	SQuIRE_EM	2	8245	14441	125269	251	0.36344	0.970457	0.528831	0.63656	70
sample_09	SQuIRE_UM	2	8209	15475	124235	287	0.346605	0.966219	0.510193	0.653395	70
sample_09	SalmonTE	2	7551	19514	120196	945	0.278995	0.888771	0.424679	0.721005	70
sample_09	TElocal_MM	2	7985	5363	134347	511	0.598217	0.939854	0.731093	0.401783	70
sample_09	TElocal_UM	2	7751	3706	136004	745	0.67653	0.912312	0.776926	0.32347	70
sample_10	FC_MM_F	2	8240	24702	115008	256	0.250137	0.969868	0.397703	0.749863	70
sample_10	FC_MM_R	2	8401	30482	109228	95	0.216058	0.988818	0.35463	0.783942	70
sample_10	FC_UM	2	8045	21939	117771	451	0.26831	0.946916	0.418139	0.73169	70
sample_10	SQuIRE_EM	2	8255	14540	125170	241	0.362141	0.971634	0.527628	0.637859	70
sample_10	SQuIRE_UM	2	8229	15557	124153	267	0.34596	0.968573	0.50982	0.65404	70
sample_10	SalmonTE	2	7520	19549	120161	976	0.277809	0.885122	0.422888	0.722191	70
sample_10	TElocal_MM	2	8005	5398	134312	491	0.597254	0.942208	0.731084	0.402746	70
sample_10	TElocal_UM	2	7768	3703	136007	728	0.677186	0.914313	0.778084	0.322814	70
sample_01	FC_MM_F	1	8064	22646	117064	432	0.262585	0.949153	0.411366	0.737415	100
sample_01	FC_MM_R	1	8246	27482	112228	250	0.230799	0.970574	0.37292	0.769201	100
sample_01	FC_UM	1	7877	20502	119208	619	0.277564	0.927142	0.427227	0.722436	100
sample_01	SQuIRE_EM	1	8097	12855	126855	399	0.386455	0.953037	0.549919	0.613545	100
sample_01	SQuIRE_UM	1	8049	13554	126156	447	0.372587	0.947387	0.534835	0.627413	100
sample_01	SalmonTE	1	6731	16963	122747	1765	0.28408	0.792255	0.418204	0.71592	100
sample_01	TElocal_MM	1	7823	5342	134368	673	0.594227	0.920786	0.722312	0.405773	100
sample_01	TElocal_UM	1	7599	3930	135780	897	0.65912	0.894421	0.758951	0.34088	100
sample_02	FC_MM_F	1	8080	22593	117117	416	0.263424	0.951036	0.412571	0.736576	100
sample_02	FC_MM_R	1	8276	27457	112253	220	0.231607	0.974105	0.374234	0.768393	100
sample_02	FC_UM	1	7896	20504	119206	600	0.278028	0.929379	0.428014	0.721972	100
sample_02	SQuIRE_EM	1	8113	12811	126899	383	0.387737	0.95492	0.55153	0.612263	100
sample_02	SQuIRE_UM	1	8069	13546	126164	427	0.373306	0.949741	0.53595	0.626694	100
sample_02	SalmonTE	1	6768	16952	122758	1728	0.285329	0.79661	0.420164	0.714671	100
sample_02	TElocal_MM	1	7839	5338	134372	657	0.5949	0.922669	0.723389	0.4051	100
sample_02	TElocal_UM	1	7628	3956	135754	868	0.658494	0.897834	0.759761	0.341506	100
sample_03	FC_MM_F	1	8065	22552	117158	431	0.263416	0.94927	0.412395	0.736584	100
sample_03	FC_MM_R	1	8252	27388	112322	244	0.231538	0.971281	0.373935	0.768462	100
sample_03	FC_UM	1	7866	20434	119276	630	0.277951	0.925847	0.427546	0.722049	100
sample_03	SQuIRE_EM	1	8096	12866	126844	400	0.386223	0.952919	0.549664	0.613777	100
sample_03	SQuIRE_UM	1	8052	13568	126142	444	0.372433	0.94774	0.534732	0.627567	100
sample_03	SalmonTE	1	6751	16946	122764	1745	0.284888	0.794609	0.419408	0.715112	100
sample_03	TElocal_MM	1	7808	5364	134346	688	0.592773	0.919021	0.720694	0.407227	100
sample_03	TElocal_UM	1	7591	3933	135777	905	0.658712	0.893479	0.758342	0.341288	100
sample_04	FC_MM_F	1	8086	22583	117127	410	0.263654	0.951742	0.41292	0.736346	100
sample_04	FC_MM_R	1	8271	27421	112289	225	0.231733	0.973517	0.374355	0.768267	100
sample_04	FC_UM	1	7894	20463	119247	602	0.278379	0.929143	0.428405	0.721621	100
sample_04	SQuIRE_EM	1	8115	12837	126873	381	0.387314	0.955155	0.551141	0.612686	100
sample_04	SQuIRE_UM	1	8072	13569	126141	424	0.372996	0.950094	0.535687	0.627004	100
sample_04	SalmonTE	1	6767	16992	122718	1729	0.284818	0.796492	0.419594	0.715182	100
sample_04	TElocal_MM	1	7837	5336	134374	659	0.594929	0.922434	0.723337	0.405071	100
sample_04	TElocal_UM	1	7619	3941	135769	877	0.659083	0.896775	0.759773	0.340917	100
sample_05	FC_MM_F	1	8082	22579	117131	414	0.263592	0.951271	0.4128	0.736408	100
sample_05	FC_MM_R	1	8269	27432	112278	227	0.231618	0.973282	0.374188	0.768382	100
sample_05	FC_UM	1	7899	20474	119236	597	0.278398	0.929732	0.42849	0.721602	100
sample_05	SQuIRE_EM	1	8113	12826	126884	383	0.387459	0.95492	0.551249	0.612541	100
sample_05	SQuIRE_UM	1	8070	13549	126161	426	0.373283	0.949859	0.535946	0.626717	100
sample_05	SalmonTE	1	6776	16990	122720	1720	0.285113	0.797552	0.420061	0.714887	100
sample_05	TElocal_MM	1	7830	5342	134368	666	0.594443	0.92161	0.722725	0.405557	100
sample_05	TElocal_UM	1	7619	3933	135777	877	0.659539	0.896775	0.760076	0.340461	100
sample_06	FC_MM_F	2	8045	22005	117705	451	0.26772	0.946916	0.417423	0.73228	100
sample_06	FC_MM_R	2	8280	27135	112575	216	0.233799	0.974576	0.377126	0.766201	100
sample_06	FC_UM	2	7875	19908	119802	621	0.283447	0.926907	0.434135	0.716553	100
sample_06	SQuIRE_EM	2	8103	12001	127709	393	0.403054	0.953743	0.566643	0.596946	100
sample_06	SQuIRE_UM	2	8031	12807	126903	465	0.385402	0.945268	0.547556	0.614598	100
sample_06	SalmonTE	2	7000	16834	122876	1496	0.293698	0.823917	0.433034	0.706302	100
sample_06	TElocal_MM	2	7816	4511	135199	680	0.634055	0.919962	0.750708	0.365945	100
sample_06	TElocal_UM	2	7598	3277	136433	898	0.698667	0.894303	0.784472	0.301333	100
sample_07	FC_MM_F	2	8021	21990	117720	475	0.267269	0.944091	0.4166	0.732731	100
sample_07	FC_MM_R	2	8264	27180	112530	232	0.233157	0.972693	0.376149	0.766843	100
sample_07	FC_UM	2	7856	19902	119808	640	0.283018	0.92467	0.433387	0.716982	100
sample_07	SQuIRE_EM	2	8095	11994	127716	401	0.402957	0.952801	0.566381	0.597043	100
sample_07	SQuIRE_UM	2	8011	12803	126907	485	0.384885	0.942914	0.546639	0.615115	100
sample_07	SalmonTE	2	6989	16861	122849	1507	0.29304	0.822622	0.43214	0.70696	100
sample_07	TElocal_MM	2	7810	4497	135213	686	0.634598	0.919256	0.750853	0.365402	100
sample_07	TElocal_UM	2	7579	3273	136437	917	0.698397	0.892067	0.78344	0.301603	100
sample_08	FC_MM_F	2	8053	22017	117693	443	0.267808	0.947858	0.417622	0.732192	100
sample_08	FC_MM_R	2	8281	27195	112515	215	0.233425	0.974694	0.376649	0.766575	100
sample_08	FC_UM	2	7880	19896	119814	616	0.283698	0.927495	0.434495	0.716302	100
sample_08	SQuIRE_EM	2	8110	11970	127740	386	0.403884	0.954567	0.567609	0.596116	100
sample_08	SQuIRE_UM	2	8046	12792	126918	450	0.386122	0.947034	0.548578	0.613878	100
sample_08	SalmonTE	2	6996	16811	122899	1500	0.293863	0.823446	0.433149	0.706137	100
sample_08	TElocal_MM	2	7834	4490	135220	662	0.63567	0.922081	0.752546	0.36433	100
sample_08	TElocal_UM	2	7601	3266	136444	895	0.699457	0.894656	0.785106	0.300543	100
sample_09	FC_MM_F	2	8057	21953	117757	439	0.268477	0.948329	0.41848	0.731523	100
sample_09	FC_MM_R	2	8284	27128	112582	212	0.233932	0.975047	0.377334	0.766068	100
sample_09	FC_UM	2	7884	19863	119847	612	0.284139	0.927966	0.435063	0.715861	100
sample_09	SQuIRE_EM	2	8115	11953	127757	381	0.404375	0.955155	0.568198	0.595625	100
sample_09	SQuIRE_UM	2	8040	12753	126957	456	0.386669	0.946328	0.549012	0.613331	100
sample_09	SalmonTE	2	7033	16827	122883	1463	0.294761	0.827801	0.434726	0.705239	100
sample_09	TElocal_MM	2	7827	4501	135209	669	0.634896	0.921257	0.751729	0.365104	100
sample_09	TElocal_UM	2	7612	3249	136461	884	0.700856	0.895951	0.786486	0.299144	100
sample_10	FC_MM_F	2	8050	22003	117707	446	0.26786	0.947505	0.41765	0.73214	100
sample_10	FC_MM_R	2	8281	27171	112539	215	0.233583	0.974694	0.376854	0.766417	100
sample_10	FC_UM	2	7874	19891	119819	622	0.283594	0.926789	0.434296	0.716406	100
sample_10	SQuIRE_EM	2	8100	12001	127709	396	0.402965	0.95339	0.566493	0.597035	100
sample_10	SQuIRE_UM	2	8034	12799	126911	462	0.385638	0.945621	0.547854	0.614362	100
sample_10	SalmonTE	2	7020	16876	122834	1476	0.293773	0.826271	0.43344	0.706227	100
sample_10	TElocal_MM	2	7816	4497	135213	680	0.634776	0.919962	0.751213	0.365224	100
sample_10	TElocal_UM	2	7598	3254	136456	898	0.700147	0.894303	0.785404	0.299853	100

## Sheet: C
Samples	TP	FP	Cutoff	TP_percent	FP_percent	F1	TSS_Profiling	TableS3C. Detection statistics for Hsapiens, stranded simulation using TElocal in UM with simple detection cutoffs (E5, E50) or TSS profiling with low detection cutoff (E5_K5, E5_K6). Cutoff meanFDR sdFDR E5 0.549 0.0130 E50 0.299 0.0333 E5_K5 0.112 0.0142 E5_K6 0.106 0.00965
sample_01	8120	10348	E5	95.5744	100	0.602285	No
sample_02	8120	10399	E5	95.5744	100	0.601148	No
sample_03	8125	10417	E5	95.6332	100	0.601006	No
sample_04	8120	10385	E5	95.5744	100	0.601459	No
sample_05	8127	10346	E5	95.6568	100	0.602692	No
sample_06	8099	9383	E5	95.3272	100	0.623528	No
sample_07	8107	9343	E5	95.4214	100	0.624913	No
sample_08	8099	9359	E5	95.3272	100	0.624104	No
sample_09	8104	9377	E5	95.3861	100	0.623937	No
sample_10	8107	9412	E5	95.4214	100	0.623256	No
sample_01	7984	3958	E50	93.9736	38.2489	0.78129	No
sample_02	7979	3954	E50	93.9148	38.0229	0.781144	No
sample_03	7977	3952	E50	93.8912	37.938	0.781102	No
sample_04	7978	3938	E50	93.903	37.9201	0.781697	No
sample_05	7975	3928	E50	93.8677	37.9664	0.781901	No
sample_06	7951	2931	E50	93.5852	31.2373	0.820621	No
sample_07	7962	2915	E50	93.7147	31.1998	0.821969	No
sample_08	7942	2903	E50	93.4793	31.0183	0.821261	No
sample_09	7954	2897	E50	93.6205	30.8947	0.822246	No
sample_10	7948	2894	E50	93.5499	30.748	0.822008	No
sample_01	7167	1046	E5_K5	84.3573	10.1082	0.857861	Yes
sample_02	7157	1011	E5_K5	84.2396	9.72209	0.858977	Yes
sample_03	7219	1057	E5_K5	84.9694	10.1469	0.860839	Yes
sample_04	7061	1000	E5_K5	83.1097	9.62927	0.852932	Yes
sample_05	7254	1050	E5_K5	85.3814	10.1488	0.863571	Yes
sample_06	7108	791	E5_K5	83.6629	8.43014	0.867094	Yes
sample_07	7311	800	E5_K5	86.0523	8.56256	0.880472	Yes
sample_08	7151	794	E5_K5	84.169	8.48381	0.869898	Yes
sample_09	7100	770	E5_K5	83.5687	8.21158	0.867652	Yes
sample_10	7092	777	E5_K5	83.4746	8.25542	0.866728	Yes
sample_01	7032	914	E5_K6	82.7684	8.83262	0.85537	Yes
sample_02	7193	933	E5_K6	84.6634	8.97202	0.865479	Yes
sample_03	7116	929	E5_K6	83.7571	8.91811	0.860407	Yes
sample_04	7137	923	E5_K6	84.0042	8.88782	0.862165	Yes
sample_05	6987	903	E5_K6	82.2387	8.72801	0.852801	Yes
sample_06	7304	746	E5_K6	85.9699	7.95055	0.882872	Yes
sample_07	7386	828	E5_K6	86.935	8.86225	0.884022	Yes
sample_08	6986	768	E5_K6	82.2269	8.206	0.859815	Yes
sample_09	7122	770	E5_K6	83.8277	8.21158	0.869173	Yes
sample_10	6991	734	E5_K6	82.2858	7.79856	0.861969	Yes

## Sheet: D
Samples	TP	FP	Cutoff	TP_percent	FP_percent	F1	TSS_Profiling	TableS3D. Detection statistics for Hsapiens, unstranded simulation using TElocal in UM with simple detection cutoffs (E5, E50) or TSS profiling with low detection cutoff (E5_K5, E5_K6). Cutoff meanFDR sdFDR E5 0.587 0.0107 E50 0.375 0.0263 E5_K5 0.112 0.0154 E5_K6 0.105 0.0107
sample_01	8009	11908	E5	94.2235	100	0.563677	No
sample_02	8009	11939	E5	94.2235	100	0.563062	No
sample_03	8013	11900	E5	94.2706	100	0.564038	No
sample_04	8007	11883	E5	94.2	100	0.564072	No
sample_05	8008	11832	E5	94.2118	100	0.565138	No
sample_06	7983	10938	E5	93.9176	100	0.582254	No
sample_07	7996	10916	E5	94.0706	100	0.583394	No
sample_08	7983	10886	E5	93.9176	100	0.583361	No
sample_09	7985	10882	E5	93.9412	100	0.58355	No
sample_10	7982	10908	E5	93.9059	100	0.58284	No
sample_01	7852	5254	E50	92.3765	44.1216	0.726835	No
sample_02	7852	5208	E50	92.3765	43.6217	0.728386	No
sample_03	7850	5252	E50	92.3529	44.1345	0.726785	No
sample_04	7853	5232	E50	92.3882	44.0293	0.727635	No
sample_05	7849	5234	E50	92.3412	44.236	0.727332	No
sample_06	7823	4230	E50	92.0353	38.6725	0.761251	No
sample_07	7825	4214	E50	92.0588	38.6039	0.761965	No
sample_08	7826	4204	E50	92.0706	38.6184	0.762396	No
sample_09	7823	4197	E50	92.0353	38.5683	0.762476	No
sample_10	7830	4236	E50	92.1176	38.8339	0.761451	No
sample_01	7167	1046	E5_K5	84.3176	8.78401	0.857656	Yes
sample_01	7032	914	E5_K6	82.7294	7.67551	0.855162	Yes
sample_02	7157	1011	E5_K5	84.2	8.46805	0.858771	Yes
sample_02	7193	933	E5_K6	84.6235	7.81472	0.865271	Yes
sample_03	7219	1057	E5_K5	84.9294	8.88235	0.860634	Yes
sample_03	7116	929	E5_K6	83.7176	7.80672	0.860199	Yes
sample_04	7061	1000	E5_K5	83.0706	8.41538	0.852726	Yes
sample_04	7137	923	E5_K6	83.9647	7.7674	0.861957	Yes
sample_05	7254	1050	E5_K5	85.3412	8.87424	0.863366	Yes
sample_05	6987	903	E5_K6	82.2	7.63185	0.852593	Yes
sample_06	7108	791	E5_K5	83.6235	7.23167	0.866882	Yes
sample_06	7304	746	E5_K6	85.9294	6.82026	0.882659	Yes
sample_07	7311	800	E5_K5	86.0118	7.32869	0.88026	Yes
sample_07	7329	785	E5_K6	86.2235	7.19128	0.882268	Yes
sample_08	7151	794	E5_K5	84.1294	7.29377	0.869687	Yes
sample_08	6929	724	E5_K6	81.5176	6.65074	0.857921	Yes
sample_09	7100	770	E5_K5	83.5294	7.07591	0.86744	Yes
sample_09	7072	738	E5_K6	83.2	6.78184	0.867198	Yes
sample_10	6323	624	E5_K5	74.3882	5.72057	0.81867	Yes
sample_10	6991	734	E5_K6	82.2471	6.72901	0.861757	Yes

## Sheet: E
Samples	Tools	Group	TP	FP	TN	FN	Precision	Recall	F1	FDR	Cutoff	TableS3E. Per sample TE detection metrics at different detection cutoff for M.musculus stranded simulation. FC_MM_F - featureCounts using multimappers and distributing equal fractions to origin loci; FC_MM_R - featureCounts assigning multimapping read counts to random locus of origin; FC_UM - featureCount with unique mappers only; SQuIRE_UM - SQuIRE in unique mode; SQuIRE_EM - SQuIRE in EM mode; …
sample_01	FC_MM_F	1	3326	47070	99162	2674	0.0659973	0.554333	0.117952	0.934003	0
sample_01	FC_MM_R	1	3326	47070	99162	2674	0.0659973	0.554333	0.117952	0.934003	0
sample_01	FC_UM	1	3122	24013	122219	2878	0.115054	0.520333	0.188441	0.884946	0
sample_01	SQuIRE_EM	1	5988	38808	107424	12	0.133673	0.998	0.235767	0.866327	0
sample_01	SQuIRE_UM	1	6000	56238	89994	0	0.0964041	1	0.175855	0.903596	0
sample_01	SalmonTE	1	5977	35383	110849	23	0.144512	0.996167	0.252407	0.855488	0
sample_01	TElocal_MM	1	5929	29403	116829	71	0.167808	0.988167	0.286896	0.832192	0
sample_01	TElocal_UM	1	5841	22795	123437	159	0.203974	0.9735	0.337279	0.796026	0
sample_02	FC_MM_F	1	3317	46965	99267	2683	0.0659679	0.552833	0.117871	0.934032	0
sample_02	FC_MM_R	1	3317	46965	99267	2683	0.0659679	0.552833	0.117871	0.934032	0
sample_02	FC_UM	1	3135	23781	122451	2865	0.116473	0.5225	0.190485	0.883527	0
sample_02	SQuIRE_EM	1	5987	38827	107405	13	0.133597	0.997833	0.235644	0.866403	0
sample_02	SQuIRE_UM	1	5999	56211	90021	1	0.0964314	0.999833	0.175898	0.903569	0
sample_02	SalmonTE	1	5978	35321	110911	22	0.144749	0.996333	0.252775	0.855251	0
sample_02	TElocal_MM	1	5929	29253	116979	71	0.168524	0.988167	0.287941	0.831476	0
sample_02	TElocal_UM	1	5846	22711	123521	154	0.204713	0.974333	0.33834	0.795287	0
sample_03	FC_MM_F	1	3325	47022	99210	2675	0.0660417	0.554167	0.118019	0.933958	0
sample_03	FC_MM_R	1	3325	47022	99210	2675	0.0660417	0.554167	0.118019	0.933958	0
sample_03	FC_UM	1	3125	23661	122571	2875	0.116665	0.520833	0.19063	0.883335	0
sample_03	SQuIRE_EM	1	5986	38903	107329	14	0.133351	0.997667	0.235257	0.866649	0
sample_03	SQuIRE_UM	1	6000	56304	89928	0	0.096302	1	0.175685	0.903698	0
sample_03	SalmonTE	1	5978	35365	110867	22	0.144595	0.996333	0.25254	0.855405	0
sample_03	TElocal_MM	1	5928	29250	116982	72	0.168514	0.988	0.287921	0.831486	0
sample_03	TElocal_UM	1	5845	22567	123665	155	0.205723	0.974167	0.339707	0.794277	0
sample_04	FC_MM_F	1	3329	46896	99336	2671	0.0662817	0.554833	0.118417	0.933718	0
sample_04	FC_MM_R	1	3329	46896	99336	2671	0.0662817	0.554833	0.118417	0.933718	0
sample_04	FC_UM	1	3128	23860	122372	2872	0.115903	0.521333	0.189645	0.884097	0
sample_04	SQuIRE_EM	1	5984	38814	107418	16	0.133577	0.997333	0.2356	0.866423	0
sample_04	SQuIRE_UM	1	5999	56253	89979	1	0.0963664	0.999833	0.17579	0.903634	0
sample_04	SalmonTE	1	5978	35555	110677	22	0.143934	0.996333	0.251531	0.856066	0
sample_04	TElocal_MM	1	5927	29453	116779	73	0.167524	0.987833	0.286467	0.832476	0
sample_04	TElocal_UM	1	5842	22755	123477	158	0.204287	0.973667	0.337717	0.795713	0
sample_05	FC_MM_F	1	3330	46924	99308	2670	0.0662634	0.555	0.118392	0.933737	0
sample_05	FC_MM_R	1	3330	46924	99308	2670	0.0662634	0.555	0.118392	0.933737	0
sample_05	FC_UM	1	3119	23736	122496	2881	0.116142	0.519833	0.189865	0.883858	0
sample_05	SQuIRE_EM	1	5986	38762	107470	14	0.133771	0.997667	0.235911	0.866229	0
sample_05	SQuIRE_UM	1	5999	56060	90172	1	0.0966661	0.999833	0.176288	0.903334	0
sample_05	SalmonTE	1	5979	35473	110759	21	0.144239	0.9965	0.252002	0.855761	0
sample_05	TElocal_MM	1	5926	29375	116857	74	0.167871	0.987667	0.286966	0.832129	0
sample_05	TElocal_UM	1	5841	22800	123432	159	0.203938	0.9735	0.33723	0.796062	0
sample_06	FC_MM_F	2	3356	53640	92592	2644	0.0588813	0.559333	0.106546	0.941119	0
sample_06	FC_MM_R	2	3356	53640	92592	2644	0.0588813	0.559333	0.106546	0.941119	0
sample_06	FC_UM	2	3197	33642	112590	2803	0.086783	0.532833	0.149257	0.913217	0
sample_06	SQuIRE_EM	2	5989	47585	98647	11	0.111789	0.998167	0.201061	0.888211	0
sample_06	SQuIRE_UM	2	6000	61552	84680	0	0.0888205	1	0.16315	0.91118	0
sample_06	SalmonTE	2	5978	42078	104154	22	0.124397	0.996333	0.221178	0.875603	0
sample_06	TElocal_MM	2	5932	38185	108047	68	0.134461	0.988667	0.236726	0.865539	0
sample_06	TElocal_UM	2	5853	32364	113868	147	0.153152	0.9755	0.26474	0.846848	0
sample_07	FC_MM_F	2	3348	53816	92416	2652	0.0585683	0.558	0.10601	0.941432	0
sample_07	FC_MM_R	2	3348	53816	92416	2652	0.0585683	0.558	0.10601	0.941432	0
sample_07	FC_UM	2	3191	33718	112514	2809	0.0864559	0.531833	0.148733	0.913544	0
sample_07	SQuIRE_EM	2	5988	47618	98614	12	0.111704	0.998	0.200919	0.888296	0
sample_07	SQuIRE_UM	2	6000	61885	84347	0	0.0883848	1	0.162415	0.911615	0
sample_07	SalmonTE	2	5979	42191	104041	21	0.124123	0.9965	0.220749	0.875877	0
sample_07	TElocal_MM	2	5932	38212	108020	68	0.134378	0.988667	0.236599	0.865622	0
sample_07	TElocal_UM	2	5852	32359	113873	148	0.15315	0.975333	0.26473	0.84685	0
sample_08	FC_MM_F	2	3352	53561	92671	2648	0.0588969	0.558667	0.10656	0.941103	0
sample_08	FC_MM_R	2	3352	53561	92671	2648	0.0588969	0.558667	0.10656	0.941103	0
sample_08	FC_UM	2	3186	33729	112503	2814	0.0863064	0.531	0.14848	0.913694	0
sample_08	SQuIRE_EM	2	5987	47498	98734	13	0.111938	0.997833	0.201294	0.888062	0
sample_08	SQuIRE_UM	2	6000	61615	84617	0	0.0887377	1	0.16301	0.911262	0
sample_08	SalmonTE	2	5978	42032	104200	22	0.124516	0.996333	0.221366	0.875484	0
sample_08	TElocal_MM	2	5932	38129	108103	68	0.134632	0.988667	0.236991	0.865368	0
sample_08	TElocal_UM	2	5852	32214	114018	148	0.153733	0.975333	0.265602	0.846267	0
sample_09	FC_MM_F	2	3349	53662	92570	2651	0.058743	0.558167	0.106299	0.941257	0
sample_09	FC_MM_R	2	3349	53662	92570	2651	0.058743	0.558167	0.106299	0.941257	0
sample_09	FC_UM	2	3192	33788	112444	2808	0.0863169	0.532	0.148534	0.913683	0
sample_09	SQuIRE_EM	2	5990	47689	98543	10	0.111589	0.998333	0.200741	0.888411	0
sample_09	SQuIRE_UM	2	6000	61845	84387	0	0.0884369	1	0.162503	0.911563	0
sample_09	SalmonTE	2	5978	42061	104171	22	0.124441	0.996333	0.221248	0.875559	0
sample_09	TElocal_MM	2	5934	38349	107883	66	0.134002	0.989	0.236024	0.865998	0
sample_09	TElocal_UM	2	5854	32380	113852	146	0.15311	0.975667	0.264683	0.84689	0
sample_10	FC_MM_F	2	3346	53551	92681	2654	0.058808	0.557667	0.106396	0.941192	0
sample_10	FC_MM_R	2	3346	53551	92681	2654	0.058808	0.557667	0.106396	0.941192	0
sample_10	FC_UM	2	3192	33671	112561	2808	0.0865909	0.532	0.14894	0.913409	0
sample_10	SQuIRE_EM	2	5988	47686	98546	12	0.111562	0.998	0.20069	0.888438	0
sample_10	SQuIRE_UM	2	6000	61659	84573	0	0.08868	1	0.162913	0.91132	0
sample_10	SalmonTE	2	5977	41862	104370	23	0.12494	0.996167	0.222032	0.87506	0
sample_10	TElocal_MM	2	5932	38235	107997	68	0.134308	0.988667	0.23649	0.865692	0
sample_10	TElocal_UM	2	5850	32338	113894	150	0.153189	0.975	0.264778	0.846811	0
sample_01	FC_MM_F	1	3148	17106	129126	2852	0.155426	0.524667	0.239811	0.844574	5
sample_01	FC_MM_R	1	3231	28314	117918	2769	0.102425	0.5385	0.172113	0.897575	5
sample_01	FC_UM	1	3012	9355	136877	2988	0.243551	0.502	0.32798	0.756449	5
sample_01	SQuIRE_EM	1	5981	19656	126576	19	0.233296	0.996833	0.378102	0.766704	5
sample_01	SQuIRE_UM	1	5990	24015	122217	10	0.199633	0.998333	0.332732	0.800367	5
sample_01	SalmonTE	1	5971	17460	128772	29	0.254833	0.995167	0.405763	0.745167	5
sample_01	TElocal_MM	1	5924	11098	135134	76	0.34802	0.987333	0.514638	0.65198	5
sample_01	TElocal_UM	1	5832	5555	140677	168	0.512163	0.972	0.670846	0.487837	5
sample_02	FC_MM_F	1	3142	17112	129120	2858	0.15513	0.523667	0.239354	0.84487	5
sample_02	FC_MM_R	1	3238	28333	117899	2762	0.102562	0.539667	0.172367	0.897438	5
sample_02	FC_UM	1	3011	9295	136937	2989	0.244677	0.501833	0.328963	0.755323	5
sample_02	SQuIRE_EM	1	5979	19656	126576	21	0.233236	0.9965	0.377999	0.766764	5
sample_02	SQuIRE_UM	1	5990	23996	122236	10	0.19976	0.998333	0.332907	0.80024	5
sample_02	SalmonTE	1	5971	17430	128802	29	0.25516	0.995167	0.406177	0.74484	5
sample_02	TElocal_MM	1	5925	11091	135141	75	0.348202	0.9875	0.514859	0.651798	5
sample_02	TElocal_UM	1	5828	5519	140713	172	0.513616	0.971333	0.671932	0.486384	5
sample_03	FC_MM_F	1	3143	17046	129186	2857	0.155679	0.523833	0.240024	0.844321	5
sample_03	FC_MM_R	1	3227	28286	117946	2773	0.102402	0.537833	0.172047	0.897598	5
sample_03	FC_UM	1	3006	9318	136914	2994	0.243914	0.501	0.328094	0.756086	5
sample_03	SQuIRE_EM	1	5976	19679	126553	24	0.232937	0.996	0.377571	0.767063	5
sample_03	SQuIRE_UM	1	5990	24037	122195	10	0.199487	0.998333	0.332528	0.800513	5
sample_03	SalmonTE	1	5969	17499	128733	31	0.254346	0.994833	0.405117	0.745654	5
sample_03	TElocal_MM	1	5922	11116	135116	78	0.347576	0.987	0.514107	0.652424	5
sample_03	TElocal_UM	1	5829	5606	140626	171	0.509751	0.9715	0.668655	0.490249	5
sample_04	FC_MM_F	1	3145	17065	129167	2855	0.155616	0.524167	0.239985	0.844384	5
sample_04	FC_MM_R	1	3229	28207	118025	2771	0.102717	0.538167	0.172508	0.897283	5
sample_04	FC_UM	1	3009	9301	136931	2991	0.244435	0.5015	0.328673	0.755565	5
sample_04	SQuIRE_EM	1	5980	19708	126524	20	0.232794	0.996667	0.37743	0.767206	5
sample_04	SQuIRE_UM	1	5990	24038	122194	10	0.19948	0.998333	0.332519	0.80052	5
sample_04	SalmonTE	1	5972	17492	128740	28	0.254518	0.995333	0.405376	0.745482	5
sample_04	TElocal_MM	1	5922	11036	135196	78	0.349216	0.987	0.515899	0.650784	5
sample_04	TElocal_UM	1	5830	5492	140740	170	0.514927	0.971667	0.673132	0.485073	5
sample_05	FC_MM_F	1	3140	17077	129155	2860	0.155315	0.523333	0.239539	0.844685	5
sample_05	FC_MM_R	1	3223	28102	118130	2777	0.102889	0.537167	0.172699	0.897111	5
sample_05	FC_UM	1	3006	9341	136891	2994	0.24346	0.501	0.327683	0.75654	5
sample_05	SQuIRE_EM	1	5980	19680	126552	20	0.233048	0.996667	0.377764	0.766952	5
sample_05	SQuIRE_UM	1	5990	24096	122136	10	0.199096	0.998333	0.331985	0.800904	5
sample_05	SalmonTE	1	5971	17478	128754	29	0.254638	0.995167	0.405515	0.745362	5
sample_05	TElocal_MM	1	5922	11122	135110	78	0.347454	0.987	0.513973	0.652546	5
sample_05	TElocal_UM	1	5828	5533	140699	172	0.512983	0.971333	0.67139	0.487017	5
sample_06	FC_MM_F	2	3227	28004	118228	2773	0.103327	0.537833	0.17335	0.896673	5
sample_06	FC_MM_R	2	3277	37753	108479	2723	0.0798684	0.546167	0.139358	0.920132	5
sample_06	FC_UM	2	3076	16474	129758	2924	0.15734	0.512667	0.240783	0.84266	5
sample_06	SQuIRE_EM	2	5984	30283	115949	16	0.164998	0.997333	0.283152	0.835002	5
sample_06	SQuIRE_UM	2	5994	35232	111000	6	0.145394	0.999	0.253843	0.854606	5
sample_06	SalmonTE	2	5975	21354	124878	25	0.218632	0.995833	0.358547	0.781368	5
sample_06	TElocal_MM	2	5928	21659	124573	72	0.214884	0.988	0.352994	0.785116	5
sample_06	TElocal_UM	2	5836	15518	130714	164	0.273298	0.972667	0.426702	0.726702	5
sample_07	FC_MM_F	2	3227	27994	118238	2773	0.10336	0.537833	0.173397	0.89664	5
sample_07	FC_MM_R	2	3283	37867	108365	2717	0.0797813	0.547167	0.139258	0.920219	5
sample_07	FC_UM	2	3069	16450	129782	2931	0.157231	0.5115	0.240527	0.842769	5
sample_07	SQuIRE_EM	2	5985	30322	115910	15	0.164844	0.9975	0.282932	0.835156	5
sample_07	SQuIRE_UM	2	5994	35289	110943	6	0.145193	0.999	0.253537	0.854807	5
sample_07	SalmonTE	2	5976	21399	124833	24	0.218301	0.996	0.358112	0.781699	5
sample_07	TElocal_MM	2	5926	21717	124515	74	0.214376	0.987667	0.352287	0.785624	5
sample_07	TElocal_UM	2	5834	15409	130823	166	0.274632	0.972333	0.428294	0.725368	5
sample_08	FC_MM_F	2	3231	27967	118265	2769	0.103564	0.5385	0.173719	0.896436	5
sample_08	FC_MM_R	2	3275	37738	108494	2725	0.0798527	0.545833	0.139323	0.920147	5
sample_08	FC_UM	2	3068	16359	129873	2932	0.157925	0.511333	0.241318	0.842075	5
sample_08	SQuIRE_EM	2	5984	30301	115931	16	0.164917	0.997333	0.283032	0.835083	5
sample_08	SQuIRE_UM	2	5994	35304	110928	6	0.14514	0.999	0.253457	0.85486	5
sample_08	SalmonTE	2	5976	21344	124888	24	0.218741	0.996	0.358703	0.781259	5
sample_08	TElocal_MM	2	5928	21609	124623	72	0.215274	0.988	0.35352	0.784726	5
sample_08	TElocal_UM	2	5835	15476	130756	165	0.273802	0.9725	0.4273	0.726198	5
sample_09	FC_MM_F	2	3226	27934	118298	2774	0.10353	0.537667	0.173628	0.89647	5
sample_09	FC_MM_R	2	3279	37775	108457	2721	0.0798704	0.5465	0.139372	0.92013	5
sample_09	FC_UM	2	3072	16384	129848	2928	0.157895	0.512	0.241358	0.842105	5
sample_09	SQuIRE_EM	2	5984	30377	115855	16	0.164572	0.997333	0.282524	0.835428	5
sample_09	SQuIRE_UM	2	5994	35234	110998	6	0.145387	0.999	0.253832	0.854613	5
sample_09	SalmonTE	2	5976	21287	124945	24	0.219198	0.996	0.359318	0.780802	5
sample_09	TElocal_MM	2	5929	21622	124610	71	0.215201	0.988167	0.353432	0.784799	5
sample_09	TElocal_UM	2	5836	15367	130865	164	0.275244	0.972667	0.42907	0.724756	5
sample_10	FC_MM_F	2	3225	28000	118232	2775	0.103283	0.5375	0.173271	0.896717	5
sample_10	FC_MM_R	2	3281	37844	108388	2719	0.0797812	0.546833	0.139247	0.920219	5
sample_10	FC_UM	2	3075	16354	129878	2925	0.158269	0.5125	0.24185	0.841731	5
sample_10	SQuIRE_EM	2	5984	30350	115882	16	0.164694	0.997333	0.282704	0.835306	5
sample_10	SQuIRE_UM	2	5994	35252	110980	6	0.145323	0.999	0.253736	0.854677	5
sample_10	SalmonTE	2	5976	21353	124879	24	0.218669	0.996	0.358607	0.781331	5
sample_10	TElocal_MM	2	5930	21673	124559	70	0.214832	0.988333	0.352945	0.785168	5
sample_10	TElocal_UM	2	5833	15448	130784	167	0.274094	0.972167	0.427624	0.725906	5
sample_01	FC_MM_F	1	3102	12280	133952	2898	0.201664	0.517	0.290151	0.798336	10
sample_01	FC_MM_R	1	3200	23207	123025	2800	0.12118	0.533333	0.197488	0.87882	10
sample_01	FC_UM	1	2997	8018	138214	3003	0.272084	0.4995	0.352277	0.727916	10
sample_01	SQuIRE_EM	1	5979	14262	131970	21	0.295391	0.9965	0.455699	0.704609	10
sample_01	SQuIRE_UM	1	5985	18419	127813	15	0.245247	0.9975	0.393698	0.754753	10
sample_01	SalmonTE	1	5966	15106	131126	34	0.283125	0.994333	0.440751	0.716875	10
sample_01	TElocal_MM	1	5922	7172	139060	78	0.452268	0.987	0.6203	0.547732	10
sample_01	TElocal_UM	1	5826	2641	143591	174	0.688083	0.971	0.805419	0.311917	10
sample_02	FC_MM_F	1	3102	12245	133987	2898	0.202124	0.517	0.290626	0.797876	10
sample_02	FC_MM_R	1	3198	23389	122843	2802	0.120284	0.533	0.196275	0.879716	10
sample_02	FC_UM	1	2996	7990	138242	3004	0.272711	0.499333	0.352761	0.727289	10
sample_02	SQuIRE_EM	1	5976	14236	131996	24	0.295666	0.996	0.455974	0.704334	10
sample_02	SQuIRE_UM	1	5985	18349	127883	15	0.245952	0.9975	0.394607	0.754048	10
sample_02	SalmonTE	1	5966	15092	131140	34	0.283313	0.994333	0.440979	0.716687	10
sample_02	TElocal_MM	1	5919	7098	139134	81	0.454713	0.9865	0.622496	0.545287	10
sample_02	TElocal_UM	1	5825	2610	143622	175	0.690575	0.970833	0.807066	0.309425	10
sample_03	FC_MM_F	1	3099	12241	133991	2901	0.202021	0.5165	0.29044	0.797979	10
sample_03	FC_MM_R	1	3196	23137	123095	2804	0.121369	0.532667	0.197693	0.878631	10
sample_03	FC_UM	1	2997	7974	138258	3003	0.273175	0.4995	0.353191	0.726825	10
sample_03	SQuIRE_EM	1	5973	14321	131911	27	0.294323	0.9955	0.454324	0.705677	10
sample_03	SQuIRE_UM	1	5986	18447	127785	14	0.244997	0.997667	0.393389	0.755003	10
sample_03	SalmonTE	1	5966	15102	131130	34	0.283178	0.994333	0.440816	0.716822	10
sample_03	TElocal_MM	1	5920	7178	139054	80	0.451977	0.986667	0.61996	0.548023	10
sample_03	TElocal_UM	1	5826	2659	143573	174	0.686623	0.971	0.804418	0.313377	10
sample_04	FC_MM_F	1	3098	12288	133944	2902	0.201352	0.516333	0.289722	0.798648	10
sample_04	FC_MM_R	1	3203	23244	122988	2797	0.12111	0.533833	0.19743	0.87889	10
sample_04	FC_UM	1	2997	7947	138285	3003	0.273849	0.4995	0.353754	0.726151	10
sample_04	SQuIRE_EM	1	5978	14215	132017	22	0.296043	0.996333	0.456458	0.703957	10
sample_04	SQuIRE_UM	1	5986	18378	127854	14	0.24569	0.997667	0.394283	0.75431	10
sample_04	SalmonTE	1	5966	15134	131098	34	0.282749	0.994333	0.440295	0.717251	10
sample_04	TElocal_MM	1	5920	7128	139104	80	0.453709	0.986667	0.621588	0.546291	10
sample_04	TElocal_UM	1	5826	2599	143633	174	0.691513	0.971	0.807764	0.308487	10
sample_05	FC_MM_F	1	3099	12216	134016	2901	0.202351	0.5165	0.290781	0.797649	10
sample_05	FC_MM_R	1	3197	23275	122957	2803	0.120769	0.532833	0.196908	0.879231	10
sample_05	FC_UM	1	2996	7981	138251	3004	0.272934	0.499333	0.352948	0.727066	10
sample_05	SQuIRE_EM	1	5977	14268	131964	23	0.295233	0.996167	0.455477	0.704767	10
sample_05	SQuIRE_UM	1	5986	18399	127833	14	0.245479	0.997667	0.39401	0.754521	10
sample_05	SalmonTE	1	5963	15058	131174	37	0.283669	0.993833	0.44136	0.716331	10
sample_05	TElocal_MM	1	5921	7132	139100	79	0.453612	0.986833	0.621529	0.546388	10
sample_05	TElocal_UM	1	5823	2598	143634	177	0.691486	0.9705	0.807572	0.308514	10
sample_06	FC_MM_F	2	3194	22561	123671	2806	0.124015	0.532333	0.201165	0.875985	10
sample_06	FC_MM_R	2	3252	32763	113469	2748	0.0902957	0.542	0.154802	0.909704	10
sample_06	FC_UM	2	3044	12697	133535	2956	0.19338	0.507333	0.280024	0.80662	10
sample_06	SQuIRE_EM	2	5981	24489	121743	19	0.196291	0.996833	0.327996	0.803709	10
sample_06	SQuIRE_UM	2	5992	29055	117177	8	0.17097	0.998667	0.291958	0.82903	10
sample_06	SalmonTE	2	5972	17460	128772	28	0.254865	0.995333	0.405817	0.745135	10
sample_06	TElocal_MM	2	5927	17275	128957	73	0.255452	0.987833	0.405931	0.744548	10
sample_06	TElocal_UM	2	5830	10749	135483	170	0.35165	0.971667	0.516409	0.64835	10
sample_07	FC_MM_F	2	3194	22506	123726	2806	0.12428	0.532333	0.201514	0.87572	10
sample_07	FC_MM_R	2	3257	32904	113328	2743	0.0900694	0.542833	0.154503	0.909931	10
sample_07	FC_UM	2	3039	12745	133487	2961	0.192537	0.5065	0.279012	0.807463	10
sample_07	SQuIRE_EM	2	5981	24534	121698	19	0.196002	0.996833	0.327591	0.803998	10
sample_07	SQuIRE_UM	2	5992	29106	117126	8	0.170722	0.998667	0.291596	0.829278	10
sample_07	SalmonTE	2	5973	17460	128772	27	0.254897	0.9955	0.405871	0.745103	10
sample_07	TElocal_MM	2	5925	17258	128974	75	0.255575	0.9875	0.406058	0.744425	10
sample_07	TElocal_UM	2	5827	10753	135479	173	0.351448	0.971167	0.51612	0.648552	10
sample_08	FC_MM_F	2	3194	22565	123667	2806	0.123995	0.532333	0.20114	0.876005	10
sample_08	FC_MM_R	2	3255	32824	113408	2745	0.0902187	0.5425	0.154709	0.909781	10
sample_08	FC_UM	2	3038	12741	133491	2962	0.192534	0.506333	0.278984	0.807466	10
sample_08	SQuIRE_EM	2	5982	24553	121679	18	0.195906	0.997	0.327467	0.804094	10
sample_08	SQuIRE_UM	2	5992	29083	117149	8	0.170834	0.998667	0.291759	0.829166	10
sample_08	SalmonTE	2	5974	17445	128787	26	0.255092	0.995667	0.406132	0.744908	10
sample_08	TElocal_MM	2	5925	17210	129022	75	0.256105	0.9875	0.406727	0.743895	10
sample_08	TElocal_UM	2	5828	10722	135510	172	0.352145	0.971333	0.516896	0.647855	10
sample_09	FC_MM_F	2	3195	22508	123724	2805	0.124305	0.5325	0.201558	0.875695	10
sample_09	FC_MM_R	2	3255	32785	113447	2745	0.0903163	0.5425	0.154853	0.909684	10
sample_09	FC_UM	2	3042	12710	133522	2958	0.193118	0.507	0.279698	0.806882	10
sample_09	SQuIRE_EM	2	5983	24502	121730	17	0.19626	0.997167	0.32797	0.80374	10
sample_09	SQuIRE_UM	2	5991	29126	117106	9	0.170601	0.9985	0.291412	0.829399	10
sample_09	SalmonTE	2	5973	17503	128729	27	0.25443	0.9955	0.405279	0.74557	10
sample_09	TElocal_MM	2	5926	17273	128959	74	0.255442	0.987667	0.405904	0.744558	10
sample_09	TElocal_UM	2	5828	10651	135581	172	0.353662	0.971333	0.518528	0.646338	10
sample_10	FC_MM_F	2	3190	22473	123759	2810	0.124303	0.531667	0.201497	0.875697	10
sample_10	FC_MM_R	2	3262	32890	113342	2738	0.0902301	0.543667	0.154773	0.90977	10
sample_10	FC_UM	2	3044	12706	133526	2956	0.19327	0.507333	0.279908	0.80673	10
sample_10	SQuIRE_EM	2	5983	24557	121675	17	0.195907	0.997167	0.327477	0.804093	10
sample_10	SQuIRE_UM	2	5992	29142	117090	8	0.170547	0.998667	0.29134	0.829453	10
sample_10	SalmonTE	2	5973	17499	128733	27	0.254473	0.9955	0.405334	0.745527	10
sample_10	TElocal_MM	2	5926	17316	128916	74	0.254969	0.987667	0.405307	0.745031	10
sample_10	TElocal_UM	2	5830	10712	135520	170	0.352436	0.971667	0.517257	0.647564	10
sample_01	FC_MM_F	1	3066	9211	137021	2934	0.249735	0.511	0.335504	0.750265	20
sample_01	FC_MM_R	1	3163	18634	127598	2837	0.145112	0.527167	0.227579	0.854888	20
sample_01	FC_UM	1	2980	7040	139192	3020	0.297405	0.496667	0.372035	0.702595	20
sample_01	SQuIRE_EM	1	5974	9748	136484	26	0.379977	0.995667	0.550041	0.620023	20
sample_01	SQuIRE_UM	1	5977	12421	133811	23	0.324872	0.996167	0.489958	0.675128	20
sample_01	SalmonTE	1	5958	13130	133102	42	0.312133	0.993	0.474968	0.687867	20
sample_01	TElocal_MM	1	5919	4002	142230	81	0.596613	0.9865	0.743546	0.403387	20
sample_01	TElocal_UM	1	5814	1552	144680	186	0.789302	0.969	0.869969	0.210698	20
sample_02	FC_MM_F	1	3064	9198	137034	2936	0.249878	0.510667	0.33556	0.750122	20
sample_02	FC_MM_R	1	3157	18632	127600	2843	0.14489	0.526167	0.227212	0.85511	20
sample_02	FC_UM	1	2984	7078	139154	3016	0.296561	0.497333	0.37156	0.703439	20
sample_02	SQuIRE_EM	1	5969	9697	136535	31	0.381016	0.994833	0.551002	0.618984	20
sample_02	SQuIRE_UM	1	5976	12336	133896	24	0.326343	0.996	0.491609	0.673657	20
sample_02	SalmonTE	1	5956	13178	133054	44	0.311278	0.992667	0.47394	0.688722	20
sample_02	TElocal_MM	1	5914	3951	142281	86	0.599493	0.985667	0.74554	0.400507	20
sample_02	TElocal_UM	1	5817	1519	144713	183	0.792939	0.9695	0.872376	0.207061	20
sample_03	FC_MM_F	1	3064	9171	137061	2936	0.250429	0.510667	0.336057	0.749571	20
sample_03	FC_MM_R	1	3157	18588	127644	2843	0.145183	0.526167	0.227573	0.854817	20
sample_03	FC_UM	1	2982	7029	139203	3018	0.297872	0.497	0.372494	0.702128	20
sample_03	SQuIRE_EM	1	5968	9740	136492	32	0.379934	0.994667	0.549843	0.620066	20
sample_03	SQuIRE_UM	1	5975	12369	133863	25	0.32572	0.995833	0.490881	0.67428	20
sample_03	SalmonTE	1	5956	13167	133065	44	0.311457	0.992667	0.474147	0.688543	20
sample_03	TElocal_MM	1	5917	3982	142250	83	0.597737	0.986167	0.744324	0.402263	20
sample_03	TElocal_UM	1	5819	1535	144697	181	0.79127	0.969833	0.871499	0.20873	20
sample_04	FC_MM_F	1	3064	9204	137028	2936	0.249755	0.510667	0.33545	0.750245	20
sample_04	FC_MM_R	1	3162	18586	127646	2838	0.145393	0.527	0.227908	0.854607	20
sample_04	FC_UM	1	2986	7076	139156	3014	0.29676	0.497667	0.371809	0.70324	20
sample_04	SQuIRE_EM	1	5971	9645	136587	29	0.382364	0.995167	0.552461	0.617636	20
sample_04	SQuIRE_UM	1	5974	12329	133903	26	0.326395	0.995667	0.491627	0.673605	20
sample_04	SalmonTE	1	5956	13155	133077	44	0.311653	0.992667	0.474374	0.688347	20
sample_04	TElocal_MM	1	5919	3940	142292	81	0.600365	0.9865	0.746453	0.399635	20
sample_04	TElocal_UM	1	5819	1520	144712	181	0.792887	0.969833	0.872479	0.207113	20
sample_05	FC_MM_F	1	3068	9156	137076	2932	0.250982	0.511333	0.336699	0.749018	20
sample_05	FC_MM_R	1	3156	18540	127692	2844	0.145465	0.526	0.227903	0.854535	20
sample_05	FC_UM	1	2984	7062	139170	3016	0.297034	0.497333	0.371931	0.702966	20
sample_05	SQuIRE_EM	1	5972	9699	136533	28	0.381086	0.995333	0.551151	0.618914	20
sample_05	SQuIRE_UM	1	5976	12368	133864	24	0.325774	0.996	0.490963	0.674226	20
sample_05	SalmonTE	1	5954	13132	133100	46	0.311956	0.992333	0.474687	0.688044	20
sample_05	TElocal_MM	1	5919	3961	142271	81	0.599089	0.9865	0.745466	0.400911	20
sample_05	TElocal_UM	1	5817	1516	144716	183	0.793263	0.9695	0.872572	0.206737	20
sample_06	FC_MM_F	2	3141	16600	129632	2859	0.15911	0.5235	0.244046	0.84089	20
sample_06	FC_MM_R	2	3232	28024	118208	2768	0.103404	0.538667	0.173502	0.896596	20
sample_06	FC_UM	2	3009	9649	136583	2991	0.237715	0.5015	0.322543	0.762285	20
sample_06	SQuIRE_EM	2	5977	18567	127665	23	0.243522	0.996167	0.39137	0.756478	20
sample_06	SQuIRE_UM	2	5988	22639	123593	12	0.209173	0.998	0.345857	0.790827	20
sample_06	SalmonTE	2	5964	14240	131992	36	0.295189	0.994	0.455198	0.704811	20
sample_06	TElocal_MM	2	5925	12569	133663	75	0.320374	0.9875	0.483792	0.679626	20
sample_06	TElocal_UM	2	5823	6373	139859	177	0.477452	0.9705	0.640031	0.522548	20
sample_07	FC_MM_F	2	3138	16573	129659	2862	0.1592	0.523	0.244098	0.8408	20
sample_07	FC_MM_R	2	3227	27985	118247	2773	0.10339	0.537833	0.173439	0.89661	20
sample_07	FC_UM	2	3012	9654	136578	2988	0.237802	0.502	0.322726	0.762198	20
sample_07	SQuIRE_EM	2	5975	18456	127776	25	0.244566	0.995833	0.392692	0.755434	20
sample_07	SQuIRE_UM	2	5985	22611	123621	15	0.209295	0.9975	0.345994	0.790705	20
sample_07	SalmonTE	2	5964	14260	131972	36	0.294897	0.994	0.454851	0.705103	20
sample_07	TElocal_MM	2	5924	12569	133663	76	0.320337	0.987333	0.48373	0.679663	20
sample_07	TElocal_UM	2	5822	6418	139814	178	0.475654	0.970333	0.638377	0.524346	20
sample_08	FC_MM_F	2	3140	16553	129679	2860	0.159448	0.523333	0.244425	0.840552	20
sample_08	FC_MM_R	2	3230	28064	118168	2770	0.103215	0.538333	0.173218	0.896785	20
sample_08	FC_UM	2	3011	9604	136628	2989	0.238684	0.501833	0.323503	0.761316	20
sample_08	SQuIRE_EM	2	5977	18553	127679	23	0.243661	0.996167	0.391549	0.756339	20
sample_08	SQuIRE_UM	2	5985	22585	123647	15	0.209485	0.9975	0.346254	0.790515	20
sample_08	SalmonTE	2	5964	14227	132005	36	0.295379	0.994	0.455424	0.704621	20
sample_08	TElocal_MM	2	5924	12545	133687	76	0.320754	0.987333	0.484205	0.679246	20
sample_08	TElocal_UM	2	5821	6390	139842	179	0.476701	0.970167	0.639284	0.523299	20
sample_09	FC_MM_F	2	3141	16570	129662	2859	0.159353	0.5235	0.244331	0.840647	20
sample_09	FC_MM_R	2	3230	28011	118221	2770	0.10339	0.538333	0.173465	0.89661	20
sample_09	FC_UM	2	3017	9687	136545	2983	0.237484	0.502833	0.322605	0.762516	20
sample_09	SQuIRE_EM	2	5977	18484	127748	23	0.244348	0.996167	0.392436	0.755652	20
sample_09	SQuIRE_UM	2	5985	22568	123664	15	0.20961	0.9975	0.346424	0.79039	20
sample_09	SalmonTE	2	5965	14265	131967	35	0.294859	0.994167	0.454823	0.705141	20
sample_09	TElocal_MM	2	5924	12509	133723	76	0.32138	0.987333	0.484918	0.67862	20
sample_09	TElocal_UM	2	5823	6360	139872	177	0.477961	0.9705	0.640488	0.522039	20
sample_10	FC_MM_F	2	3145	16577	129655	2855	0.159467	0.524167	0.244538	0.840533	20
sample_10	FC_MM_R	2	3231	28087	118145	2769	0.103168	0.5385	0.17316	0.896832	20
sample_10	FC_UM	2	3015	9623	136609	2985	0.238566	0.5025	0.323533	0.761434	20
sample_10	SQuIRE_EM	2	5978	18523	127709	22	0.24399	0.996333	0.391987	0.75601	20
sample_10	SQuIRE_UM	2	5986	22630	123602	14	0.209184	0.997667	0.345852	0.790816	20
sample_10	SalmonTE	2	5966	14260	131972	34	0.294967	0.994333	0.454968	0.705033	20
sample_10	TElocal_MM	2	5923	12553	133679	77	0.320578	0.987167	0.483984	0.679422	20
sample_10	TElocal_UM	2	5821	6388	139844	179	0.476779	0.970167	0.639354	0.523221	20
sample_01	FC_MM_F	1	3050	8183	138049	2950	0.271521	0.508333	0.353972	0.728479	30
sample_01	FC_MM_R	1	3141	16009	130223	2859	0.164021	0.5235	0.249781	0.835979	30
sample_01	FC_UM	1	2973	6458	139774	3027	0.315237	0.4955	0.385328	0.684763	30
sample_01	SQuIRE_EM	1	5969	7611	138621	31	0.439543	0.994833	0.609704	0.560457	30
sample_01	SQuIRE_UM	1	5968	9139	137093	32	0.395049	0.994667	0.5655	0.604951	30
sample_01	SalmonTE	1	5947	12069	134163	53	0.330095	0.991167	0.495253	0.669905	30
sample_01	TElocal_MM	1	5914	2692	143540	86	0.687195	0.985667	0.809804	0.312805	30
sample_01	TElocal_UM	1	5808	1189	145043	192	0.83007	0.968	0.893745	0.16993	30
sample_02	FC_MM_F	1	3051	8203	138029	2949	0.271104	0.5085	0.353657	0.728896	30
sample_02	FC_MM_R	1	3134	15986	130246	2866	0.163912	0.522333	0.249522	0.836088	30
sample_02	FC_UM	1	2975	6463	139769	3025	0.315215	0.495833	0.385413	0.684785	30
sample_02	SQuIRE_EM	1	5965	7542	138690	35	0.441623	0.994167	0.611575	0.558377	30
sample_02	SQuIRE_UM	1	5968	9092	137140	32	0.396282	0.994667	0.566762	0.603718	30
sample_02	SalmonTE	1	5946	12099	134133	54	0.32951	0.991	0.494573	0.67049	30
sample_02	TElocal_MM	1	5914	2688	143544	86	0.687515	0.985667	0.810026	0.312485	30
sample_02	TElocal_UM	1	5807	1188	145044	193	0.830164	0.967833	0.893728	0.169836	30
sample_03	FC_MM_F	1	3052	8177	138055	2948	0.271796	0.508667	0.354286	0.728204	30
sample_03	FC_MM_R	1	3139	15982	130250	2861	0.164165	0.523167	0.24991	0.835835	30
sample_03	FC_UM	1	2976	6448	139784	3024	0.315789	0.496	0.385892	0.684211	30
sample_03	SQuIRE_EM	1	5964	7619	138613	36	0.439078	0.994	0.6091	0.560922	30
sample_03	SQuIRE_UM	1	5968	9148	137084	32	0.394813	0.994667	0.565259	0.605187	30
sample_03	SalmonTE	1	5943	12072	134160	57	0.329892	0.9905	0.494941	0.670108	30
sample_03	TElocal_MM	1	5914	2706	143526	86	0.686079	0.985667	0.809029	0.313921	30
sample_03	TElocal_UM	1	5808	1173	145059	192	0.831972	0.968	0.894846	0.168028	30
sample_04	FC_MM_F	1	3052	8178	138054	2948	0.271772	0.508667	0.354266	0.728228	30
sample_04	FC_MM_R	1	3135	16012	130220	2865	0.163733	0.5225	0.249334	0.836267	30
sample_04	FC_UM	1	2976	6475	139757	3024	0.314887	0.496	0.385218	0.685113	30
sample_04	SQuIRE_EM	1	5968	7525	138707	32	0.442303	0.994667	0.612322	0.557697	30
sample_04	SQuIRE_UM	1	5970	9072	137160	30	0.396889	0.995	0.567437	0.603111	30
sample_04	SalmonTE	1	5944	12068	134164	56	0.330002	0.990667	0.495086	0.669998	30
sample_04	TElocal_MM	1	5915	2694	143538	85	0.687072	0.985833	0.809775	0.312928	30
sample_04	TElocal_UM	1	5809	1185	145047	191	0.830569	0.968167	0.894105	0.169431	30
sample_05	FC_MM_F	1	3052	8171	138061	2948	0.271942	0.508667	0.35441	0.728058	30
sample_05	FC_MM_R	1	3136	15957	130275	2864	0.164249	0.522667	0.24995	0.835751	30
sample_05	FC_UM	1	2976	6453	139779	3024	0.315622	0.496	0.385767	0.684378	30
sample_05	SQuIRE_EM	1	5969	7585	138647	31	0.440387	0.994833	0.610514	0.559613	30
sample_05	SQuIRE_UM	1	5969	9106	137126	31	0.395954	0.994833	0.566453	0.604046	30
sample_05	SalmonTE	1	5943	12054	134178	57	0.330222	0.9905	0.495312	0.669778	30
sample_05	TElocal_MM	1	5914	2669	143563	86	0.689036	0.985667	0.811081	0.310964	30
sample_05	TElocal_UM	1	5808	1177	145055	192	0.831496	0.968	0.894571	0.168504	30
sample_06	FC_MM_F	2	3112	13694	132538	2888	0.185172	0.518667	0.272911	0.814828	30
sample_06	FC_MM_R	2	3218	25298	120934	2782	0.112849	0.536333	0.186464	0.887151	30
sample_06	FC_UM	2	2993	7915	138317	3007	0.274386	0.498833	0.354034	0.725614	30
sample_06	SQuIRE_EM	2	5971	14632	131600	29	0.289812	0.995167	0.448897	0.710188	30
sample_06	SQuIRE_UM	2	5979	18230	128002	21	0.246974	0.9965	0.395842	0.753026	30
sample_06	SalmonTE	2	5954	12596	133636	46	0.32097	0.992333	0.485051	0.67903	30
sample_06	TElocal_MM	2	5920	9687	136545	80	0.379317	0.986667	0.547971	0.620683	30
sample_06	TElocal_UM	2	5811	4329	141903	189	0.573077	0.9685	0.720074	0.426923	30
sample_07	FC_MM_F	2	3108	13682	132550	2892	0.18511	0.518	0.272751	0.81489	30
sample_07	FC_MM_R	2	3214	25289	120943	2786	0.11276	0.535667	0.186303	0.88724	30
sample_07	FC_UM	2	2998	7871	138361	3002	0.27583	0.499667	0.355445	0.72417	30
sample_07	SQuIRE_EM	2	5969	14548	131684	31	0.290929	0.994833	0.450202	0.709071	30
sample_07	SQuIRE_UM	2	5977	18209	128023	23	0.247126	0.996167	0.396011	0.752874	30
sample_07	SalmonTE	2	5958	12604	133628	42	0.320978	0.993	0.48514	0.679022	30
sample_07	TElocal_MM	2	5919	9696	136536	81	0.379059	0.9865	0.547675	0.620941	30
sample_07	TElocal_UM	2	5812	4375	141857	188	0.570531	0.968667	0.718107	0.429469	30
sample_08	FC_MM_F	2	3113	13648	132584	2887	0.185729	0.518833	0.273538	0.814271	30
sample_08	FC_MM_R	2	3215	25289	120943	2785	0.112791	0.535833	0.186355	0.887209	30
sample_08	FC_UM	2	2998	7887	138345	3002	0.275425	0.499667	0.355108	0.724575	30
sample_08	SQuIRE_EM	2	5972	14615	131617	28	0.290086	0.995333	0.449242	0.709914	30
sample_08	SQuIRE_UM	2	5979	18171	128061	21	0.247578	0.9965	0.396617	0.752422	30
sample_08	SalmonTE	2	5956	12600	133632	44	0.320974	0.992667	0.485095	0.679026	30
sample_08	TElocal_MM	2	5919	9674	136558	81	0.379593	0.9865	0.548233	0.620407	30
sample_08	TElocal_UM	2	5810	4338	141894	190	0.572527	0.968333	0.719594	0.427473	30
sample_09	FC_MM_F	2	3112	13686	132546	2888	0.18526	0.518667	0.273006	0.81474	30
sample_09	FC_MM_R	2	3218	25240	120992	2782	0.113079	0.536333	0.186778	0.886921	30
sample_09	FC_UM	2	2995	7849	138383	3005	0.27619	0.499167	0.355616	0.72381	30
sample_09	SQuIRE_EM	2	5974	14562	131670	26	0.290904	0.995667	0.450256	0.709096	30
sample_09	SQuIRE_UM	2	5979	18151	128081	21	0.247783	0.9965	0.39688	0.752217	30
sample_09	SalmonTE	2	5956	12618	133614	44	0.320663	0.992667	0.48474	0.679337	30
sample_09	TElocal_MM	2	5919	9656	136576	81	0.380032	0.9865	0.548691	0.619968	30
sample_09	TElocal_UM	2	5811	4340	141892	189	0.572456	0.9685	0.719584	0.427544	30
sample_10	FC_MM_F	2	3116	13690	132542	2884	0.18541	0.519333	0.273261	0.81459	30
sample_10	FC_MM_R	2	3216	25277	120955	2784	0.11287	0.536	0.186473	0.88713	30
sample_10	FC_UM	2	2998	7869	138363	3002	0.275881	0.499667	0.355487	0.724119	30
sample_10	SQuIRE_EM	2	5973	14664	131568	27	0.289432	0.9955	0.448474	0.710568	30
sample_10	SQuIRE_UM	2	5979	18207	128025	21	0.247209	0.9965	0.396144	0.752791	30
sample_10	SalmonTE	2	5954	12566	133666	46	0.32149	0.992333	0.485644	0.67851	30
sample_10	TElocal_MM	2	5921	9670	136562	79	0.37977	0.986833	0.548469	0.62023	30
sample_10	TElocal_UM	2	5814	4350	141882	186	0.572019	0.969	0.719376	0.427981	30
sample_01	FC_MM_F	1	3031	7058	139174	2969	0.300426	0.505167	0.376779	0.699574	50
sample_01	FC_MM_R	1	3118	12926	133306	2882	0.194341	0.519667	0.282889	0.805659	50
sample_01	FC_UM	1	2963	5837	140395	3037	0.336705	0.493833	0.400405	0.663295	50
sample_01	SQuIRE_EM	1	5955	5187	141045	45	0.534464	0.9925	0.694785	0.465536	50
sample_01	SQuIRE_UM	1	5953	6196	140036	47	0.489999	0.992167	0.656014	0.510001	50
sample_01	SalmonTE	1	5910	10399	135833	90	0.362377	0.985	0.529831	0.637623	50
sample_01	TElocal_MM	1	5901	1580	144652	99	0.788798	0.9835	0.875454	0.211202	50
sample_01	TElocal_UM	1	5784	629	145603	216	0.901918	0.964	0.931926	0.098082	50
sample_02	FC_MM_F	1	3030	7059	139173	2970	0.300327	0.505	0.376655	0.699673	50
sample_02	FC_MM_R	1	3113	12835	133397	2887	0.195197	0.518833	0.28367	0.804803	50
sample_02	FC_UM	1	2962	5822	140410	3038	0.337204	0.493667	0.400703	0.662796	50
sample_02	SQuIRE_EM	1	5950	5231	141001	50	0.532153	0.991667	0.692626	0.467847	50
sample_02	SQuIRE_UM	1	5947	6211	140021	53	0.489143	0.991167	0.655028	0.510857	50
sample_02	SalmonTE	1	5914	10428	135804	86	0.36189	0.985667	0.529406	0.63811	50
sample_02	TElocal_MM	1	5903	1609	144623	97	0.785809	0.983833	0.873742	0.214191	50
sample_02	TElocal_UM	1	5786	662	145570	214	0.897333	0.964333	0.929627	0.102667	50
sample_03	FC_MM_F	1	3031	7078	139154	2969	0.299832	0.505167	0.376311	0.700168	50
sample_03	FC_MM_R	1	3111	12809	133423	2889	0.195415	0.5185	0.28385	0.804585	50
sample_03	FC_UM	1	2963	5848	140384	3037	0.336284	0.493833	0.400108	0.663716	50
sample_03	SQuIRE_EM	1	5952	5167	141065	48	0.5353	0.992	0.695368	0.4647	50
sample_03	SQuIRE_UM	1	5950	6190	140042	50	0.490115	0.991667	0.656009	0.509885	50
sample_03	SalmonTE	1	5915	10449	135783	85	0.361464	0.985833	0.528975	0.638536	50
sample_03	TElocal_MM	1	5898	1568	144664	102	0.789981	0.983	0.875984	0.210019	50
sample_03	TElocal_UM	1	5780	639	145593	220	0.900452	0.963333	0.930832	0.0995482	50
sample_04	FC_MM_F	1	3034	7060	139172	2966	0.300575	0.505667	0.377035	0.699425	50
sample_04	FC_MM_R	1	3115	12867	133365	2885	0.194907	0.519167	0.283414	0.805093	50
sample_04	FC_UM	1	2960	5841	140391	3040	0.336325	0.493333	0.399973	0.663675	50
sample_04	SQuIRE_EM	1	5953	5177	141055	47	0.534861	0.992167	0.695038	0.465139	50
sample_04	SQuIRE_UM	1	5952	6192	140040	48	0.490119	0.992	0.656085	0.509881	50
sample_04	SalmonTE	1	5912	10434	135798	88	0.361679	0.985333	0.529133	0.638321	50
sample_04	TElocal_MM	1	5897	1546	144686	103	0.792288	0.982833	0.877334	0.207712	50
sample_04	TElocal_UM	1	5778	650	145582	222	0.89888	0.963	0.929836	0.10112	50
sample_05	FC_MM_F	1	3031	7051	139181	2969	0.300635	0.505167	0.376943	0.699365	50
sample_05	FC_MM_R	1	3113	12806	133426	2887	0.195552	0.518833	0.284046	0.804448	50
sample_05	FC_UM	1	2957	5836	140396	3043	0.33629	0.492833	0.399784	0.66371	50
sample_05	SQuIRE_EM	1	5958	5156	141076	42	0.536081	0.993	0.696272	0.463919	50
sample_05	SQuIRE_UM	1	5953	6171	140061	47	0.49101	0.992167	0.656919	0.50899	50
sample_05	SalmonTE	1	5911	10415	135817	89	0.362061	0.985167	0.529517	0.637939	50
sample_05	TElocal_MM	1	5900	1564	144668	100	0.790461	0.983333	0.876411	0.209539	50
sample_05	TElocal_UM	1	5776	632	145600	224	0.901373	0.962667	0.931012	0.0986267	50
sample_06	FC_MM_F	2	3075	10733	135499	2925	0.222697	0.5125	0.310481	0.777303	50
sample_06	FC_MM_R	2	3184	21502	124730	2816	0.12898	0.530667	0.207521	0.87102	50
sample_06	FC_UM	2	2973	6289	139943	3027	0.320989	0.4955	0.389595	0.679011	50
sample_06	SQuIRE_EM	2	5963	9628	136604	37	0.382464	0.993833	0.55236	0.617536	50
sample_06	SQuIRE_UM	2	5963	12116	134116	37	0.32983	0.993833	0.495286	0.67017	50
sample_06	SalmonTE	2	5932	10655	135577	68	0.357629	0.988667	0.525258	0.642371	50
sample_06	TElocal_MM	2	5904	6140	140092	96	0.490203	0.984	0.6544	0.509797	50
sample_06	TElocal_UM	2	5792	2111	144121	208	0.732886	0.965333	0.833201	0.267114	50
sample_07	FC_MM_F	2	3075	10716	135516	2925	0.222972	0.5125	0.310747	0.777028	50
sample_07	FC_MM_R	2	3186	21411	124821	2814	0.129528	0.531	0.208256	0.870472	50
sample_07	FC_UM	2	2976	6322	139910	3024	0.320069	0.496	0.38907	0.679931	50
sample_07	SQuIRE_EM	2	5962	9620	136612	38	0.382621	0.993667	0.552497	0.617379	50
sample_07	SQuIRE_UM	2	5965	12132	134100	35	0.329613	0.994167	0.495082	0.670387	50
sample_07	SalmonTE	2	5932	10612	135620	68	0.358559	0.988667	0.52626	0.641441	50
sample_07	TElocal_MM	2	5902	6136	140096	98	0.490281	0.983667	0.654396	0.509719	50
sample_07	TElocal_UM	2	5791	2134	144098	209	0.730726	0.965167	0.831741	0.269274	50
sample_08	FC_MM_F	2	3072	10766	135466	2928	0.221997	0.512	0.309709	0.778003	50
sample_08	FC_MM_R	2	3184	21427	124805	2816	0.129373	0.530667	0.20803	0.870627	50
sample_08	FC_UM	2	2972	6287	139945	3028	0.320985	0.495333	0.389541	0.679015	50
sample_08	SQuIRE_EM	2	5962	9569	136663	38	0.383877	0.993667	0.553806	0.616123	50
sample_08	SQuIRE_UM	2	5962	12089	134143	38	0.330286	0.993667	0.49578	0.669714	50
sample_08	SalmonTE	2	5931	10653	135579	69	0.357634	0.9885	0.525239	0.642366	50
sample_08	TElocal_MM	2	5904	6096	140136	96	0.492	0.984	0.656	0.508	50
sample_08	TElocal_UM	2	5794	2099	144133	206	0.734068	0.965667	0.834089	0.265932	50
sample_09	FC_MM_F	2	3075	10737	135495	2925	0.222632	0.5125	0.310418	0.777368	50
sample_09	FC_MM_R	2	3186	21419	124813	2814	0.129486	0.531	0.208201	0.870514	50
sample_09	FC_UM	2	2973	6316	139916	3027	0.320056	0.4955	0.388907	0.679944	50
sample_09	SQuIRE_EM	2	5965	9638	136594	35	0.382298	0.994167	0.552238	0.617702	50
sample_09	SQuIRE_UM	2	5969	12111	134121	31	0.330144	0.994833	0.495764	0.669856	50
sample_09	SalmonTE	2	5934	10629	135603	66	0.358268	0.989	0.525994	0.641732	50
sample_09	TElocal_MM	2	5903	6180	140052	97	0.488538	0.983833	0.652878	0.511462	50
sample_09	TElocal_UM	2	5791	2119	144113	209	0.732111	0.965167	0.832638	0.267889	50
sample_10	FC_MM_F	2	3077	10740	135492	2923	0.222697	0.512833	0.310541	0.777303	50
sample_10	FC_MM_R	2	3186	21453	124779	2814	0.129307	0.531	0.20797	0.870693	50
sample_10	FC_UM	2	2977	6304	139928	3023	0.320763	0.496167	0.389634	0.679237	50
sample_10	SQuIRE_EM	2	5965	9671	136561	35	0.381491	0.994167	0.551396	0.618509	50
sample_10	SQuIRE_UM	2	5967	12148	134084	33	0.329396	0.9945	0.494879	0.670604	50
sample_10	SalmonTE	2	5935	10650	135582	65	0.357853	0.989167	0.52557	0.642147	50
sample_10	TElocal_MM	2	5903	6138	140094	97	0.490242	0.983833	0.654398	0.509758	50
sample_10	TElocal_UM	2	5794	2123	144109	206	0.731843	0.965667	0.832651	0.268157	50
sample_01	FC_MM_F	1	3009	6232	140000	2991	0.325614	0.5015	0.394856	0.674386	70
sample_01	FC_MM_R	1	3095	10929	135303	2905	0.220693	0.515833	0.309129	0.779307	70
sample_01	FC_UM	1	2944	5438	140794	3056	0.351229	0.490667	0.409401	0.648771	70
sample_01	SQuIRE_EM	1	5934	3593	142639	66	0.622861	0.989	0.764346	0.377139	70
sample_01	SQuIRE_UM	1	5913	4524	141708	87	0.566542	0.9855	0.719474	0.433458	70
sample_01	SalmonTE	1	5877	8760	137472	123	0.401517	0.9795	0.56956	0.598483	70
sample_01	TElocal_MM	1	5873	961	145271	127	0.85938	0.978833	0.915225	0.14062	70
sample_01	TElocal_UM	1	5744	283	145949	256	0.953045	0.957333	0.955184	0.0469554	70
sample_02	FC_MM_F	1	3013	6252	139980	2987	0.325202	0.502167	0.394759	0.674798	70
sample_02	FC_MM_R	1	3094	10914	135318	2906	0.220874	0.515667	0.309276	0.779126	70
sample_02	FC_UM	1	2946	5445	140787	3054	0.35109	0.491	0.409423	0.64891	70
sample_02	SQuIRE_EM	1	5937	3603	142629	63	0.622327	0.9895	0.764093	0.377673	70
sample_02	SQuIRE_UM	1	5925	4506	141726	75	0.568018	0.9875	0.721198	0.431982	70
sample_02	SalmonTE	1	5883	8760	137472	117	0.401762	0.9805	0.569975	0.598238	70
sample_02	TElocal_MM	1	5879	1001	145231	121	0.854506	0.979833	0.912888	0.145494	70
sample_02	TElocal_UM	1	5748	291	145941	252	0.951813	0.958	0.954897	0.0481868	70
sample_03	FC_MM_F	1	3013	6251	139981	2987	0.325237	0.502167	0.394785	0.674763	70
sample_03	FC_MM_R	1	3095	10915	135317	2905	0.220914	0.515833	0.309345	0.779086	70
sample_03	FC_UM	1	2943	5451	140781	3057	0.350608	0.4905	0.40892	0.649392	70
sample_03	SQuIRE_EM	1	5934	3619	142613	66	0.621166	0.989	0.763068	0.378834	70
sample_03	SQuIRE_UM	1	5921	4546	141686	79	0.565683	0.986833	0.719135	0.434317	70
sample_03	SalmonTE	1	5885	8744	137488	115	0.402283	0.980833	0.570556	0.597717	70
sample_03	TElocal_MM	1	5877	979	145253	123	0.857205	0.9795	0.914281	0.142795	70
sample_03	TElocal_UM	1	5749	279	145953	251	0.953716	0.958167	0.955936	0.046284	70
sample_04	FC_MM_F	1	3010	6254	139978	2990	0.324914	0.501667	0.394392	0.675086	70
sample_04	FC_MM_R	1	3091	10964	135268	2909	0.219922	0.515167	0.308252	0.780078	70
sample_04	FC_UM	1	2940	5461	140771	3060	0.349958	0.49	0.408305	0.650042	70
sample_04	SQuIRE_EM	1	5938	3605	142627	62	0.622236	0.989667	0.764074	0.377764	70
sample_04	SQuIRE_UM	1	5921	4517	141715	79	0.567254	0.986833	0.720404	0.432746	70
sample_04	SalmonTE	1	5883	8780	137452	117	0.401214	0.9805	0.569424	0.598786	70
sample_04	TElocal_MM	1	5876	1025	145207	124	0.851471	0.979333	0.910937	0.148529	70
sample_04	TElocal_UM	1	5742	297	145935	258	0.95082	0.957	0.9539	0.0491803	70
sample_05	FC_MM_F	1	3002	6226	140006	2998	0.325314	0.500333	0.394274	0.674686	70
sample_05	FC_MM_R	1	3089	10883	135349	2911	0.221085	0.514833	0.309333	0.778915	70
sample_05	FC_UM	1	2939	5444	140788	3061	0.35059	0.489833	0.408677	0.64941	70
sample_05	SQuIRE_EM	1	5934	3565	142667	66	0.624697	0.989	0.765727	0.375303	70
sample_05	SQuIRE_UM	1	5911	4504	141728	89	0.567547	0.985167	0.720195	0.432453	70
sample_05	SalmonTE	1	5875	8767	137465	125	0.401243	0.979167	0.569228	0.598757	70
sample_05	TElocal_MM	1	5876	992	145240	124	0.855562	0.979333	0.913273	0.144438	70
sample_05	TElocal_UM	1	5743	278	145954	257	0.953828	0.957167	0.955495	0.0461717	70
sample_06	FC_MM_F	2	3044	8842	137390	2956	0.2561	0.507333	0.340378	0.7439	70
sample_06	FC_MM_R	2	3167	18726	127506	2833	0.144658	0.527833	0.227082	0.855342	70
sample_06	FC_UM	2	2962	5571	140661	3038	0.347123	0.493667	0.407624	0.652877	70
sample_06	SQuIRE_EM	2	5955	6758	139474	45	0.468418	0.9925	0.636456	0.531582	70
sample_06	SQuIRE_UM	2	5945	8784	137448	55	0.403626	0.990833	0.573593	0.596374	70
sample_06	SalmonTE	2	5912	8949	137283	88	0.39782	0.985333	0.566799	0.60218	70
sample_06	TElocal_MM	2	5881	4256	141976	119	0.580152	0.980167	0.728884	0.419848	70
sample_06	TElocal_UM	2	5768	1014	145218	232	0.850487	0.961333	0.902519	0.149513	70
sample_07	FC_MM_F	2	3048	8813	137419	2952	0.256977	0.508	0.341302	0.743023	70
sample_07	FC_MM_R	2	3167	18691	127541	2833	0.14489	0.527833	0.227367	0.85511	70
sample_07	FC_UM	2	2961	5579	140653	3039	0.346721	0.4935	0.40729	0.653279	70
sample_07	SQuIRE_EM	2	5956	6731	139501	44	0.469457	0.992667	0.637448	0.530543	70
sample_07	SQuIRE_UM	2	5947	8748	137484	53	0.404695	0.991167	0.574728	0.595305	70
sample_07	SalmonTE	2	5913	8872	137360	87	0.399932	0.9855	0.568968	0.600068	70
sample_07	TElocal_MM	2	5884	4236	141996	116	0.581423	0.980667	0.730025	0.418577	70
sample_07	TElocal_UM	2	5771	991	145241	229	0.853446	0.961833	0.904404	0.146554	70
sample_08	FC_MM_F	2	3046	8829	137403	2954	0.256505	0.507667	0.340811	0.743495	70
sample_08	FC_MM_R	2	3164	18765	127467	2836	0.144284	0.527333	0.226575	0.855716	70
sample_08	FC_UM	2	2964	5590	140642	3036	0.346505	0.494	0.407311	0.653495	70
sample_08	SQuIRE_EM	2	5951	6761	139471	49	0.46814	0.991833	0.636062	0.53186	70
sample_08	SQuIRE_UM	2	5941	8777	137455	59	0.403655	0.990167	0.573511	0.596345	70
sample_08	SalmonTE	2	5905	8894	137338	95	0.399013	0.984167	0.567816	0.600987	70
sample_08	TElocal_MM	2	5880	4275	141957	120	0.579025	0.98	0.727948	0.420975	70
sample_08	TElocal_UM	2	5769	1023	145209	231	0.849382	0.9615	0.90197	0.150618	70
sample_09	FC_MM_F	2	3046	8791	137441	2954	0.257329	0.507667	0.341537	0.742671	70
sample_09	FC_MM_R	2	3167	18701	127531	2833	0.144823	0.527833	0.227286	0.855177	70
sample_09	FC_UM	2	2962	5577	140655	3038	0.346879	0.493667	0.407456	0.653121	70
sample_09	SQuIRE_EM	2	5954	6747	139485	46	0.468782	0.992333	0.636757	0.531218	70
sample_09	SQuIRE_UM	2	5945	8727	137505	55	0.405194	0.990833	0.575174	0.594806	70
sample_09	SalmonTE	2	5904	8853	137379	96	0.400081	0.984	0.568868	0.599919	70
sample_09	TElocal_MM	2	5880	4255	141977	120	0.580168	0.98	0.72885	0.419832	70
sample_09	TElocal_UM	2	5768	1003	145229	232	0.851868	0.961333	0.903297	0.148132	70
sample_10	FC_MM_F	2	3043	8793	137439	2957	0.257097	0.507167	0.34122	0.742903	70
sample_10	FC_MM_R	2	3162	18659	127573	2838	0.144906	0.527	0.22731	0.855094	70
sample_10	FC_UM	2	2955	5579	140653	3045	0.346262	0.4925	0.406633	0.653738	70
sample_10	SQuIRE_EM	2	5947	6799	139433	53	0.466578	0.991167	0.634482	0.533422	70
sample_10	SQuIRE_UM	2	5939	8848	137384	61	0.401637	0.989833	0.571415	0.598363	70
sample_10	SalmonTE	2	5902	8893	137339	98	0.398919	0.983667	0.567636	0.601081	70
sample_10	TElocal_MM	2	5876	4305	141927	124	0.577154	0.979333	0.726284	0.422846	70
sample_10	TElocal_UM	2	5759	1003	145229	241	0.851671	0.959833	0.902523	0.148329	70
sample_01	FC_MM_F	1	2764	5276	140956	3236	0.343781	0.460667	0.393732	0.656219	100
sample_01	FC_MM_R	1	2848	8961	137271	3152	0.241172	0.474667	0.319838	0.758828	100
sample_01	FC_UM	1	2709	4803	141429	3291	0.360623	0.4515	0.400977	0.639377	100
sample_01	SQuIRE_EM	1	5503	2167	144065	497	0.717471	0.917167	0.805121	0.282529	100
sample_01	SQuIRE_UM	1	5475	3016	143216	525	0.6448	0.9125	0.755641	0.3552	100
sample_01	SalmonTE	1	5404	6589	139643	596	0.450596	0.900667	0.600678	0.549404	100
sample_01	TElocal_MM	1	5444	499	145733	556	0.916036	0.907333	0.911664	0.0839643	100
sample_01	TElocal_UM	1	5314	68	146164	686	0.987365	0.885667	0.933755	0.0126347	100
sample_02	FC_MM_F	1	2771	5286	140946	3229	0.343925	0.461833	0.394252	0.656075	100
sample_02	FC_MM_R	1	2855	8987	137245	3145	0.241091	0.475833	0.320031	0.758909	100
sample_02	FC_UM	1	2718	4814	141418	3282	0.36086	0.453	0.401714	0.63914	100
sample_02	SQuIRE_EM	1	5519	2177	144055	481	0.717126	0.919833	0.805929	0.282874	100
sample_02	SQuIRE_UM	1	5490	3020	143212	510	0.645123	0.915	0.75672	0.354877	100
sample_02	SalmonTE	1	5408	6604	139628	592	0.450216	0.901333	0.600489	0.549784	100
sample_02	TElocal_MM	1	5460	492	145740	540	0.917339	0.91	0.913655	0.0826613	100
sample_02	TElocal_UM	1	5326	62	146170	674	0.988493	0.887667	0.935371	0.0115071	100
sample_03	FC_MM_F	1	2773	5279	140953	3227	0.344386	0.462167	0.394677	0.655614	100
sample_03	FC_MM_R	1	2852	8966	137266	3148	0.241327	0.475333	0.320126	0.758673	100
sample_03	FC_UM	1	2720	4825	141407	3280	0.360504	0.453333	0.401624	0.639496	100
sample_03	SQuIRE_EM	1	5504	2187	144045	496	0.715642	0.917333	0.804032	0.284358	100
sample_03	SQuIRE_UM	1	5481	3025	143207	519	0.644369	0.9135	0.755687	0.355631	100
sample_03	SalmonTE	1	5401	6606	139626	599	0.449821	0.900167	0.599878	0.550179	100
sample_03	TElocal_MM	1	5450	499	145733	550	0.91612	0.908333	0.91221	0.0838796	100
sample_03	TElocal_UM	1	5319	70	146162	681	0.987011	0.8865	0.934059	0.0129894	100
sample_04	FC_MM_F	1	2783	5249	140983	3217	0.346489	0.463833	0.396665	0.653511	100
sample_04	FC_MM_R	1	2865	8931	137301	3135	0.242879	0.4775	0.321982	0.757121	100
sample_04	FC_UM	1	2730	4792	141440	3270	0.362935	0.455	0.403786	0.637065	100
sample_04	SQuIRE_EM	1	5517	2182	144050	483	0.716587	0.9195	0.80546	0.283413	100
sample_04	SQuIRE_UM	1	5492	3019	143213	508	0.645283	0.915333	0.756943	0.354717	100
sample_04	SalmonTE	1	5416	6599	139633	584	0.45077	0.902667	0.601277	0.54923	100
sample_04	TElocal_MM	1	5465	503	145729	535	0.915717	0.910833	0.913269	0.0842828	100
sample_04	TElocal_UM	1	5329	68	146164	671	0.9874	0.888167	0.935158	0.0125996	100
sample_05	FC_MM_F	1	2745	5279	140953	3255	0.342099	0.4575	0.391472	0.657901	100
sample_05	FC_MM_R	1	2832	8935	137297	3168	0.240673	0.472	0.318793	0.759327	100
sample_05	FC_UM	1	2694	4813	141419	3306	0.358865	0.449	0.398904	0.641135	100
sample_05	SQuIRE_EM	1	5490	2152	144080	510	0.718398	0.915	0.804867	0.281602	100
sample_05	SQuIRE_UM	1	5465	2998	143234	535	0.645752	0.910833	0.755721	0.354248	100
sample_05	SalmonTE	1	5400	6595	139637	600	0.450188	0.9	0.600167	0.549812	100
sample_05	TElocal_MM	1	5435	475	145757	565	0.919628	0.905833	0.912678	0.0803723	100
sample_05	TElocal_UM	1	5306	62	146170	694	0.98845	0.884333	0.933498	0.0115499	100
sample_06	FC_MM_F	2	2828	6824	139408	3172	0.292996	0.471333	0.36136	0.707004	100
sample_06	FC_MM_R	2	2939	15707	130525	3061	0.157621	0.489833	0.238497	0.842379	100
sample_06	FC_UM	2	2754	4855	141377	3246	0.36194	0.459	0.404732	0.63806	100
sample_06	SQuIRE_EM	2	5574	4364	141868	426	0.560877	0.929	0.69946	0.439123	100
sample_06	SQuIRE_UM	2	5561	5995	140237	439	0.481222	0.926833	0.633516	0.518778	100
sample_06	SalmonTE	2	5487	6692	139540	513	0.45053	0.9145	0.603664	0.54947	100
sample_06	TElocal_MM	2	5512	2819	143413	488	0.661625	0.918667	0.769242	0.338375	100
sample_06	TElocal_UM	2	5396	345	145887	604	0.939906	0.899333	0.919172	0.0600941	100
sample_07	FC_MM_F	2	2846	6783	139449	3154	0.295565	0.474333	0.364195	0.704435	100
sample_07	FC_MM_R	2	2950	15623	130609	3050	0.158833	0.491667	0.240101	0.841167	100
sample_07	FC_UM	2	2777	4832	141400	3223	0.364963	0.462833	0.408112	0.635037	100
sample_07	SQuIRE_EM	2	5592	4419	141813	408	0.558586	0.932	0.69852	0.441414	100
sample_07	SQuIRE_UM	2	5579	6014	140218	421	0.481239	0.929833	0.63423	0.518761	100
sample_07	SalmonTE	2	5505	6661	139571	495	0.452491	0.9175	0.606077	0.547509	100
sample_07	TElocal_MM	2	5526	2814	143418	474	0.66259	0.921	0.770711	0.33741	100
sample_07	TElocal_UM	2	5415	350	145882	585	0.939289	0.9025	0.920527	0.0607112	100
sample_08	FC_MM_F	2	2851	6783	139449	3149	0.295931	0.475167	0.364718	0.704069	100
sample_08	FC_MM_R	2	2965	15695	130537	3035	0.158896	0.494167	0.24047	0.841104	100
sample_08	FC_UM	2	2780	4825	141407	3220	0.365549	0.463333	0.408673	0.634451	100
sample_08	SQuIRE_EM	2	5582	4361	141871	418	0.5614	0.930333	0.700245	0.4386	100
sample_08	SQuIRE_UM	2	5567	5961	140271	433	0.482911	0.927833	0.635212	0.517089	100
sample_08	SalmonTE	2	5494	6656	139576	506	0.452181	0.915667	0.605399	0.547819	100
sample_08	TElocal_MM	2	5511	2802	143430	489	0.662938	0.9185	0.770069	0.337062	100
sample_08	TElocal_UM	2	5400	341	145891	600	0.940603	0.9	0.919854	0.0593973	100
sample_09	FC_MM_F	2	2823	6788	139444	3177	0.293726	0.4705	0.361668	0.706274	100
sample_09	FC_MM_R	2	2943	15655	130577	3057	0.158243	0.4905	0.239288	0.841757	100
sample_09	FC_UM	2	2754	4833	141399	3246	0.362989	0.459	0.405388	0.637011	100
sample_09	SQuIRE_EM	2	5574	4357	141875	426	0.561273	0.929	0.699768	0.438727	100
sample_09	SQuIRE_UM	2	5555	5969	140263	445	0.482037	0.925833	0.633988	0.517963	100
sample_09	SalmonTE	2	5482	6686	139546	518	0.450526	0.913667	0.603479	0.549474	100
sample_09	TElocal_MM	2	5503	2805	143427	497	0.662374	0.917167	0.76922	0.337626	100
sample_09	TElocal_UM	2	5394	362	145870	606	0.937109	0.899	0.917659	0.0628909	100
sample_10	FC_MM_F	2	2836	6780	139452	3164	0.294925	0.472667	0.363217	0.705075	100
sample_10	FC_MM_R	2	2957	15719	130513	3043	0.158332	0.492833	0.239666	0.841668	100
sample_10	FC_UM	2	2765	4820	141412	3235	0.364535	0.460833	0.407067	0.635465	100
sample_10	SQuIRE_EM	2	5558	4403	141829	442	0.557976	0.926333	0.696448	0.442024	100
sample_10	SQuIRE_UM	2	5545	5991	140241	455	0.480669	0.924167	0.632413	0.519331	100
sample_10	SalmonTE	2	5477	6674	139558	523	0.450745	0.912833	0.603493	0.549255	100
sample_10	TElocal_MM	2	5497	2776	143456	503	0.664451	0.916167	0.770266	0.335549	100
sample_10	TElocal_UM	2	5386	351	145881	614	0.938818	0.897667	0.917781	0.0611818	100

## Sheet: F
Samples	Tools	Group	TP	FP	TN	FN	Precision	Recall	F1	FDR	Cutoff	TableS3F. Per sample TE detection metrics at different detection cutoff for M.musculus unstranded simulation. FC_MM_F - featureCounts using multimappers and distributing equal fractions to origin loci; FC_MM_R - featureCounts assigning multimapping read counts to random locus of origin; FC_UM - featureCount with unique mappers only; SQuIRE - SQuIRE in EM mode; SalmonTE - SalmonTE; TElocal_UM - TE…
sample_01	FC_MM_F	1	5989	61254	3389513	11	0.089065	0.998167	0.163538	0.910935	0
sample_01	FC_MM_R	1	5989	61254	3389513	11	0.089065	0.998167	0.163538	0.910935	0
sample_01	FC_UM	1	5862	41609	3409158	138	0.123486	0.977	0.219259	0.876514	0
sample_01	M_FC_MM_F	1	5995	54385	3396382	5	0.0992878	0.999167	0.180627	0.900712	0
sample_01	M_FC_MM_R	1	5995	54385	3396382	5	0.0992878	0.999167	0.180627	0.900712	0
sample_01	M_FC_UM	1	5849	32721	3418046	151	0.151646	0.974833	0.262464	0.848354	0
sample_01	SQuIRE	1	5981	25517	3425250	19	0.189885	0.996833	0.319004	0.810115	0
sample_01	SalTE	1	5978	35262	3415505	22	0.144956	0.996333	0.253091	0.855044	0
sample_01	TElocal_MM	1	5927	29566	3421201	73	0.166991	0.987833	0.285687	0.833009	0
sample_01	TElocal_UM	1	5841	22676	3428091	159	0.204825	0.9735	0.338442	0.795175	0
sample_02	FC_MM_F	1	5988	60984	3389783	12	0.0894105	0.998	0.164118	0.91059	0
sample_02	FC_MM_R	1	5988	60984	3389783	12	0.0894105	0.998	0.164118	0.91059	0
sample_02	FC_UM	1	5861	41563	3409204	139	0.123587	0.976833	0.219414	0.876413	0
sample_02	M_FC_MM_F	1	5995	54357	3396410	5	0.0993339	0.999167	0.180703	0.900666	0
sample_02	M_FC_MM_R	1	5995	54357	3396410	5	0.0993339	0.999167	0.180703	0.900666	0
sample_02	M_FC_UM	1	5847	32703	3418064	153	0.151673	0.9745	0.262492	0.848327	0
sample_02	SQuIRE	1	5984	25553	3425214	16	0.189745	0.997333	0.318832	0.810255	0
sample_02	SalTE	1	5977	35572	3415195	23	0.143854	0.996167	0.251404	0.856146	0
sample_02	TElocal_MM	1	5929	29319	3421448	71	0.168208	0.988167	0.287481	0.831792	0
sample_02	TElocal_UM	1	5845	22665	3428102	155	0.205016	0.974167	0.338742	0.794984	0
sample_03	FC_MM_F	1	5987	61018	3389749	13	0.0893515	0.997833	0.164016	0.910648	0
sample_03	FC_MM_R	1	5987	61018	3389749	13	0.0893515	0.997833	0.164016	0.910648	0
sample_03	FC_UM	1	5865	41595	3409172	135	0.123578	0.9775	0.219416	0.876422	0
sample_03	M_FC_MM_F	1	5995	54596	3396171	5	0.0989421	0.999167	0.180054	0.901058	0
sample_03	M_FC_MM_R	1	5995	54596	3396171	5	0.0989421	0.999167	0.180054	0.901058	0
sample_03	M_FC_UM	1	5848	32784	3417983	152	0.151377	0.974667	0.262054	0.848623	0
sample_03	SQuIRE	1	5983	25582	3425185	17	0.189545	0.997167	0.318541	0.810455	0
sample_03	SalTE	1	5979	35466	3415301	21	0.144263	0.9965	0.252039	0.855737	0
sample_03	TElocal_MM	1	5927	29276	3421491	73	0.168366	0.987833	0.287697	0.831634	0
sample_03	TElocal_UM	1	5845	22625	3428142	155	0.205304	0.974167	0.339135	0.794696	0
sample_04	FC_MM_F	1	5989	61199	3389568	11	0.0891379	0.998167	0.163661	0.910862	0
sample_04	FC_MM_R	1	5989	61199	3389568	11	0.0891379	0.998167	0.163661	0.910862	0
sample_04	FC_UM	1	5863	41514	3409253	137	0.123752	0.977167	0.219683	0.876248	0
sample_04	M_FC_MM_F	1	5995	54683	3396084	5	0.0988002	0.999167	0.179819	0.9012	0
sample_04	M_FC_MM_R	1	5995	54683	3396084	5	0.0988002	0.999167	0.179819	0.9012	0
sample_04	M_FC_UM	1	5848	32792	3417975	152	0.151346	0.974667	0.262007	0.848654	0
sample_04	SQuIRE	1	5982	25601	3425166	18	0.189406	0.997	0.318335	0.810594	0
sample_04	SalTE	1	5977	35561	3415206	23	0.143892	0.996167	0.251462	0.856108	0
sample_04	TElocal_MM	1	5925	29405	3421362	75	0.167705	0.9875	0.286717	0.832295	0
sample_04	TElocal_UM	1	5841	22673	3428094	159	0.204847	0.9735	0.338471	0.795153	0
sample_05	FC_MM_F	1	5989	60953	3389814	11	0.0894655	0.998167	0.164213	0.910534	0
sample_05	FC_MM_R	1	5989	60953	3389814	11	0.0894655	0.998167	0.164213	0.910534	0
sample_05	FC_UM	1	5866	41494	3409273	134	0.12386	0.977667	0.219865	0.87614	0
sample_05	M_FC_MM_F	1	5995	54600	3396167	5	0.0989356	0.999167	0.180044	0.901064	0
sample_05	M_FC_MM_R	1	5995	54600	3396167	5	0.0989356	0.999167	0.180044	0.901064	0
sample_05	M_FC_UM	1	5848	32694	3418073	152	0.151731	0.974667	0.262584	0.848269	0
sample_05	SQuIRE	1	5983	25661	3425106	17	0.189072	0.997167	0.317873	0.810928	0
sample_05	SalTE	1	5977	35550	3415217	23	0.14393	0.996167	0.25152	0.85607	0
sample_05	TElocal_MM	1	5927	29382	3421385	73	0.167861	0.987833	0.286959	0.832139	0
sample_05	TElocal_UM	1	5841	22789	3427978	159	0.204017	0.9735	0.337338	0.795983	0
sample_06	FC_MM_F	2	5990	66496	3384271	10	0.0826366	0.998333	0.152639	0.917363	0
sample_06	FC_MM_R	2	5990	66496	3384271	10	0.0826366	0.998333	0.152639	0.917363	0
sample_06	FC_UM	2	5878	50830	3399937	122	0.103654	0.979667	0.187472	0.896346	0
sample_06	M_FC_MM_F	2	5995	62798	3387969	5	0.0871455	0.999167	0.160309	0.912855	0
sample_06	M_FC_MM_R	2	5995	62798	3387969	5	0.0871455	0.999167	0.160309	0.912855	0
sample_06	M_FC_UM	2	5848	41196	3409571	152	0.124309	0.974667	0.220496	0.875691	0
sample_06	SQuIRE	2	5985	28297	3422470	15	0.174581	0.9975	0.297155	0.825419	0
sample_06	SalTE	2	5980	42043	3408724	20	0.124524	0.996667	0.221387	0.875476	0
sample_06	TElocal_MM	2	5934	38229	3412538	66	0.134366	0.989	0.236589	0.865634	0
sample_06	TElocal_UM	2	5852	32363	3418404	148	0.153134	0.975333	0.264707	0.846866	0
sample_07	FC_MM_F	2	5990	66257	3384510	10	0.08291	0.998333	0.153105	0.91709	0
sample_07	FC_MM_R	2	5990	66257	3384510	10	0.08291	0.998333	0.153105	0.91709	0
sample_07	FC_UM	2	5880	50814	3399953	120	0.103715	0.98	0.187578	0.896285	0
sample_07	M_FC_MM_F	2	5995	62605	3388162	5	0.0873907	0.999167	0.160724	0.912609	0
sample_07	M_FC_MM_R	2	5995	62605	3388162	5	0.0873907	0.999167	0.160724	0.912609	0
sample_07	M_FC_UM	2	5848	41127	3409640	152	0.124492	0.974667	0.220783	0.875508	0
sample_07	SQuIRE	2	5984	28311	3422456	16	0.174486	0.997333	0.29701	0.825514	0
sample_07	SalTE	2	5980	42100	3408667	20	0.124376	0.996667	0.221154	0.875624	0
sample_07	TElocal_MM	2	5928	38093	3412674	72	0.134663	0.988	0.23702	0.865337	0
sample_07	TElocal_UM	2	5849	32124	3418643	151	0.15403	0.974833	0.266027	0.84597	0
sample_08	FC_MM_F	2	5990	66569	3384198	10	0.0825535	0.998333	0.152497	0.917446	0
sample_08	FC_MM_R	2	5990	66569	3384198	10	0.0825535	0.998333	0.152497	0.917446	0
sample_08	FC_UM	2	5880	50874	3399893	120	0.103605	0.98	0.187398	0.896395	0
sample_08	M_FC_MM_F	2	5995	63077	3387690	5	0.0867935	0.999167	0.159713	0.913207	0
sample_08	M_FC_MM_R	2	5995	63077	3387690	5	0.0867935	0.999167	0.159713	0.913207	0
sample_08	M_FC_UM	2	5848	41266	3409501	152	0.124124	0.974667	0.220206	0.875876	0
sample_08	SQuIRE	2	5984	28296	3422471	16	0.174562	0.997333	0.29712	0.825438	0
sample_08	SalTE	2	5980	42402	3408365	20	0.1236	0.996667	0.219926	0.8764	0
sample_08	TElocal_MM	2	5931	38109	3412658	69	0.134673	0.9885	0.23705	0.865327	0
sample_08	TElocal_UM	2	5853	32223	3418544	147	0.153719	0.9755	0.265587	0.846281	0
sample_09	FC_MM_F	2	5990	66448	3384319	10	0.0826914	0.998333	0.152732	0.917309	0
sample_09	FC_MM_R	2	5990	66448	3384319	10	0.0826914	0.998333	0.152732	0.917309	0
sample_09	FC_UM	2	5879	50849	3399918	121	0.103635	0.979833	0.187444	0.896365	0
sample_09	M_FC_MM_F	2	5995	62740	3388027	5	0.087219	0.999167	0.160434	0.912781	0
sample_09	M_FC_MM_R	2	5995	62740	3388027	5	0.087219	0.999167	0.160434	0.912781	0
sample_09	M_FC_UM	2	5848	41116	3409651	152	0.124521	0.974667	0.220829	0.875479	0
sample_09	SQuIRE	2	5985	28300	3422467	15	0.174566	0.9975	0.297133	0.825434	0
sample_09	SalTE	2	5977	42209	3408558	23	0.12404	0.996167	0.22061	0.87596	0
sample_09	TElocal_MM	2	5933	37824	3412943	67	0.13559	0.988833	0.238479	0.86441	0
sample_09	TElocal_UM	2	5853	32057	3418710	147	0.154392	0.9755	0.266591	0.845608	0
sample_10	FC_MM_F	2	5990	66547	3384220	10	0.0825785	0.998333	0.15254	0.917421	0
sample_10	FC_MM_R	2	5990	66547	3384220	10	0.0825785	0.998333	0.15254	0.917421	0
sample_10	FC_UM	2	5871	50891	3399876	129	0.103432	0.9785	0.187088	0.896568	0
sample_10	M_FC_MM_F	2	5995	63081	3387686	5	0.0867885	0.999167	0.159705	0.913212	0
sample_10	M_FC_MM_R	2	5995	63081	3387686	5	0.0867885	0.999167	0.159705	0.913212	0
sample_10	M_FC_UM	2	5849	41299	3409468	151	0.124056	0.974833	0.220102	0.875944	0
sample_10	SQuIRE	2	5984	28291	3422476	16	0.174588	0.997333	0.297157	0.825412	0
sample_10	SalTE	2	5978	42133	3408634	22	0.124254	0.996333	0.220953	0.875746	0
sample_10	TElocal_MM	2	5934	38071	3412696	66	0.134848	0.989	0.237336	0.865152	0
sample_10	TElocal_UM	2	5853	32165	3418602	147	0.153953	0.9755	0.265937	0.846047	0
sample_01	FC_MM_F	1	5980	28952	3421815	20	0.17119	0.996667	0.292192	0.82881	5
sample_01	FC_MM_R	1	5986	41781	3408986	14	0.125317	0.997667	0.222664	0.874683	5
sample_01	FC_UM	1	5834	19579	3431188	166	0.229568	0.972333	0.371439	0.770432	5
sample_01	M_FC_MM_F	1	5992	20871	3429896	8	0.223058	0.998667	0.364665	0.776942	5
sample_01	M_FC_MM_R	1	5994	31022	3419745	6	0.16193	0.999	0.278687	0.83807	5
sample_01	M_FC_UM	1	5843	10139	3440628	157	0.365599	0.973833	0.531617	0.634401	5
sample_01	SQuIRE	1	5980	17934	3432833	20	0.250063	0.996667	0.399813	0.749937	5
sample_01	SalTE	1	5974	17423	3433344	26	0.255332	0.995667	0.406436	0.744668	5
sample_01	TElocal_MM	1	5921	11003	3439764	79	0.349858	0.986833	0.516577	0.650142	5
sample_01	TElocal_UM	1	5829	5556	3445211	171	0.511989	0.9715	0.670578	0.488011	5
sample_02	FC_MM_F	1	5980	29042	3421725	20	0.17075	0.996667	0.291551	0.82925	5
sample_02	FC_MM_R	1	5986	41798	3408969	14	0.125272	0.997667	0.222594	0.874728	5
sample_02	FC_UM	1	5834	19537	3431230	166	0.229948	0.972333	0.371936	0.770052	5
sample_02	M_FC_MM_F	1	5990	20795	3429972	10	0.223633	0.998333	0.365411	0.776367	5
sample_02	M_FC_MM_R	1	5994	31038	3419729	6	0.16186	0.999	0.278583	0.83814	5
sample_02	M_FC_UM	1	5843	10165	3440602	157	0.365005	0.973833	0.530989	0.634995	5
sample_02	SQuIRE	1	5979	17876	3432891	21	0.250639	0.9965	0.400536	0.749361	5
sample_02	SalTE	1	5970	17425	3433342	30	0.255183	0.995	0.406192	0.744817	5
sample_02	TElocal_MM	1	5922	11062	3439705	78	0.348681	0.987	0.515315	0.651319	5
sample_02	TElocal_UM	1	5831	5587	3445180	169	0.510685	0.971833	0.669537	0.489315	5
sample_03	FC_MM_F	1	5980	29013	3421754	20	0.170891	0.996667	0.291757	0.829109	5
sample_03	FC_MM_R	1	5986	41788	3408979	14	0.125298	0.997667	0.222635	0.874702	5
sample_03	FC_UM	1	5834	19525	3431242	166	0.230056	0.972333	0.372078	0.769944	5
sample_03	M_FC_MM_F	1	5992	20837	3429930	8	0.22334	0.998667	0.365043	0.77666	5
sample_03	M_FC_MM_R	1	5995	31141	3419626	5	0.161434	0.999167	0.277958	0.838566	5
sample_03	M_FC_UM	1	5842	10173	3440594	158	0.364783	0.973667	0.530729	0.635217	5
sample_03	SQuIRE	1	5979	17808	3432959	21	0.251356	0.9965	0.40145	0.748644	5
sample_03	SalTE	1	5970	17533	3433234	30	0.25401	0.995	0.404705	0.74599	5
sample_03	TElocal_MM	1	5922	11004	3439763	78	0.349876	0.987	0.516619	0.650124	5
sample_03	TElocal_UM	1	5829	5558	3445209	171	0.5119	0.9715	0.670501	0.4881	5
sample_04	FC_MM_F	1	5980	29054	3421713	20	0.170691	0.996667	0.291466	0.829309	5
sample_04	FC_MM_R	1	5986	41740	3409027	14	0.125424	0.997667	0.222834	0.874576	5
sample_04	FC_UM	1	5831	19617	3431150	169	0.229134	0.971833	0.370834	0.770866	5
sample_04	M_FC_MM_F	1	5989	20867	3429900	11	0.223004	0.998167	0.364561	0.776996	5
sample_04	M_FC_MM_R	1	5994	31028	3419739	6	0.161904	0.999	0.278648	0.838096	5
sample_04	M_FC_UM	1	5840	10198	3440569	160	0.364135	0.973333	0.529994	0.635865	5
sample_04	SQuIRE	1	5978	17961	3432806	22	0.249718	0.996333	0.399345	0.750282	5
sample_04	SalTE	1	5973	17455	3433312	27	0.254951	0.9955	0.40594	0.745049	5
sample_04	TElocal_MM	1	5922	10979	3439788	78	0.350393	0.987	0.517183	0.649607	5
sample_04	TElocal_UM	1	5828	5520	3445247	172	0.513571	0.971333	0.671893	0.486429	5
sample_05	FC_MM_F	1	5979	28992	3421775	21	0.17097	0.9965	0.291865	0.82903	5
sample_05	FC_MM_R	1	5985	41757	3409010	15	0.125361	0.9975	0.222731	0.874639	5
sample_05	FC_UM	1	5833	19498	3431269	167	0.230271	0.972167	0.372347	0.769729	5
sample_05	M_FC_MM_F	1	5991	20809	3429958	9	0.223545	0.9985	0.365305	0.776455	5
sample_05	M_FC_MM_R	1	5994	31039	3419728	6	0.161856	0.999	0.278577	0.838144	5
sample_05	M_FC_UM	1	5841	10153	3440614	159	0.365199	0.9735	0.531145	0.634801	5
sample_05	SQuIRE	1	5981	17877	3432890	19	0.250692	0.996833	0.40063	0.749308	5
sample_05	SalTE	1	5971	17471	3433296	29	0.254714	0.995167	0.405611	0.745286	5
sample_05	TElocal_MM	1	5922	11099	3439668	78	0.347923	0.987	0.514487	0.652077	5
sample_05	TElocal_UM	1	5829	5508	3445259	171	0.514157	0.9715	0.672435	0.485843	5
sample_06	FC_MM_F	2	5984	40037	3410730	16	0.130028	0.997333	0.230061	0.869972	5
sample_06	FC_MM_R	2	5986	49906	3400861	14	0.107099	0.997667	0.193434	0.892901	5
sample_06	FC_UM	2	5844	28124	3422643	156	0.172044	0.974	0.292434	0.827956	5
sample_06	M_FC_MM_F	2	5994	32887	3417880	6	0.154163	0.999	0.267106	0.845837	5
sample_06	M_FC_MM_R	2	5995	40628	3410139	5	0.128585	0.999167	0.227847	0.871415	5
sample_06	M_FC_UM	2	5845	18197	3432570	155	0.243116	0.974167	0.389122	0.756884	5
sample_06	SQuIRE	2	5984	26913	3423854	16	0.181901	0.997333	0.307684	0.818099	5
sample_06	SalTE	2	5976	21366	3429401	24	0.218565	0.996	0.358467	0.781435	5
sample_06	TElocal_MM	2	5930	21570	3429197	70	0.215636	0.988333	0.35403	0.784364	5
sample_06	TElocal_UM	2	5835	15414	3435353	165	0.274601	0.9725	0.428273	0.725399	5
sample_07	FC_MM_F	2	5983	39945	3410822	17	0.130269	0.997167	0.230434	0.869731	5
sample_07	FC_MM_R	2	5989	49733	3401034	11	0.10748	0.998167	0.194064	0.89252	5
sample_07	FC_UM	2	5846	28052	3422715	154	0.172459	0.974333	0.293047	0.827541	5
sample_07	M_FC_MM_F	2	5993	32665	3418102	7	0.155026	0.998833	0.268395	0.844974	5
sample_07	M_FC_MM_R	2	5995	40416	3410351	5	0.129172	0.999167	0.228769	0.870828	5
sample_07	M_FC_UM	2	5847	18092	3432675	153	0.244246	0.9745	0.390594	0.755754	5
sample_07	SQuIRE	2	5979	26905	3423862	21	0.181821	0.9965	0.30753	0.818179	5
sample_07	SalTE	2	5977	21288	3429479	23	0.219219	0.996167	0.359357	0.780781	5
sample_07	TElocal_MM	2	5924	21729	3429038	76	0.214226	0.987333	0.352064	0.785774	5
sample_07	TElocal_UM	2	5836	15420	3435347	164	0.274558	0.972667	0.428236	0.725442	5
sample_08	FC_MM_F	2	5983	39962	3410805	17	0.130221	0.997167	0.230359	0.869779	5
sample_08	FC_MM_R	2	5986	49951	3400816	14	0.107013	0.997667	0.193293	0.892987	5
sample_08	FC_UM	2	5844	28091	3422676	156	0.172212	0.974	0.292676	0.827788	5
sample_08	M_FC_MM_F	2	5993	32765	3418002	7	0.154626	0.998833	0.267796	0.845374	5
sample_08	M_FC_MM_R	2	5995	40626	3410141	5	0.12859	0.999167	0.227856	0.87141	5
sample_08	M_FC_UM	2	5844	18058	3432709	156	0.244498	0.974	0.390877	0.755502	5
sample_08	SQuIRE	2	5979	26912	3423855	21	0.181782	0.9965	0.307475	0.818218	5
sample_08	SalTE	2	5975	21419	3429348	25	0.218113	0.995833	0.357849	0.781887	5
sample_08	TElocal_MM	2	5927	21582	3429185	73	0.215457	0.987833	0.353756	0.784543	5
sample_08	TElocal_UM	2	5835	15337	3435430	165	0.2756	0.9725	0.429486	0.7244	5
sample_09	FC_MM_F	2	5984	40068	3410699	16	0.12994	0.997333	0.229924	0.87006	5
sample_09	FC_MM_R	2	5987	49867	3400900	13	0.10719	0.997833	0.193585	0.89281	5
sample_09	FC_UM	2	5846	28068	3422699	154	0.172377	0.974333	0.29293	0.827623	5
sample_09	M_FC_MM_F	2	5993	32824	3417943	7	0.154391	0.998833	0.267443	0.845609	5
sample_09	M_FC_MM_R	2	5995	40615	3410152	5	0.12862	0.999167	0.227903	0.87138	5
sample_09	M_FC_UM	2	5845	18171	3432596	155	0.243379	0.974167	0.389459	0.756621	5
sample_09	SQuIRE	2	5983	26955	3423812	17	0.181644	0.997167	0.307309	0.818356	5
sample_09	SalTE	2	5973	21375	3429392	27	0.218407	0.9955	0.358222	0.781593	5
sample_09	TElocal_MM	2	5928	21683	3429084	72	0.214697	0.988	0.352742	0.785303	5
sample_09	TElocal_UM	2	5835	15490	3435277	165	0.273623	0.9725	0.427081	0.726377	5
sample_10	FC_MM_F	2	5983	40012	3410755	17	0.130079	0.997167	0.230138	0.869921	5
sample_10	FC_MM_R	2	5988	49896	3400871	12	0.107151	0.998	0.193523	0.892849	5
sample_10	FC_UM	2	5844	28064	3422703	156	0.172349	0.974	0.292874	0.827651	5
sample_10	M_FC_MM_F	2	5994	32812	3417955	6	0.154461	0.999	0.267553	0.845539	5
sample_10	M_FC_MM_R	2	5995	40558	3410209	5	0.128778	0.999167	0.228151	0.871222	5
sample_10	M_FC_UM	2	5844	18087	3432680	156	0.244202	0.974	0.390498	0.755798	5
sample_10	SQuIRE	2	5982	26931	3423836	18	0.181752	0.997	0.307455	0.818248	5
sample_10	SalTE	2	5975	21341	3429426	25	0.218736	0.995833	0.358687	0.781264	5
sample_10	TElocal_MM	2	5929	21643	3429124	71	0.215037	0.988167	0.353211	0.784963	5
sample_10	TElocal_UM	2	5836	15382	3435385	164	0.275049	0.972667	0.428834	0.724951	5
sample_01	FC_MM_F	1	5974	23746	3427021	26	0.201009	0.995667	0.33449	0.798991	10
sample_01	FC_MM_R	1	5984	35979	3414788	16	0.142602	0.997333	0.249526	0.857398	10
sample_01	FC_UM	1	5827	15567	3435200	173	0.272366	0.971167	0.425422	0.727634	10
sample_01	M_FC_MM_F	1	5986	14926	3435841	14	0.286247	0.997667	0.444857	0.713753	10
sample_01	M_FC_MM_R	1	5993	25114	3425653	7	0.192658	0.998833	0.323012	0.807342	10
sample_01	M_FC_UM	1	5839	6106	3444661	161	0.488824	0.973167	0.650766	0.511176	10
sample_01	SQuIRE	1	5978	13706	3437061	22	0.303698	0.996333	0.465504	0.696302	10
sample_01	SalTE	1	5968	15054	3435713	32	0.283893	0.994667	0.441714	0.716107	10
sample_01	TElocal_MM	1	5921	7106	3443661	79	0.454518	0.986833	0.622379	0.545482	10
sample_01	TElocal_UM	1	5824	2627	3448140	176	0.689149	0.970667	0.806034	0.310851	10
sample_02	FC_MM_F	1	5976	23702	3427065	24	0.201361	0.996	0.334996	0.798639	10
sample_02	FC_MM_R	1	5986	35938	3414829	14	0.142782	0.997667	0.249812	0.857218	10
sample_02	FC_UM	1	5828	15517	3435250	172	0.273038	0.971333	0.426257	0.726962	10
sample_02	M_FC_MM_F	1	5987	14833	3435934	13	0.28756	0.997833	0.446458	0.71244	10
sample_02	M_FC_MM_R	1	5994	25061	3425706	6	0.193012	0.999	0.323519	0.806988	10
sample_02	M_FC_UM	1	5836	6087	3444680	164	0.489474	0.972667	0.65123	0.510526	10
sample_02	SQuIRE	1	5977	13687	3437080	23	0.303956	0.996167	0.465789	0.696044	10
sample_02	SalTE	1	5966	15015	3435752	34	0.284353	0.994333	0.442237	0.715647	10
sample_02	TElocal_MM	1	5921	7096	3443671	79	0.454867	0.986833	0.622706	0.545133	10
sample_02	TElocal_UM	1	5825	2636	3448131	175	0.688453	0.970833	0.805615	0.311547	10
sample_03	FC_MM_F	1	5974	23664	3427103	26	0.201566	0.995667	0.33526	0.798434	10
sample_03	FC_MM_R	1	5986	35984	3414783	14	0.142626	0.997667	0.249573	0.857374	10
sample_03	FC_UM	1	5830	15560	3435207	170	0.272557	0.971667	0.425703	0.727443	10
sample_03	M_FC_MM_F	1	5985	14792	3435975	15	0.288059	0.9975	0.447025	0.711941	10
sample_03	M_FC_MM_R	1	5993	25169	3425598	7	0.192318	0.998833	0.322534	0.807682	10
sample_03	M_FC_UM	1	5839	6072	3444695	161	0.490219	0.973167	0.652002	0.509781	10
sample_03	SQuIRE	1	5978	13661	3437106	22	0.304394	0.996333	0.466321	0.695606	10
sample_03	SalTE	1	5966	15055	3435712	34	0.283811	0.994333	0.441582	0.716189	10
sample_03	TElocal_MM	1	5916	7112	3443655	84	0.454099	0.986	0.62182	0.545901	10
sample_03	TElocal_UM	1	5825	2610	3448157	175	0.690575	0.970833	0.807066	0.309425	10
sample_04	FC_MM_F	1	5975	23740	3427027	25	0.201077	0.995833	0.334593	0.798923	10
sample_04	FC_MM_R	1	5985	36052	3414715	15	0.142375	0.9975	0.249183	0.857625	10
sample_04	FC_UM	1	5828	15513	3435254	172	0.273089	0.971333	0.426319	0.726911	10
sample_04	M_FC_MM_F	1	5986	14891	3435876	14	0.286727	0.997667	0.445437	0.713273	10
sample_04	M_FC_MM_R	1	5994	25188	3425579	6	0.192226	0.999	0.322414	0.807774	10
sample_04	M_FC_UM	1	5838	6002	3444765	162	0.493074	0.973	0.654484	0.506926	10
sample_04	SQuIRE	1	5977	13689	3437078	23	0.303926	0.996167	0.465752	0.696074	10
sample_04	SalTE	1	5968	15048	3435719	32	0.283974	0.994667	0.441812	0.716026	10
sample_04	TElocal_MM	1	5918	6992	3443775	82	0.458404	0.986333	0.625912	0.541596	10
sample_04	TElocal_UM	1	5825	2627	3448140	175	0.689186	0.970833	0.806117	0.310814	10
sample_05	FC_MM_F	1	5973	23649	3427118	27	0.201641	0.9955	0.335355	0.798359	10
sample_05	FC_MM_R	1	5985	35911	3414856	15	0.142854	0.9975	0.249916	0.857146	10
sample_05	FC_UM	1	5828	15554	3435213	172	0.272566	0.971333	0.425681	0.727434	10
sample_05	M_FC_MM_F	1	5987	14809	3435958	13	0.287892	0.997833	0.446858	0.712108	10
sample_05	M_FC_MM_R	1	5994	25101	3425666	6	0.192764	0.999	0.32317	0.807236	10
sample_05	M_FC_UM	1	5836	6118	3444649	164	0.488205	0.972667	0.650106	0.511795	10
sample_05	SQuIRE	1	5981	13639	3437128	19	0.304842	0.996833	0.466901	0.695158	10
sample_05	SalTE	1	5968	15061	3435706	32	0.283799	0.994667	0.4416	0.716201	10
sample_05	TElocal_MM	1	5919	7122	3443645	81	0.453876	0.9865	0.621711	0.546124	10
sample_05	TElocal_UM	1	5824	2619	3448148	176	0.689802	0.970667	0.806481	0.310198	10
sample_06	FC_MM_F	2	5980	34436	3416331	20	0.147961	0.996667	0.25767	0.852039	10
sample_06	FC_MM_R	2	5984	45150	3405617	16	0.117026	0.997333	0.209472	0.882974	10
sample_06	FC_UM	2	5835	23374	3427393	165	0.199767	0.9725	0.331449	0.800233	10
sample_06	M_FC_MM_F	2	5990	26514	3424253	10	0.184285	0.998333	0.311137	0.815715	10
sample_06	M_FC_MM_R	2	5995	35153	3415614	5	0.145694	0.999167	0.254306	0.854306	10
sample_06	M_FC_UM	2	5842	13574	3437193	158	0.300886	0.973667	0.45971	0.699114	10
sample_06	SQuIRE	2	5979	23658	3427109	21	0.201741	0.9965	0.33555	0.798259	10
sample_06	SalTE	2	5972	17476	3433291	28	0.254691	0.995333	0.405596	0.745309	10
sample_06	TElocal_MM	2	5927	17261	3433506	73	0.255606	0.987833	0.406126	0.744394	10
sample_06	TElocal_UM	2	5828	10693	3440074	172	0.352763	0.971333	0.517561	0.647237	10
sample_07	FC_MM_F	2	5980	34378	3416389	20	0.148174	0.996667	0.257992	0.851826	10
sample_07	FC_MM_R	2	5986	45011	3405756	14	0.117379	0.997667	0.210046	0.882621	10
sample_07	FC_UM	2	5835	23354	3427413	165	0.199904	0.9725	0.331638	0.800096	10
sample_07	M_FC_MM_F	2	5991	26570	3424197	9	0.183993	0.9985	0.310728	0.816007	10
sample_07	M_FC_MM_R	2	5995	34948	3415819	5	0.146423	0.999167	0.255416	0.853577	10
sample_07	M_FC_UM	2	5842	13527	3437240	158	0.301616	0.973667	0.460562	0.698384	10
sample_07	SQuIRE	2	5979	23667	3427100	21	0.20168	0.9965	0.335465	0.79832	10
sample_07	SalTE	2	5973	17535	3433232	27	0.254084	0.9955	0.404839	0.745916	10
sample_07	TElocal_MM	2	5922	17350	3433417	78	0.254469	0.987	0.404619	0.745531	10
sample_07	TElocal_UM	2	5829	10777	3439990	171	0.351018	0.9715	0.515704	0.648982	10
sample_08	FC_MM_F	2	5981	34420	3416347	19	0.148041	0.996833	0.257796	0.851959	10
sample_08	FC_MM_R	2	5985	45099	3405668	15	0.11716	0.9975	0.209691	0.88284	10
sample_08	FC_UM	2	5835	23429	3427338	165	0.199392	0.9725	0.330932	0.800608	10
sample_08	M_FC_MM_F	2	5991	26579	3424188	9	0.183942	0.9985	0.310656	0.816058	10
sample_08	M_FC_MM_R	2	5995	35166	3415601	5	0.145648	0.999167	0.254235	0.854352	10
sample_08	M_FC_UM	2	5841	13576	3437191	159	0.300819	0.9735	0.459614	0.699181	10
sample_08	SQuIRE	2	5978	23709	3427058	22	0.201368	0.996333	0.335024	0.798632	10
sample_08	SalTE	2	5971	17491	3433276	29	0.254497	0.995167	0.405336	0.745503	10
sample_08	TElocal_MM	2	5927	17224	3433543	73	0.256015	0.987833	0.406641	0.743985	10
sample_08	TElocal_UM	2	5832	10728	3440039	168	0.352174	0.972	0.517021	0.647826	10
sample_09	FC_MM_F	2	5981	34456	3416311	19	0.147909	0.996833	0.257596	0.852091	10
sample_09	FC_MM_R	2	5985	45136	3405631	15	0.117075	0.9975	0.209555	0.882925	10
sample_09	FC_UM	2	5834	23493	3427274	166	0.198929	0.972333	0.330286	0.801071	10
sample_09	M_FC_MM_F	2	5991	26641	3424126	9	0.183593	0.9985	0.310157	0.816407	10
sample_09	M_FC_MM_R	2	5995	35102	3415665	5	0.145874	0.999167	0.254581	0.854126	10
sample_09	M_FC_UM	2	5841	13610	3437157	159	0.300293	0.9735	0.459	0.699707	10
sample_09	SQuIRE	2	5980	23699	3427068	20	0.201489	0.996667	0.335211	0.798511	10
sample_09	SalTE	2	5971	17521	3433246	29	0.254172	0.995167	0.404923	0.745828	10
sample_09	TElocal_MM	2	5928	17294	3433473	72	0.255275	0.988	0.405722	0.744725	10
sample_09	TElocal_UM	2	5829	10753	3440014	171	0.351526	0.9715	0.516252	0.648474	10
sample_10	FC_MM_F	2	5980	34445	3416322	20	0.147928	0.996667	0.25762	0.852072	10
sample_10	FC_MM_R	2	5985	45232	3405535	15	0.116856	0.9975	0.209204	0.883144	10
sample_10	FC_UM	2	5835	23450	3427317	165	0.199249	0.9725	0.330735	0.800751	10
sample_10	M_FC_MM_F	2	5990	26516	3424251	10	0.184274	0.998333	0.31112	0.815726	10
sample_10	M_FC_MM_R	2	5995	35018	3415749	5	0.146173	0.999167	0.255036	0.853827	10
sample_10	M_FC_UM	2	5840	13532	3437235	160	0.301466	0.973333	0.46035	0.698534	10
sample_10	SQuIRE	2	5981	23720	3427047	19	0.201374	0.996833	0.335061	0.798626	10
sample_10	SalTE	2	5972	17477	3433290	28	0.25468	0.995333	0.405583	0.74532	10
sample_10	TElocal_MM	2	5928	17274	3433493	72	0.255495	0.988	0.406	0.744505	10
sample_10	TElocal_UM	2	5829	10711	3440056	171	0.352418	0.9715	0.517214	0.647582	10
sample_01	FC_MM_F	1	5965	18101	3432666	35	0.24786	0.994167	0.396794	0.75214	20
sample_01	FC_MM_R	1	5982	30162	3420605	18	0.165505	0.997	0.283884	0.834495	20
sample_01	FC_UM	1	5816	13231	3437536	184	0.30535	0.969333	0.464407	0.69465	20
sample_01	M_FC_MM_F	1	5978	8757	3442010	22	0.405701	0.996333	0.57661	0.594299	20
sample_01	M_FC_MM_R	1	5992	19868	3430899	8	0.231709	0.998667	0.376146	0.768291	20
sample_01	M_FC_UM	1	5827	3737	3447030	173	0.609264	0.971167	0.748779	0.390736	20
sample_01	SQuIRE	1	5973	9625	3441142	27	0.382934	0.9955	0.553107	0.617066	20
sample_01	SalTE	1	5955	13146	3437621	45	0.311764	0.9925	0.474483	0.688236	20
sample_01	TElocal_MM	1	5916	3995	3446772	84	0.596913	0.986	0.743636	0.403087	20
sample_01	TElocal_UM	1	5816	1519	3449248	184	0.792911	0.969333	0.872291	0.207089	20
sample_02	FC_MM_F	1	5965	18092	3432675	35	0.247953	0.994167	0.396913	0.752047	20
sample_02	FC_MM_R	1	5982	30146	3420621	18	0.165578	0.997	0.283992	0.834422	20
sample_02	FC_UM	1	5815	13246	3437521	185	0.305073	0.969167	0.464068	0.694927	20
sample_02	M_FC_MM_F	1	5977	8735	3442032	23	0.406267	0.996167	0.577153	0.593733	20
sample_02	M_FC_MM_R	1	5993	19792	3430975	7	0.232422	0.998833	0.377096	0.767578	20
sample_02	M_FC_UM	1	5830	3742	3447025	170	0.609068	0.971667	0.74878	0.390932	20
sample_02	SQuIRE	1	5971	9592	3441175	29	0.383666	0.995167	0.553819	0.616334	20
sample_02	SalTE	1	5954	13150	3437617	46	0.311662	0.992333	0.474347	0.688338	20
sample_02	TElocal_MM	1	5918	3978	3446789	82	0.598019	0.986333	0.74459	0.401981	20
sample_02	TElocal_UM	1	5815	1533	3449234	185	0.791372	0.969167	0.871292	0.208628	20
sample_03	FC_MM_F	1	5966	18072	3432695	34	0.24819	0.994333	0.39723	0.75181	20
sample_03	FC_MM_R	1	5983	30190	3420577	17	0.1654	0.997167	0.283736	0.8346	20
sample_03	FC_UM	1	5819	13206	3437561	181	0.305861	0.969833	0.465055	0.694139	20
sample_03	M_FC_MM_F	1	5979	8721	3442046	21	0.406735	0.9965	0.577681	0.593265	20
sample_03	M_FC_MM_R	1	5992	19841	3430926	8	0.231951	0.998667	0.376465	0.768049	20
sample_03	M_FC_UM	1	5830	3732	3447035	170	0.609705	0.971667	0.749261	0.390295	20
sample_03	SQuIRE	1	5971	9549	3441218	29	0.384729	0.995167	0.554926	0.615271	20
sample_03	SalTE	1	5956	13149	3437618	44	0.311751	0.992667	0.474487	0.688249	20
sample_03	TElocal_MM	1	5916	3994	3446773	84	0.596973	0.986	0.743683	0.403027	20
sample_03	TElocal_UM	1	5815	1530	3449237	185	0.791695	0.969167	0.871487	0.208305	20
sample_04	FC_MM_F	1	5965	18055	3432712	35	0.248335	0.994167	0.397402	0.751665	20
sample_04	FC_MM_R	1	5983	30245	3420522	17	0.165149	0.997167	0.283366	0.834851	20
sample_04	FC_UM	1	5818	13202	3437565	182	0.305889	0.969667	0.465068	0.694111	20
sample_04	M_FC_MM_F	1	5977	8797	3441970	23	0.404562	0.996167	0.575431	0.595438	20
sample_04	M_FC_MM_R	1	5993	19929	3430838	7	0.231194	0.998833	0.375478	0.768806	20
sample_04	M_FC_UM	1	5831	3751	3447016	169	0.608537	0.971833	0.748428	0.391463	20
sample_04	SQuIRE	1	5973	9577	3441190	27	0.384116	0.9955	0.554339	0.615884	20
sample_04	SalTE	1	5953	13152	3437615	47	0.311594	0.992167	0.474248	0.688406	20
sample_04	TElocal_MM	1	5915	3923	3446844	85	0.60124	0.985833	0.746938	0.39876	20
sample_04	TElocal_UM	1	5814	1530	3449237	186	0.791667	0.969	0.871403	0.208333	20
sample_05	FC_MM_F	1	5964	18027	3432740	36	0.248593	0.994	0.397719	0.751407	20
sample_05	FC_MM_R	1	5983	30158	3420609	17	0.165546	0.997167	0.283951	0.834454	20
sample_05	FC_UM	1	5815	13240	3437527	185	0.305169	0.969167	0.464179	0.694831	20
sample_05	M_FC_MM_F	1	5975	8674	3442093	25	0.407878	0.995833	0.578721	0.592122	20
sample_05	M_FC_MM_R	1	5993	19790	3430977	7	0.23244	0.998833	0.37712	0.76756	20
sample_05	M_FC_UM	1	5829	3727	3447040	171	0.609983	0.9715	0.749421	0.390017	20
sample_05	SQuIRE	1	5974	9499	3441268	26	0.386092	0.995667	0.55642	0.613908	20
sample_05	SalTE	1	5954	13141	3437626	46	0.311809	0.992333	0.474517	0.688191	20
sample_05	TElocal_MM	1	5916	3937	3446830	84	0.600426	0.986	0.746357	0.399574	20
sample_05	TElocal_UM	1	5816	1516	3449251	184	0.793235	0.969333	0.872487	0.206765	20
sample_06	FC_MM_F	2	5973	28462	3422305	27	0.173457	0.9955	0.295437	0.826543	20
sample_06	FC_MM_R	2	5984	39679	3411088	16	0.131047	0.997333	0.231655	0.868953	20
sample_06	FC_UM	2	5825	18448	3432319	175	0.239979	0.970833	0.384831	0.760021	20
sample_06	M_FC_MM_F	2	5985	20141	3430626	15	0.229082	0.9975	0.372595	0.770918	20
sample_06	M_FC_MM_R	2	5995	29503	3421264	5	0.168883	0.999167	0.28893	0.831117	20
sample_06	M_FC_UM	2	5836	8970	3441797	164	0.394165	0.972667	0.560992	0.605835	20
sample_06	SQuIRE	2	5976	18084	3432683	24	0.248379	0.996	0.397605	0.751621	20
sample_06	SalTE	2	5961	14241	3436526	39	0.29507	0.9935	0.455003	0.70493	20
sample_06	TElocal_MM	2	5925	12574	3438193	75	0.320288	0.9875	0.483693	0.679712	20
sample_06	TElocal_UM	2	5821	6398	3444369	179	0.476389	0.970167	0.639003	0.523611	20
sample_07	FC_MM_F	2	5978	28506	3422261	22	0.173356	0.996333	0.295327	0.826644	20
sample_07	FC_MM_R	2	5985	39594	3411173	15	0.13131	0.9975	0.232071	0.86869	20
sample_07	FC_UM	2	5823	18480	3432287	177	0.2396	0.9705	0.384318	0.7604	20
sample_07	M_FC_MM_F	2	5987	20142	3430625	13	0.229132	0.997833	0.372685	0.770868	20
sample_07	M_FC_MM_R	2	5995	29435	3421332	5	0.169207	0.999167	0.289404	0.830793	20
sample_07	M_FC_UM	2	5836	8996	3441771	164	0.393474	0.972667	0.560292	0.606526	20
sample_07	SQuIRE	2	5977	18158	3432609	23	0.247649	0.996167	0.396682	0.752351	20
sample_07	SalTE	2	5968	14242	3436525	32	0.295299	0.994667	0.455399	0.704701	20
sample_07	TElocal_MM	2	5920	12635	3438132	80	0.319051	0.986667	0.482183	0.680949	20
sample_07	TElocal_UM	2	5821	6397	3444370	179	0.476428	0.970167	0.639038	0.523572	20
sample_08	FC_MM_F	2	5976	28523	3422244	24	0.173222	0.996	0.295118	0.826778	20
sample_08	FC_MM_R	2	5984	39630	3411137	16	0.131188	0.997333	0.231875	0.868812	20
sample_08	FC_UM	2	5825	18543	3432224	175	0.239043	0.970833	0.383628	0.760957	20
sample_08	M_FC_MM_F	2	5986	20155	3430612	14	0.228989	0.997667	0.372484	0.771011	20
sample_08	M_FC_MM_R	2	5995	29533	3421234	5	0.16874	0.999167	0.288721	0.83126	20
sample_08	M_FC_UM	2	5836	9034	3441733	164	0.392468	0.972667	0.559272	0.607532	20
sample_08	SQuIRE	2	5974	18103	3432664	26	0.248121	0.995667	0.397247	0.751879	20
sample_08	SalTE	2	5967	14243	3436524	33	0.29525	0.9945	0.455322	0.70475	20
sample_08	TElocal_MM	2	5926	12549	3438218	74	0.320758	0.987667	0.484249	0.679242	20
sample_08	TElocal_UM	2	5820	6355	3444412	180	0.478029	0.97	0.64044	0.521971	20
sample_09	FC_MM_F	2	5977	28550	3422217	23	0.173111	0.996167	0.294964	0.826889	20
sample_09	FC_MM_R	2	5984	39765	3411002	16	0.130801	0.997333	0.23127	0.869199	20
sample_09	FC_UM	2	5824	18536	3432231	176	0.23908	0.970667	0.383663	0.76092	20
sample_09	M_FC_MM_F	2	5986	20109	3430658	14	0.229393	0.997667	0.373018	0.770607	20
sample_09	M_FC_MM_R	2	5995	29501	3421266	5	0.168892	0.999167	0.288944	0.831108	20
sample_09	M_FC_UM	2	5838	8968	3441799	162	0.3943	0.973	0.561184	0.6057	20
sample_09	SQuIRE	2	5976	18082	3432685	24	0.2484	0.996	0.397631	0.7516	20
sample_09	SalTE	2	5963	14206	3436561	37	0.295652	0.993833	0.45573	0.704348	20
sample_09	TElocal_MM	2	5926	12577	3438190	74	0.320272	0.987667	0.483696	0.679728	20
sample_09	TElocal_UM	2	5820	6419	3444348	180	0.475529	0.97	0.638193	0.524471	20
sample_10	FC_MM_F	2	5974	28521	3422246	26	0.173185	0.995667	0.295049	0.826815	20
sample_10	FC_MM_R	2	5984	39716	3411051	16	0.130941	0.997333	0.231489	0.869059	20
sample_10	FC_UM	2	5826	18468	3432299	174	0.239812	0.971	0.384631	0.760188	20
sample_10	M_FC_MM_F	2	5983	20100	3430667	17	0.229383	0.997167	0.37297	0.770617	20
sample_10	M_FC_MM_R	2	5995	29501	3421266	5	0.168892	0.999167	0.288944	0.831108	20
sample_10	M_FC_UM	2	5838	9006	3441761	162	0.39329	0.973	0.560161	0.60671	20
sample_10	SQuIRE	2	5976	18165	3432602	24	0.247546	0.996	0.396536	0.752454	20
sample_10	SalTE	2	5967	14245	3436522	33	0.295221	0.9945	0.455288	0.704779	20
sample_10	TElocal_MM	2	5924	12608	3438159	76	0.319663	0.987333	0.482961	0.680337	20
sample_10	TElocal_UM	2	5821	6385	3444382	179	0.476897	0.970167	0.63946	0.523103	20
sample_01	FC_MM_F	1	5953	15338	3435429	47	0.279602	0.992167	0.436261	0.720398	30
sample_01	FC_MM_R	1	5981	27040	3423727	19	0.181127	0.996833	0.306553	0.818873	30
sample_01	FC_UM	1	5807	12344	3438423	193	0.319927	0.967833	0.480891	0.680073	30
sample_01	M_FC_MM_F	1	5968	5829	3444938	32	0.505891	0.994667	0.670675	0.494109	30
sample_01	M_FC_MM_R	1	5992	16702	3434065	8	0.264035	0.998667	0.417648	0.735965	30
sample_01	M_FC_UM	1	5821	2841	3447926	179	0.672016	0.970167	0.794025	0.327984	30
sample_01	SQuIRE	1	5966	7565	3443202	34	0.440913	0.994333	0.610926	0.559087	30
sample_01	SalTE	1	5945	12064	3438703	55	0.330113	0.990833	0.495231	0.669887	30
sample_01	TElocal_MM	1	5912	2644	3448123	88	0.690977	0.985333	0.812311	0.309023	30
sample_01	TElocal_UM	1	5810	1167	3449600	190	0.832736	0.968333	0.89543	0.167264	30
sample_02	FC_MM_F	1	5952	15296	3435471	48	0.28012	0.992	0.436876	0.71988	30
sample_02	FC_MM_R	1	5982	26973	3423794	18	0.18152	0.997	0.307124	0.81848	30
sample_02	FC_UM	1	5808	12298	3438469	192	0.320778	0.968	0.481872	0.679222	30
sample_02	M_FC_MM_F	1	5965	5844	3444923	35	0.505123	0.994167	0.669886	0.494877	30
sample_02	M_FC_MM_R	1	5991	16678	3434089	9	0.264282	0.9985	0.417943	0.735718	30
sample_02	M_FC_UM	1	5821	2872	3447895	179	0.669619	0.970167	0.79235	0.330381	30
sample_02	SQuIRE	1	5964	7546	3443221	36	0.441451	0.994	0.611379	0.558549	30
sample_02	SalTE	1	5939	12060	3438707	61	0.329963	0.989833	0.494937	0.670037	30
sample_02	TElocal_MM	1	5914	2624	3448143	86	0.692668	0.985667	0.813592	0.307332	30
sample_02	TElocal_UM	1	5806	1180	3449587	194	0.831091	0.967667	0.894194	0.168909	30
sample_03	FC_MM_F	1	5956	15297	3435470	44	0.280243	0.992667	0.437089	0.719757	30
sample_03	FC_MM_R	1	5982	26946	3423821	18	0.181669	0.997	0.307337	0.818331	30
sample_03	FC_UM	1	5803	12311	3438456	197	0.32036	0.967167	0.481297	0.67964	30
sample_03	M_FC_MM_F	1	5969	5840	3444927	31	0.505462	0.994833	0.670335	0.494538	30
sample_03	M_FC_MM_R	1	5992	16650	3434117	8	0.264641	0.998667	0.418407	0.735359	30
sample_03	M_FC_UM	1	5818	2850	3447917	182	0.671204	0.969667	0.793292	0.328796	30
sample_03	SQuIRE	1	5965	7592	3443175	35	0.439994	0.994167	0.610012	0.560006	30
sample_03	SalTE	1	5947	12086	3438681	53	0.329784	0.991167	0.494903	0.670216	30
sample_03	TElocal_MM	1	5910	2629	3448138	90	0.692119	0.985	0.812986	0.307881	30
sample_03	TElocal_UM	1	5807	1171	3449596	193	0.832187	0.967833	0.894899	0.167813	30
sample_04	FC_MM_F	1	5952	15326	3435441	48	0.279726	0.992	0.436396	0.720274	30
sample_04	FC_MM_R	1	5982	26993	3423774	18	0.18141	0.997	0.306966	0.81859	30
sample_04	FC_UM	1	5811	12305	3438462	189	0.320766	0.9685	0.481921	0.679234	30
sample_04	M_FC_MM_F	1	5965	5853	3444914	35	0.504739	0.994167	0.669548	0.495261	30
sample_04	M_FC_MM_R	1	5992	16673	3434094	8	0.264372	0.998667	0.418071	0.735628	30
sample_04	M_FC_UM	1	5823	2872	3447895	177	0.669695	0.9705	0.792514	0.330305	30
sample_04	SQuIRE	1	5964	7541	3443226	36	0.441614	0.994	0.611536	0.558386	30
sample_04	SalTE	1	5939	12030	3438737	61	0.330514	0.989833	0.495557	0.669486	30
sample_04	TElocal_MM	1	5912	2578	3448189	88	0.696349	0.985333	0.816011	0.303651	30
sample_04	TElocal_UM	1	5810	1174	3449593	190	0.831901	0.968333	0.894948	0.168099	30
sample_05	FC_MM_F	1	5956	15273	3435494	44	0.28056	0.992667	0.437475	0.71944	30
sample_05	FC_MM_R	1	5982	26989	3423778	18	0.181432	0.997	0.306998	0.818568	30
sample_05	FC_UM	1	5806	12303	3438464	194	0.320614	0.967667	0.481646	0.679386	30
sample_05	M_FC_MM_F	1	5969	5823	3444944	31	0.506191	0.994833	0.670976	0.493809	30
sample_05	M_FC_MM_R	1	5990	16738	3434029	10	0.263552	0.998333	0.417015	0.736448	30
sample_05	M_FC_UM	1	5819	2887	3447880	181	0.66839	0.969833	0.791378	0.33161	30
sample_05	SQuIRE	1	5965	7593	3443174	35	0.439962	0.994167	0.609981	0.560038	30
sample_05	SalTE	1	5942	12018	3438749	58	0.330846	0.990333	0.495993	0.669154	30
sample_05	TElocal_MM	1	5913	2634	3448133	87	0.691822	0.9855	0.812951	0.308178	30
sample_05	TElocal_UM	1	5808	1182	3449585	192	0.830901	0.968	0.894226	0.169099	30
sample_06	FC_MM_F	2	5969	24606	3426161	31	0.195225	0.994833	0.326398	0.804775	30
sample_06	FC_MM_R	2	5984	36421	3414346	16	0.141115	0.997333	0.247247	0.858885	30
sample_06	FC_UM	2	5816	15855	3434912	184	0.268377	0.969333	0.420368	0.731623	30
sample_06	M_FC_MM_F	2	5979	16143	3434624	21	0.270274	0.9965	0.425219	0.729726	30
sample_06	M_FC_MM_R	2	5995	26056	3424711	5	0.187046	0.999167	0.315103	0.812954	30
sample_06	M_FC_UM	2	5832	6432	3444335	168	0.475538	0.972	0.638633	0.524462	30
sample_06	SQuIRE	2	5971	14378	3436389	29	0.29343	0.995167	0.453224	0.70657	30
sample_06	SalTE	2	5954	12587	3438180	46	0.321126	0.992333	0.485229	0.678874	30
sample_06	TElocal_MM	2	5922	9687	3441080	78	0.379397	0.987	0.548105	0.620603	30
sample_06	TElocal_UM	2	5813	4330	3446437	187	0.573105	0.968833	0.720188	0.426895	30
sample_07	FC_MM_F	2	5967	24603	3426164	33	0.195191	0.9945	0.326333	0.804809	30
sample_07	FC_MM_R	2	5984	36403	3414364	16	0.141175	0.997333	0.247339	0.858825	30
sample_07	FC_UM	2	5820	15908	3434859	180	0.267857	0.97	0.419792	0.732143	30
sample_07	M_FC_MM_F	2	5979	16112	3434655	21	0.270653	0.9965	0.425688	0.729347	30
sample_07	M_FC_MM_R	2	5995	26098	3424669	5	0.186801	0.999167	0.314756	0.813199	30
sample_07	M_FC_UM	2	5831	6511	3444256	169	0.472452	0.971833	0.635809	0.527548	30
sample_07	SQuIRE	2	5971	14357	3436410	29	0.293733	0.995167	0.453586	0.706267	30
sample_07	SalTE	2	5955	12581	3438186	45	0.321267	0.9925	0.485409	0.678733	30
sample_07	TElocal_MM	2	5917	9685	3441082	83	0.379246	0.986167	0.54782	0.620754	30
sample_07	TElocal_UM	2	5813	4337	3446430	187	0.572709	0.968833	0.719876	0.427291	30
sample_08	FC_MM_F	2	5968	24623	3426144	32	0.19509	0.994667	0.3262	0.80491	30
sample_08	FC_MM_R	2	5984	36383	3414384	16	0.141242	0.997333	0.247441	0.858758	30
sample_08	FC_UM	2	5819	15836	3434931	181	0.268714	0.969833	0.420828	0.731286	30
sample_08	M_FC_MM_F	2	5979	16167	3434600	21	0.269981	0.9965	0.424856	0.730019	30
sample_08	M_FC_MM_R	2	5995	26084	3424683	5	0.186882	0.999167	0.314872	0.813118	30
sample_08	M_FC_UM	2	5831	6465	3444302	169	0.474219	0.971833	0.637407	0.525781	30
sample_08	SQuIRE	2	5970	14394	3436373	30	0.293164	0.995	0.45289	0.706836	30
sample_08	SalTE	2	5957	12567	3438200	43	0.321583	0.992833	0.48581	0.678417	30
sample_08	TElocal_MM	2	5921	9674	3441093	79	0.379673	0.986833	0.548368	0.620327	30
sample_08	TElocal_UM	2	5811	4357	3446410	189	0.571499	0.9685	0.718827	0.428501	30
sample_09	FC_MM_F	2	5967	24633	3426134	33	0.195	0.9945	0.326066	0.805	30
sample_09	FC_MM_R	2	5984	36492	3414275	16	0.14088	0.997333	0.246885	0.85912	30
sample_09	FC_UM	2	5818	15858	3434909	182	0.268407	0.969667	0.420436	0.731593	30
sample_09	M_FC_MM_F	2	5981	16216	3434551	19	0.269451	0.996833	0.42423	0.730549	30
sample_09	M_FC_MM_R	2	5994	26120	3424647	6	0.186648	0.999	0.31453	0.813352	30
sample_09	M_FC_UM	2	5830	6481	3444286	170	0.47356	0.971667	0.636776	0.52644	30
sample_09	SQuIRE	2	5973	14391	3436376	27	0.293312	0.9955	0.453118	0.706688	30
sample_09	SalTE	2	5955	12587	3438180	45	0.321163	0.9925	0.485291	0.678837	30
sample_09	TElocal_MM	2	5921	9696	3441071	79	0.379138	0.986833	0.54781	0.620862	30
sample_09	TElocal_UM	2	5809	4361	3446406	191	0.57119	0.968167	0.718491	0.42881	30
sample_10	FC_MM_F	2	5969	24584	3426183	31	0.195365	0.994833	0.326594	0.804635	30
sample_10	FC_MM_R	2	5984	36390	3414377	16	0.141219	0.997333	0.247406	0.858781	30
sample_10	FC_UM	2	5815	15871	3434896	185	0.268145	0.969167	0.420068	0.731855	30
sample_10	M_FC_MM_F	2	5979	16124	3434643	21	0.270506	0.9965	0.425506	0.729494	30
sample_10	M_FC_MM_R	2	5994	26012	3424755	6	0.187277	0.999	0.315424	0.812723	30
sample_10	M_FC_UM	2	5827	6462	3444305	173	0.474164	0.971167	0.637214	0.525836	30
sample_10	SQuIRE	2	5973	14448	3436319	27	0.292493	0.9955	0.45214	0.707507	30
sample_10	SalTE	2	5960	12586	3438181	40	0.321363	0.993333	0.485619	0.678637	30
sample_10	TElocal_MM	2	5919	9669	3441098	81	0.379715	0.9865	0.54836	0.620285	30
sample_10	TElocal_UM	2	5811	4345	3446422	189	0.572174	0.9685	0.719361	0.427826	30
sample_01	FC_MM_F	1	5937	13082	3437685	63	0.312162	0.9895	0.474599	0.687838	50
sample_01	FC_MM_R	1	5979	22954	3427813	21	0.20665	0.9965	0.342312	0.79335	50
sample_01	FC_UM	1	5786	11002	3439765	214	0.344651	0.964333	0.507811	0.655349	50
sample_01	M_FC_MM_F	1	5948	3904	3446863	52	0.603735	0.991333	0.750442	0.396265	50
sample_01	M_FC_MM_R	1	5988	12647	3438120	12	0.321331	0.998	0.486138	0.678669	50
sample_01	M_FC_UM	1	5803	1934	3448833	197	0.750032	0.967167	0.844872	0.249968	50
sample_01	SQuIRE	1	5955	5232	3445535	45	0.532314	0.9925	0.692966	0.467686	50
sample_01	SalTE	1	5912	10401	3440366	88	0.36241	0.985333	0.529915	0.63759	50
sample_01	TElocal_MM	1	5895	1529	3449238	105	0.794046	0.9825	0.878278	0.205954	50
sample_01	TElocal_UM	1	5775	625	3450142	225	0.902344	0.9625	0.931452	0.0976562	50
sample_02	FC_MM_F	1	5932	13052	3437715	68	0.312474	0.988667	0.474864	0.687526	50
sample_02	FC_MM_R	1	5976	22895	3427872	24	0.20699	0.996	0.342749	0.79301	50
sample_02	FC_UM	1	5785	10982	3439785	215	0.345023	0.964167	0.508192	0.654977	50
sample_02	M_FC_MM_F	1	5943	3906	3446861	57	0.603412	0.9905	0.749953	0.396588	50
sample_02	M_FC_MM_R	1	5986	12666	3438101	14	0.320931	0.997667	0.48564	0.679069	50
sample_02	M_FC_UM	1	5800	1942	3448825	200	0.74916	0.966667	0.844127	0.25084	50
sample_02	SQuIRE	1	5951	5172	3445595	49	0.535018	0.991833	0.695088	0.464982	50
sample_02	SalTE	1	5910	10409	3440358	90	0.362155	0.985	0.529594	0.637845	50
sample_02	TElocal_MM	1	5894	1488	3449279	106	0.798429	0.982333	0.880885	0.201571	50
sample_02	TElocal_UM	1	5774	636	3450131	226	0.90078	0.962333	0.93054	0.09922	50
sample_03	FC_MM_F	1	5929	13053	3437714	71	0.312349	0.988167	0.474662	0.687651	50
sample_03	FC_MM_R	1	5978	22949	3427818	22	0.206658	0.996333	0.342314	0.793342	50
sample_03	FC_UM	1	5782	10982	3439785	218	0.344906	0.963667	0.507995	0.655094	50
sample_03	M_FC_MM_F	1	5942	3876	3446891	58	0.605215	0.990333	0.751296	0.394785	50
sample_03	M_FC_MM_R	1	5987	12647	3438120	13	0.321294	0.997833	0.486076	0.678706	50
sample_03	M_FC_UM	1	5796	1930	3448837	204	0.750194	0.966	0.844529	0.249806	50
sample_03	SQuIRE	1	5948	5196	3445571	52	0.53374	0.991333	0.693887	0.46626	50
sample_03	SalTE	1	5910	10411	3440356	90	0.36211	0.985	0.529546	0.63789	50
sample_03	TElocal_MM	1	5891	1549	3449218	109	0.791801	0.981833	0.876637	0.208199	50
sample_03	TElocal_UM	1	5773	635	3450132	227	0.900905	0.962167	0.930529	0.0990949	50
sample_04	FC_MM_F	1	5936	13043	3437724	64	0.312767	0.989333	0.475279	0.687233	50
sample_04	FC_MM_R	1	5978	22943	3427824	22	0.206701	0.996333	0.342373	0.793299	50
sample_04	FC_UM	1	5788	10999	3439768	212	0.344791	0.964667	0.508009	0.655209	50
sample_04	M_FC_MM_F	1	5947	3927	3446840	53	0.602289	0.991167	0.749276	0.397711	50
sample_04	M_FC_MM_R	1	5989	12702	3438065	11	0.320422	0.998167	0.485116	0.679578	50
sample_04	M_FC_UM	1	5804	1949	3448818	196	0.748613	0.967333	0.844034	0.251387	50
sample_04	SQuIRE	1	5951	5174	3445593	49	0.534921	0.991833	0.695007	0.465079	50
sample_04	SalTE	1	5913	10416	3440351	87	0.362116	0.9855	0.529625	0.637884	50
sample_04	TElocal_MM	1	5895	1507	3449260	105	0.796406	0.9825	0.879719	0.203594	50
sample_04	TElocal_UM	1	5775	639	3450128	225	0.900374	0.9625	0.930401	0.0996258	50
sample_05	FC_MM_F	1	5934	13070	3437697	66	0.31225	0.989	0.474644	0.68775	50
sample_05	FC_MM_R	1	5979	22925	3427842	21	0.206857	0.9965	0.342597	0.793143	50
sample_05	FC_UM	1	5782	10992	3439775	218	0.3447	0.963667	0.507772	0.6553	50
sample_05	M_FC_MM_F	1	5946	3893	3446874	54	0.60433	0.991	0.750805	0.39567	50
sample_05	M_FC_MM_R	1	5986	12654	3438113	14	0.321137	0.997667	0.485877	0.678863	50
sample_05	M_FC_UM	1	5797	1931	3448836	203	0.750129	0.966167	0.844551	0.249871	50
sample_05	SQuIRE	1	5954	5196	3445571	46	0.533991	0.992333	0.694344	0.466009	50
sample_05	SalTE	1	5907	10414	3440353	93	0.361926	0.9845	0.529277	0.638074	50
sample_05	TElocal_MM	1	5897	1557	3449210	103	0.791119	0.982833	0.876617	0.208881	50
sample_05	TElocal_UM	1	5778	636	3450131	222	0.900842	0.963	0.930884	0.0991581	50
sample_06	FC_MM_F	2	5955	19323	3431444	45	0.23558	0.9925	0.380779	0.76442	50
sample_06	FC_MM_R	2	5983	32204	3418563	17	0.156676	0.997167	0.270804	0.843324	50
sample_06	FC_UM	2	5805	12841	3437926	195	0.311327	0.9675	0.47107	0.688673	50
sample_06	M_FC_MM_F	2	5966	11023	3439744	34	0.351168	0.994333	0.519031	0.648832	50
sample_06	M_FC_MM_R	2	5993	21714	3429053	7	0.216299	0.998833	0.355594	0.783701	50
sample_06	M_FC_UM	2	5817	3807	3446960	183	0.604426	0.9695	0.744624	0.395574	50
sample_06	SQuIRE	2	5963	9649	3441118	37	0.38195	0.993833	0.551823	0.61805	50
sample_06	SalTE	2	5934	10604	3440163	66	0.35881	0.989	0.526577	0.64119	50
sample_06	TElocal_MM	2	5911	6177	3444590	89	0.488997	0.985167	0.653582	0.511003	50
sample_06	TElocal_UM	2	5793	2131	3448636	207	0.73107	0.9655	0.832088	0.26893	50
sample_07	FC_MM_F	2	5954	19353	3431414	46	0.235271	0.992333	0.380362	0.764729	50
sample_07	FC_MM_R	2	5983	32183	3418584	17	0.156763	0.997167	0.270932	0.843237	50
sample_07	FC_UM	2	5804	12866	3437901	196	0.310873	0.967333	0.470531	0.689127	50
sample_07	M_FC_MM_F	2	5967	11087	3439680	33	0.349889	0.9945	0.517654	0.650111	50
sample_07	M_FC_MM_R	2	5993	21750	3429017	7	0.216018	0.998833	0.355214	0.783982	50
sample_07	M_FC_UM	2	5816	3815	3446952	184	0.603883	0.969333	0.744162	0.396117	50
sample_07	SQuIRE	2	5965	9525	3441242	35	0.385087	0.994167	0.555142	0.614913	50
sample_07	SalTE	2	5933	10643	3440124	67	0.357927	0.988833	0.525602	0.642073	50
sample_07	TElocal_MM	2	5903	6119	3444648	97	0.491016	0.983833	0.655088	0.508984	50
sample_07	TElocal_UM	2	5793	2127	3448640	207	0.731439	0.9655	0.832328	0.268561	50
sample_08	FC_MM_F	2	5951	19283	3431484	49	0.235833	0.991833	0.381059	0.764167	50
sample_08	FC_MM_R	2	5982	32167	3418600	18	0.156806	0.997	0.270991	0.843194	50
sample_08	FC_UM	2	5804	12778	3437989	196	0.312345	0.967333	0.472215	0.687655	50
sample_08	M_FC_MM_F	2	5964	11027	3439740	36	0.351009	0.994	0.518812	0.648991	50
sample_08	M_FC_MM_R	2	5992	21740	3429027	8	0.216068	0.998667	0.355271	0.783932	50
sample_08	M_FC_UM	2	5816	3731	3447036	184	0.609197	0.969333	0.748183	0.390803	50
sample_08	SQuIRE	2	5961	9551	3441216	39	0.384283	0.9935	0.554202	0.615717	50
sample_08	SalTE	2	5928	10611	3440156	72	0.358426	0.988	0.526022	0.641574	50
sample_08	TElocal_MM	2	5899	6167	3444600	101	0.488894	0.983167	0.65305	0.511106	50
sample_08	TElocal_UM	2	5787	2137	3448630	213	0.730313	0.9645	0.831227	0.269687	50
sample_09	FC_MM_F	2	5951	19341	3431426	49	0.235292	0.991833	0.380353	0.764708	50
sample_09	FC_MM_R	2	5982	32281	3418486	18	0.156339	0.997	0.270293	0.843661	50
sample_09	FC_UM	2	5806	12854	3437913	194	0.311147	0.967667	0.470884	0.688853	50
sample_09	M_FC_MM_F	2	5964	11045	3439722	36	0.350638	0.994	0.518406	0.649362	50
sample_09	M_FC_MM_R	2	5993	21776	3428991	7	0.215816	0.998833	0.354941	0.784184	50
sample_09	M_FC_UM	2	5818	3772	3446995	182	0.606674	0.969667	0.746376	0.393326	50
sample_09	SQuIRE	2	5962	9599	3441168	38	0.383137	0.993667	0.553036	0.616863	50
sample_09	SalTE	2	5928	10660	3440107	72	0.357367	0.988	0.52488	0.642633	50
sample_09	TElocal_MM	2	5906	6165	3444602	94	0.489272	0.984333	0.653644	0.510728	50
sample_09	TElocal_UM	2	5793	2160	3448607	207	0.728404	0.9655	0.830359	0.271596	50
sample_10	FC_MM_F	2	5953	19340	3431427	47	0.235362	0.992167	0.380468	0.764638	50
sample_10	FC_MM_R	2	5983	32182	3418585	17	0.156767	0.997167	0.270939	0.843233	50
sample_10	FC_UM	2	5804	12863	3437904	196	0.310923	0.967333	0.470588	0.689077	50
sample_10	M_FC_MM_F	2	5967	11046	3439721	33	0.350732	0.9945	0.518576	0.649268	50
sample_10	M_FC_MM_R	2	5994	21696	3429071	6	0.216468	0.999	0.355833	0.783532	50
sample_10	M_FC_UM	2	5816	3787	3446980	184	0.605644	0.969333	0.745498	0.394356	50
sample_10	SQuIRE	2	5963	9613	3441154	37	0.382833	0.993833	0.552744	0.617167	50
sample_10	SalTE	2	5930	10646	3440121	70	0.357746	0.988333	0.525337	0.642254	50
sample_10	TElocal_MM	2	5904	6134	3444633	96	0.490447	0.984	0.654618	0.509553	50
sample_10	TElocal_UM	2	5792	2119	3448648	208	0.732145	0.965333	0.832722	0.267855	50
sample_01	FC_MM_F	1	5867	11652	3439115	133	0.334894	0.977833	0.498916	0.665106	70
sample_01	FC_MM_R	1	5925	19919	3430848	75	0.22926	0.9875	0.372127	0.77074	70
sample_01	FC_UM	1	5715	9911	3440856	285	0.365737	0.9525	0.52853	0.634263	70
sample_01	M_FC_MM_F	1	5880	2978	3447789	120	0.663807	0.98	0.791493	0.336193	70
sample_01	M_FC_MM_R	1	5935	10150	3440617	65	0.368977	0.989167	0.537469	0.631023	70
sample_01	M_FC_UM	1	5732	1490	3449277	268	0.793686	0.955333	0.86704	0.206314	70
sample_01	SQuIRE	1	5893	3626	3447141	107	0.619078	0.982167	0.759456	0.380922	70
sample_01	SalTE	1	5834	8777	3441990	166	0.399288	0.972333	0.566105	0.600712	70
sample_01	TElocal_MM	1	5839	967	3449800	161	0.857919	0.973167	0.911916	0.142081	70
sample_01	TElocal_UM	1	5707	272	3450495	293	0.954507	0.951167	0.952834	0.0454926	70
sample_02	FC_MM_F	1	5877	11626	3439141	123	0.335771	0.9795	0.500106	0.664229	70
sample_02	FC_MM_R	1	5940	19880	3430887	60	0.230054	0.99	0.37335	0.769946	70
sample_02	FC_UM	1	5732	9899	3440868	268	0.366707	0.955333	0.52998	0.633293	70
sample_02	M_FC_MM_F	1	5891	2966	3447801	109	0.665124	0.981833	0.793027	0.334876	70
sample_02	M_FC_MM_R	1	5952	10168	3440599	48	0.369231	0.992	0.538156	0.630769	70
sample_02	M_FC_UM	1	5748	1491	3449276	252	0.794032	0.958	0.868344	0.205968	70
sample_02	SQuIRE	1	5908	3663	3447104	92	0.617281	0.984667	0.758847	0.382719	70
sample_02	SalTE	1	5852	8751	3442016	148	0.40074	0.975333	0.568073	0.59926	70
sample_02	TElocal_MM	1	5848	945	3449822	152	0.860886	0.974667	0.91425	0.139114	70
sample_02	TElocal_UM	1	5719	294	3450473	281	0.951106	0.953167	0.952135	0.0488941	70
sample_03	FC_MM_F	1	5858	11627	3439140	142	0.33503	0.976333	0.498872	0.66497	70
sample_03	FC_MM_R	1	5920	19871	3430896	80	0.229537	0.986667	0.372432	0.770463	70
sample_03	FC_UM	1	5705	9884	3440883	295	0.365963	0.950833	0.52851	0.634037	70
sample_03	M_FC_MM_F	1	5872	2984	3447783	128	0.663053	0.978667	0.790522	0.336947	70
sample_03	M_FC_MM_R	1	5930	10168	3440599	70	0.368369	0.988333	0.5367	0.631631	70
sample_03	M_FC_UM	1	5723	1503	3449264	277	0.792001	0.953833	0.865417	0.207999	70
sample_03	SQuIRE	1	5887	3621	3447146	113	0.619163	0.981167	0.759221	0.380837	70
sample_03	SalTE	1	5829	8745	3442022	171	0.399959	0.9715	0.566638	0.600041	70
sample_03	TElocal_MM	1	5825	972	3449795	175	0.856996	0.970833	0.91037	0.143004	70
sample_03	TElocal_UM	1	5696	276	3450491	304	0.953784	0.949333	0.951554	0.0462157	70
sample_04	FC_MM_F	1	5886	11668	3439099	114	0.335308	0.981	0.499788	0.664692	70
sample_04	FC_MM_R	1	5946	19909	3430858	54	0.229975	0.991	0.373317	0.770025	70
sample_04	FC_UM	1	5740	9933	3440834	260	0.366235	0.956667	0.529691	0.633765	70
sample_04	M_FC_MM_F	1	5900	2962	3447805	100	0.665764	0.983333	0.793971	0.334236	70
sample_04	M_FC_MM_R	1	5956	10088	3440679	44	0.371229	0.992667	0.540374	0.628771	70
sample_04	M_FC_UM	1	5755	1479	3449288	245	0.795549	0.959167	0.869729	0.204451	70
sample_04	SQuIRE	1	5917	3591	3447176	83	0.622318	0.986167	0.76309	0.377682	70
sample_04	SalTE	1	5854	8765	3442002	146	0.400438	0.975667	0.567826	0.599562	70
sample_04	TElocal_MM	1	5853	950	3449817	147	0.860356	0.9755	0.914317	0.139644	70
sample_04	TElocal_UM	1	5723	287	3450480	277	0.952246	0.953833	0.953039	0.0477537	70
sample_05	FC_MM_F	1	5861	11658	3439109	139	0.334551	0.976833	0.498406	0.665449	70
sample_05	FC_MM_R	1	5923	19937	3430830	77	0.229041	0.987167	0.371814	0.770959	70
sample_05	FC_UM	1	5709	9921	3440846	291	0.365259	0.9515	0.527878	0.634741	70
sample_05	M_FC_MM_F	1	5875	2973	3447794	125	0.663992	0.979167	0.791352	0.336008	70
sample_05	M_FC_MM_R	1	5932	10170	3440597	68	0.368401	0.988667	0.536784	0.631599	70
sample_05	M_FC_UM	1	5727	1508	3449259	273	0.791569	0.9545	0.865433	0.208431	70
sample_05	SQuIRE	1	5889	3628	3447139	111	0.618787	0.9815	0.759038	0.381213	70
sample_05	SalTE	1	5829	8728	3442039	171	0.400426	0.9715	0.567106	0.599574	70
sample_05	TElocal_MM	1	5832	976	3449791	168	0.856639	0.972	0.910681	0.143361	70
sample_05	TElocal_UM	1	5700	287	3450480	300	0.952063	0.95	0.95103	0.0479372	70
sample_06	FC_MM_F	2	5895	16328	3434439	105	0.265266	0.9825	0.417744	0.734734	70
sample_06	FC_MM_R	2	5939	29103	3421664	61	0.169482	0.989833	0.289411	0.830518	70
sample_06	FC_UM	2	5749	10912	3439855	251	0.345057	0.958167	0.507392	0.654943	70
sample_06	M_FC_MM_F	2	5909	8017	3442750	91	0.424314	0.984833	0.593094	0.575686	70
sample_06	M_FC_MM_R	2	5947	19039	3431728	53	0.238013	0.991167	0.383851	0.761987	70
sample_06	M_FC_UM	2	5763	2462	3448305	237	0.700669	0.9605	0.810264	0.299331	70
sample_06	SQuIRE	2	5913	6725	3444042	87	0.467875	0.9855	0.63451	0.532125	70
sample_06	SalTE	2	5871	8920	3441847	129	0.396931	0.9785	0.564764	0.603069	70
sample_06	TElocal_MM	2	5850	4255	3446512	150	0.578921	0.975	0.726482	0.421079	70
sample_06	TElocal_UM	2	5732	1017	3449750	268	0.849311	0.955333	0.899208	0.150689	70
sample_07	FC_MM_F	2	5914	16330	3434437	86	0.265869	0.985667	0.418779	0.734131	70
sample_07	FC_MM_R	2	5953	29089	3421678	47	0.169882	0.992167	0.290093	0.830118	70
sample_07	FC_UM	2	5769	10915	3439852	231	0.34578	0.9615	0.50864	0.65422	70
sample_07	M_FC_MM_F	2	5928	8061	3442706	72	0.423762	0.988	0.593126	0.576238	70
sample_07	M_FC_MM_R	2	5965	19101	3431666	35	0.237972	0.994167	0.384021	0.762028	70
sample_07	M_FC_UM	2	5785	2453	3448314	215	0.702234	0.964167	0.812614	0.297766	70
sample_07	SQuIRE	2	5933	6729	3444038	67	0.468567	0.988833	0.635838	0.531433	70
sample_07	SalTE	2	5888	8912	3441855	112	0.397838	0.981333	0.566154	0.602162	70
sample_07	TElocal_MM	2	5860	4315	3446452	140	0.575921	0.976667	0.724575	0.424079	70
sample_07	TElocal_UM	2	5750	1017	3449750	250	0.849712	0.958333	0.90076	0.150288	70
sample_08	FC_MM_F	2	5903	16284	3434483	97	0.266057	0.983833	0.418846	0.733943	70
sample_08	FC_MM_R	2	5949	29112	3421655	51	0.169676	0.9915	0.289764	0.830324	70
sample_08	FC_UM	2	5758	10885	3439882	242	0.345971	0.959667	0.50859	0.654029	70
sample_08	M_FC_MM_F	2	5918	7999	3442768	82	0.425235	0.986333	0.594266	0.574765	70
sample_08	M_FC_MM_R	2	5957	19053	3431714	43	0.238185	0.992833	0.384199	0.761815	70
sample_08	M_FC_UM	2	5773	2429	3448338	227	0.703853	0.962167	0.812984	0.296147	70
sample_08	SQuIRE	2	5924	6740	3444027	76	0.467783	0.987333	0.634805	0.532217	70
sample_08	SalTE	2	5882	8933	3441834	118	0.39703	0.980333	0.565169	0.60297	70
sample_08	TElocal_MM	2	5854	4234	3446533	146	0.580293	0.975667	0.727747	0.419707	70
sample_08	TElocal_UM	2	5738	1012	3449755	262	0.850074	0.956333	0.900078	0.149926	70
sample_09	FC_MM_F	2	5905	16336	3434431	95	0.265501	0.984167	0.418186	0.734499	70
sample_09	FC_MM_R	2	5949	29171	3421596	51	0.169391	0.9915	0.289348	0.830609	70
sample_09	FC_UM	2	5759	10917	3439850	241	0.345347	0.959833	0.507938	0.654653	70
sample_09	M_FC_MM_F	2	5921	8058	3442709	79	0.423564	0.986833	0.592722	0.576436	70
sample_09	M_FC_MM_R	2	5957	19117	3431650	43	0.237577	0.992833	0.383407	0.762423	70
sample_09	M_FC_UM	2	5774	2481	3448286	226	0.699455	0.962333	0.810102	0.300545	70
sample_09	SQuIRE	2	5928	6750	3444017	72	0.467582	0.988	0.634757	0.532418	70
sample_09	SalTE	2	5881	8915	3441852	119	0.397472	0.980167	0.56559	0.602528	70
sample_09	TElocal_MM	2	5856	4292	3446475	144	0.57706	0.976	0.725291	0.42294	70
sample_09	TElocal_UM	2	5742	1000	3449767	258	0.851676	0.957	0.901271	0.148324	70
sample_10	FC_MM_F	2	5904	16331	3434436	96	0.265527	0.984	0.418204	0.734473	70
sample_10	FC_MM_R	2	5945	29121	3421646	55	0.169537	0.990833	0.289534	0.830463	70
sample_10	FC_UM	2	5758	10891	3439876	242	0.345847	0.959667	0.508455	0.654153	70
sample_10	M_FC_MM_F	2	5918	8059	3442708	82	0.42341	0.986333	0.592481	0.57659	70
sample_10	M_FC_MM_R	2	5953	19043	3431724	47	0.238158	0.992167	0.384114	0.761842	70
sample_10	M_FC_UM	2	5773	2458	3448309	227	0.701373	0.962167	0.811327	0.298627	70
sample_10	SQuIRE	2	5920	6775	3443992	80	0.466325	0.986667	0.633324	0.533675	70
sample_10	SalTE	2	5868	8872	3441895	132	0.3981	0.978	0.565863	0.6019	70
sample_10	TElocal_MM	2	5852	4284	3446483	148	0.577348	0.975333	0.725335	0.422652	70
sample_10	TElocal_UM	2	5743	1004	3449763	257	0.851193	0.957167	0.901075	0.148807	70
sample_01	FC_MM_F	1	5401	9784	3440983	599	0.35568	0.900167	0.509889	0.64432	100
sample_01	FC_MM_R	1	5482	16292	3434475	518	0.251768	0.913667	0.394758	0.748232	100
sample_01	FC_UM	1	5248	8439	3442328	752	0.38343	0.874667	0.533144	0.61657	100
sample_01	M_FC_MM_F	1	5410	2138	3448629	590	0.716746	0.901667	0.798642	0.283254	100
sample_01	M_FC_MM_R	1	5485	7769	3442998	515	0.413837	0.914167	0.569752	0.586163	100
sample_01	M_FC_UM	1	5258	1105	3449662	742	0.82634	0.876333	0.850603	0.17366	100
sample_01	SQuIRE	1	5448	2216	3448551	552	0.710856	0.908	0.797424	0.289144	100
sample_01	SalTE	1	5350	6614	3444153	650	0.447175	0.891667	0.595636	0.552825	100
sample_01	TElocal_MM	1	5398	472	3450295	602	0.919591	0.899667	0.90952	0.0804089	100
sample_01	TElocal_UM	1	5263	73	3450694	737	0.986319	0.877167	0.928546	0.0136807	100
sample_02	FC_MM_F	1	5397	9743	3441024	603	0.356473	0.8995	0.510596	0.643527	100
sample_02	FC_MM_R	1	5476	16235	3434532	524	0.252222	0.912667	0.395222	0.747778	100
sample_02	FC_UM	1	5252	8414	3442353	748	0.384311	0.875333	0.53412	0.615689	100
sample_02	M_FC_MM_F	1	5414	2108	3448659	586	0.719755	0.902333	0.800769	0.280245	100
sample_02	M_FC_MM_R	1	5483	7748	3443019	517	0.414406	0.913833	0.570225	0.585594	100
sample_02	M_FC_UM	1	5263	1077	3449690	737	0.830126	0.877167	0.852998	0.169874	100
sample_02	SQuIRE	1	5446	2198	3448569	554	0.712454	0.907667	0.7983	0.287546	100
sample_02	SalTE	1	5360	6562	3444205	640	0.449589	0.893333	0.598148	0.550411	100
sample_02	TElocal_MM	1	5392	497	3450270	608	0.915605	0.898667	0.907057	0.0843946	100
sample_02	TElocal_UM	1	5262	65	3450702	738	0.987798	0.877	0.929107	0.012202	100
sample_03	FC_MM_F	1	5393	9797	3440970	607	0.355036	0.898833	0.509014	0.644964	100
sample_03	FC_MM_R	1	5465	16252	3434515	535	0.251646	0.910833	0.394343	0.748354	100
sample_03	FC_UM	1	5237	8439	3442328	763	0.382934	0.872833	0.532324	0.617066	100
sample_03	M_FC_MM_F	1	5405	2137	3448630	595	0.716653	0.900833	0.798257	0.283347	100
sample_03	M_FC_MM_R	1	5469	7706	3443061	531	0.415104	0.9115	0.57043	0.584896	100
sample_03	M_FC_UM	1	5243	1087	3449680	757	0.828278	0.873833	0.850446	0.171722	100
sample_03	SQuIRE	1	5437	2208	3448559	563	0.711184	0.906167	0.796922	0.288816	100
sample_03	SalTE	1	5344	6579	3444188	656	0.448209	0.890667	0.596329	0.551791	100
sample_03	TElocal_MM	1	5386	501	3450266	614	0.914897	0.897667	0.9062	0.0851028	100
sample_03	TElocal_UM	1	5254	69	3450698	746	0.987037	0.875667	0.928023	0.0129626	100
sample_04	FC_MM_F	1	5395	9787	3440980	605	0.355355	0.899167	0.509395	0.644645	100
sample_04	FC_MM_R	1	5474	16214	3434553	526	0.252398	0.912333	0.395406	0.747602	100
sample_04	FC_UM	1	5251	8440	3442327	749	0.383537	0.875167	0.53334	0.616463	100
sample_04	M_FC_MM_F	1	5407	2133	3448634	593	0.717109	0.901167	0.798671	0.282891	100
sample_04	M_FC_MM_R	1	5474	7714	3443053	526	0.415074	0.912333	0.570565	0.584926	100
sample_04	M_FC_UM	1	5259	1087	3449680	741	0.828711	0.8765	0.851936	0.171289	100
sample_04	SQuIRE	1	5443	2203	3448564	557	0.711875	0.907167	0.797743	0.288125	100
sample_04	SalTE	1	5345	6567	3444200	655	0.448707	0.890833	0.596807	0.551293	100
sample_04	TElocal_MM	1	5389	506	3450261	611	0.914165	0.898167	0.906095	0.0858355	100
sample_04	TElocal_UM	1	5264	64	3450703	736	0.987988	0.877333	0.929379	0.012012	100
sample_05	FC_MM_F	1	5384	9774	3440993	616	0.355192	0.897333	0.508933	0.644808	100
sample_05	FC_MM_R	1	5461	16215	3434552	539	0.251938	0.910167	0.394638	0.748062	100
sample_05	FC_UM	1	5234	8421	3442346	766	0.383303	0.872333	0.532587	0.616697	100
sample_05	M_FC_MM_F	1	5394	2136	3448631	606	0.716335	0.899	0.797339	0.283665	100
sample_05	M_FC_MM_R	1	5464	7736	3443031	536	0.413939	0.910667	0.569167	0.586061	100
sample_05	M_FC_UM	1	5243	1097	3449670	757	0.826972	0.873833	0.849757	0.173028	100
sample_05	SQuIRE	1	5426	2177	3448590	574	0.713666	0.904333	0.797765	0.286334	100
sample_05	SalTE	1	5330	6580	3444187	670	0.447523	0.888333	0.595198	0.552477	100
sample_05	TElocal_MM	1	5371	491	3450276	629	0.91624	0.895167	0.905581	0.0837598	100
sample_05	TElocal_UM	1	5240	63	3450704	760	0.98812	0.873333	0.927187	0.0118801	100
sample_06	FC_MM_F	2	5484	13043	3437724	516	0.296	0.914	0.447181	0.704	100
sample_06	FC_MM_R	2	5535	25320	3425447	465	0.179387	0.9225	0.300366	0.820613	100
sample_06	FC_UM	2	5342	8791	3441976	658	0.377981	0.890333	0.530671	0.622019	100
sample_06	M_FC_MM_F	2	5498	5381	3445386	502	0.505377	0.916333	0.65146	0.494623	100
sample_06	M_FC_MM_R	2	5544	16325	3434442	456	0.25351	0.924	0.397861	0.74649	100
sample_06	M_FC_UM	2	5352	1437	3449330	648	0.788334	0.892	0.836969	0.211666	100
sample_06	SQuIRE	2	5516	4370	3446397	484	0.557961	0.919333	0.694448	0.442039	100
sample_06	SalTE	2	5440	6650	3444117	560	0.449959	0.906667	0.601437	0.550041	100
sample_06	TElocal_MM	2	5449	2807	3447960	551	0.660005	0.908167	0.76445	0.339995	100
sample_06	TElocal_UM	2	5338	353	3450414	662	0.937972	0.889667	0.913181	0.0620278	100
sample_07	FC_MM_F	2	5469	13087	3437680	531	0.294729	0.9115	0.445431	0.705271	100
sample_07	FC_MM_R	2	5526	25341	3425426	474	0.179026	0.921	0.29978	0.820974	100
sample_07	FC_UM	2	5327	8823	3441944	673	0.376466	0.887833	0.528734	0.623534	100
sample_07	M_FC_MM_F	2	5481	5424	3445343	519	0.502613	0.9135	0.648447	0.497387	100
sample_07	M_FC_MM_R	2	5532	16357	3434410	468	0.25273	0.922	0.396716	0.74727	100
sample_07	M_FC_UM	2	5341	1457	3449310	659	0.785672	0.890167	0.834662	0.214328	100
sample_07	SQuIRE	2	5505	4396	3446371	495	0.556004	0.9175	0.692409	0.443996	100
sample_07	SalTE	2	5428	6668	3444099	572	0.448743	0.904667	0.599912	0.551257	100
sample_07	TElocal_MM	2	5435	2813	3447954	565	0.658948	0.905833	0.762914	0.341052	100
sample_07	TElocal_UM	2	5326	354	3450413	674	0.937676	0.887667	0.911986	0.0623239	100
sample_08	FC_MM_F	2	5469	13152	3437615	531	0.293701	0.9115	0.444255	0.706299	100
sample_08	FC_MM_R	2	5522	25386	3425381	478	0.178659	0.920333	0.299231	0.821341	100
sample_08	FC_UM	2	5328	8842	3441925	672	0.376006	0.888	0.528309	0.623994	100
sample_08	M_FC_MM_F	2	5481	5371	3445396	519	0.505068	0.9135	0.650487	0.494932	100
sample_08	M_FC_MM_R	2	5526	16314	3434453	474	0.253022	0.921	0.396983	0.746978	100
sample_08	M_FC_UM	2	5336	1427	3449340	664	0.788999	0.889333	0.836167	0.211001	100
sample_08	SQuIRE	2	5504	4387	3446380	496	0.556465	0.917333	0.692719	0.443535	100
sample_08	SalTE	2	5409	6692	3444075	591	0.446988	0.9015	0.597647	0.553012	100
sample_08	TElocal_MM	2	5439	2819	3447948	561	0.658634	0.9065	0.76294	0.341366	100
sample_08	TElocal_UM	2	5325	356	3450411	675	0.937335	0.8875	0.911737	0.062665	100
sample_09	FC_MM_F	2	5513	13110	3437657	487	0.296032	0.918833	0.447793	0.703968	100
sample_09	FC_MM_R	2	5568	25387	3425380	432	0.179874	0.928	0.301339	0.820126	100
sample_09	FC_UM	2	5374	8849	3441918	626	0.377839	0.895667	0.531474	0.622161	100
sample_09	M_FC_MM_F	2	5529	5431	3445336	471	0.504471	0.9215	0.652005	0.495529	100
sample_09	M_FC_MM_R	2	5576	16361	3434406	424	0.254182	0.929333	0.399184	0.745818	100
sample_09	M_FC_UM	2	5384	1450	3449317	616	0.787826	0.897333	0.839021	0.212174	100
sample_09	SQuIRE	2	5548	4390	3446377	452	0.558261	0.924667	0.696198	0.441739	100
sample_09	SalTE	2	5467	6646	3444121	533	0.451333	0.911167	0.603655	0.548667	100
sample_09	TElocal_MM	2	5484	2798	3447969	516	0.662159	0.914	0.76796	0.337841	100
sample_09	TElocal_UM	2	5368	363	3450404	632	0.93666	0.894667	0.915182	0.0633397	100
sample_10	FC_MM_F	2	5480	13093	3437674	520	0.295052	0.913333	0.446018	0.704948	100
sample_10	FC_MM_R	2	5532	25299	3425468	468	0.17943	0.922	0.300399	0.82057	100
sample_10	FC_UM	2	5338	8825	3441942	662	0.376898	0.889667	0.529485	0.623102	100
sample_10	M_FC_MM_F	2	5490	5400	3445367	510	0.504132	0.915	0.650089	0.495868	100
sample_10	M_FC_MM_R	2	5536	16311	3434456	464	0.253399	0.922667	0.397601	0.746601	100
sample_10	M_FC_UM	2	5346	1435	3449332	654	0.788379	0.891	0.836554	0.211621	100
sample_10	SQuIRE	2	5507	4371	3446396	493	0.557502	0.917833	0.693664	0.442498	100
sample_10	SalTE	2	5430	6658	3444109	570	0.449206	0.905	0.600398	0.550794	100
sample_10	TElocal_MM	2	5447	2799	3447968	553	0.660563	0.907833	0.764706	0.339437	100
sample_10	TElocal_UM	2	5333	348	3450419	667	0.938743	0.888833	0.913107	0.0612568	100

## Sheet: G
Samples	TP	FP	Cutoff	TP_percent	FP_percent	F1	FDR	TSS_Profiling	TableS3G. Detection statistics for for Mmusculus, stranded simulation using TElocal in UM with simple detection cutoffs (E5, E50) or TSS profiling with low detection cutoff (E5_K6 E5_K7, E5_K8). Cutoff meanFDR sdFDR E5 0.607 0.126 E50 0.184 0.0884 E5_K6 0.190 0.0825 E5_K7 0.181 0.0748 E5_K8 0.181 0.0869
sample_01	5832	5555	E5	97.2	100	0.670846	0.487837	No
sample_02	5828	5519	E5	97.1333	100	0.671932	0.486384	No
sample_03	5829	5606	E5	97.15	100	0.668655	0.490249	No
sample_04	5830	5492	E5	97.1667	100	0.673132	0.485073	No
sample_05	5828	5533	E5	97.1333	100	0.67139	0.487017	No
sample_06	5836	15518	E5	97.2667	100	0.426702	0.726702	No
sample_07	5834	15409	E5	97.2333	100	0.428294	0.725368	No
sample_08	5835	15476	E5	97.25	100	0.4273	0.726198	No
sample_09	5836	15367	E5	97.2667	100	0.42907	0.724756	No
sample_10	5833	15448	E5	97.2167	100	0.427624	0.725906	No
sample_01	5784	629	E50	96.4	11.3231	0.931926	0.098082	No
sample_02	5786	662	E50	96.4333	11.9949	0.929627	0.102667	No
sample_03	5780	639	E50	96.3333	11.3985	0.930832	0.0995482	No
sample_04	5778	650	E50	96.3	11.8354	0.929836	0.10112	No
sample_05	5776	632	E50	96.2667	11.4224	0.931012	0.0986267	No
sample_06	5792	2111	E50	96.5333	13.6036	0.833201	0.267114	No
sample_07	5791	2134	E50	96.5167	13.849	0.831741	0.269274	No
sample_08	5794	2099	E50	96.5667	13.5629	0.834089	0.265932	No
sample_09	5791	2119	E50	96.5167	13.7893	0.832638	0.267889	No
sample_10	5794	2123	E50	96.5667	13.7429	0.832651	0.268157	No
sample_01	5710	699	E5_K6	95.1667	12.5833	0.9203	0.109065	Yes
sample_01	5710	699	E5_K7	95.1667	12.5833	0.9203	0.109065	Yes
sample_01	5710	697	E5_K8	95.1667	12.5473	0.920448	0.108787	Yes
sample_02	5714	752	E5_K6	95.2333	13.6257	0.916734	0.116301	Yes
sample_02	5714	753	E5_K7	95.2333	13.6438	0.91666	0.116437	Yes
sample_02	5714	748	E5_K8	95.2333	13.5532	0.917028	0.115754	Yes
sample_03	5710	707	E5_K6	95.1667	12.6115	0.919707	0.110176	Yes
sample_03	5710	707	E5_K7	95.1667	12.6115	0.919707	0.110176	Yes
sample_03	5710	704	E5_K8	95.1667	12.558	0.919929	0.10976	Yes
sample_04	5708	727	E5_K6	95.1333	13.2374	0.918054	0.112976	Yes
sample_04	5705	728	E5_K7	95.0833	13.2556	0.917719	0.113166	Yes
sample_04	5708	723	E5_K8	95.1333	13.1646	0.918349	0.112424	Yes
sample_05	5702	718	E5_K6	95.0333	12.9767	0.918196	0.111838	Yes
sample_05	5706	724	E5_K7	95.1	13.0851	0.918101	0.112597	Yes
sample_05	5702	711	E5_K8	95.0333	12.8502	0.918714	0.110869	Yes
sample_06	5763	2253	E5_K6	96.05	14.5186	0.822346	0.281063	Yes
sample_06	5743	1597	E5_K7	95.7167	10.2913	0.861019	0.217575	Yes
sample_06	5738	1534	E5_K8	95.6333	9.88529	0.864678	0.210946	Yes
sample_07	5761	2186	E5_K6	96.0167	14.1865	0.826127	0.275072	Yes
sample_07	5760	2202	E5_K7	96	14.2903	0.825097	0.276564	Yes
sample_07	5781	3477	E5_K8	96.35	22.5647	0.757766	0.375567	Yes
sample_08	5749	2111	E5_K6	95.8167	13.6405	0.829582	0.268575	Yes
sample_08	5728	1608	E5_K7	95.4667	10.3903	0.859028	0.219193	Yes
sample_08	5733	1656	E5_K8	95.55	10.7004	0.856375	0.224117	Yes
sample_09	5748	1890	E5_K6	95.8	12.2991	0.842939	0.247447	Yes
sample_09	5763	2216	E5_K7	96.05	14.4205	0.824522	0.277729	Yes
sample_09	5725	1593	E5_K8	95.4167	10.3664	0.859739	0.217682	Yes
sample_10	5754	2095	E5_K6	95.9	13.5616	0.830963	0.266913	Yes
sample_10	5751	1964	E5_K7	95.85	12.7136	0.838644	0.254569	Yes
sample_10	5738	1654	E5_K8	95.6333	10.7069	0.85693	0.223755	Yes

## Sheet: H
Samples	TP	FP	Cutoff	TP_percent	FP_percent	F1	FDR	TSS_Profiling	TableS3H. Detection statistics for Mmusculus, unstranded simulation using TElocal in UM with simple detection cutoffs (E5, E50) or TSS profiling with low detection cutoff (E5_K6 E5_K7, E5_K8). Cutoff meanFDR sdFDR E100 0.0374 0.0262 E5 0.606 0.125 E50 0.184 0.0898 E5_K6 0.187 0.0785 E5_K7 0.191 0.0836 E5_K8 0.185 0.0889
sample_01	5829	5556	E5	97.15	100	0.670578	0.488011	No
sample_02	5831	5587	E5	97.1833	100	0.669537	0.489315	No
sample_03	5829	5558	E5	97.15	100	0.670501	0.4881	No
sample_04	5828	5520	E5	97.1333	100	0.671893	0.486429	No
sample_05	5829	5508	E5	97.15	100	0.672435	0.485843	No
sample_06	5835	15414	E5	97.25	100	0.428273	0.725399	No
sample_07	5836	15420	E5	97.2667	100	0.428236	0.725442	No
sample_08	5835	15337	E5	97.25	100	0.429486	0.7244	No
sample_09	5835	15490	E5	97.25	100	0.427081	0.726377	No
sample_10	5836	15382	E5	97.2667	100	0.428834	0.724951	No
sample_01	5775	625	E50	96.25	11.2491	0.931452	0.0976562	No
sample_02	5774	636	E50	96.2333	11.3836	0.93054	0.09922	No
sample_03	5773	635	E50	96.2167	11.425	0.930529	0.0990949	No
sample_04	5775	639	E50	96.25	11.5761	0.930401	0.0996258	No
sample_05	5778	636	E50	96.3	11.5468	0.930884	0.0991581	No
sample_06	5793	2131	E50	96.55	13.8251	0.832088	0.26893	No
sample_07	5793	2127	E50	96.55	13.7938	0.832328	0.268561	No
sample_08	5787	2137	E50	96.45	13.9336	0.831227	0.269687	No
sample_09	5793	2160	E50	96.55	13.9445	0.830359	0.271596	No
sample_10	5792	2119	E50	96.5333	13.7758	0.832722	0.267855	No
sample_01	5263	73	E100	87.7167	1.31389	0.928546	0.0136807	No
sample_02	5262	65	E100	87.7	1.16342	0.929107	0.012202	No
sample_03	5254	69	E100	87.5667	1.24145	0.928023	0.0129626	No
sample_04	5264	64	E100	87.7333	1.15942	0.929379	0.012012	No
sample_05	5240	63	E100	87.3333	1.14379	0.927187	0.0118801	No
sample_06	5338	353	E100	88.9667	2.29013	0.913181	0.0620278	No
sample_07	5326	354	E100	88.7667	2.29572	0.911986	0.0623239	No
sample_08	5325	356	E100	88.75	2.32118	0.911737	0.062665	No
sample_09	5368	363	E100	89.4667	2.34345	0.915182	0.0633397	No
sample_10	5333	348	E100	88.8833	2.26238	0.913107	0.0612568	No
sample_01	5698	720	E5_K6	94.9667	12.959	0.9177	0.112184	Yes
sample_01	5698	720	E5_K7	94.9667	12.959	0.9177	0.112184	Yes
sample_01	5697	717	E5_K8	94.95	12.905	0.917835	0.111787	Yes
sample_02	5706	733	E5_K6	95.1	13.1197	0.917437	0.113838	Yes
sample_02	5706	727	E5_K7	95.1	13.0124	0.91788	0.113011	Yes
sample_02	5707	741	E5_K8	95.1167	13.2629	0.916934	0.114919	Yes
sample_03	5706	738	E5_K6	95.1	13.2782	0.917068	0.114525	Yes
sample_03	5706	734	E5_K7	95.1	13.2062	0.917363	0.113975	Yes
sample_03	5706	734	E5_K8	95.1	13.2062	0.917363	0.113975	Yes
sample_04	5708	717	E5_K6	95.1333	12.9891	0.918793	0.111595	Yes
sample_04	5707	717	E5_K7	95.1167	12.9891	0.918706	0.111613	Yes
sample_04	5708	718	E5_K8	95.1333	13.0072	0.918719	0.111734	Yes
sample_05	5706	742	E5_K6	95.1	13.4713	0.916774	0.115074	Yes
sample_05	5706	742	E5_K7	95.1	13.4713	0.916774	0.115074	Yes
sample_05	5706	739	E5_K8	95.1	13.4168	0.916995	0.114663	Yes
sample_06	5753	2056	E5_K6	95.8833	13.3385	0.833225	0.263286	Yes
sample_06	5762	2393	E5_K7	96.0333	15.5248	0.814129	0.29344	Yes
sample_06	5735	1602	E5_K8	95.5833	10.3931	0.860013	0.218345	Yes
sample_07	5754	2161	E5_K6	95.9	14.0143	0.827021	0.273026	Yes
sample_07	5753	2144	E5_K7	95.8833	13.904	0.827948	0.271496	Yes
sample_07	2615	1553	E5_K8	43.5833	10.0713	0.514359	0.372601	Yes
sample_08	5755	2154	E5_K6	95.9167	14.0445	0.827522	0.272348	Yes
sample_08	5755	2169	E5_K7	95.9167	14.1423	0.82663	0.273725	Yes
sample_08	5736	1591	E5_K8	95.6	10.3736	0.860809	0.217142	Yes
sample_09	5758	2047	E5_K6	95.9667	13.215	0.834191	0.262268	Yes
sample_09	5763	2230	E5_K7	96.05	14.3964	0.823698	0.278994	Yes
sample_09	5704	1485	E5_K8	95.0667	9.58683	0.864963	0.206566	Yes
sample_10	5741	1761	E5_K6	95.6833	11.4484	0.850393	0.234737	Yes
sample_10	5734	1642	E5_K7	95.5667	10.6748	0.857356	0.222614	Yes
sample_10	5756	2162	E5_K8	95.9333	14.0554	0.82713	0.273049	Yes

## Sheet: I
Tool	TP	FP	TN	FN	F1	FDR	baseMean	TSS_Profiling	TableS3I. Differential expression detection statistics for Hsapiens, stranded simulation |logFC Cutoff| = 2, padj<0.01, detection of correct direction of expression change FC_MM_F - featureCounts using multimappers and distributing equal fractions to origin loci; FC_MM_R - featureCounts assigning multimapping read counts to random locus of origin; FC_UM - featureCount with unique mappers only; SQ…
SalTE	3184	4349	136569	1801	0.508707	0.577326	0	No
SalTE	3181	4156	136762	1804	0.516312	0.566444	5	No
SalTE	3174	3852	137066	1811	0.528516	0.548249	10	No
SalTE	3168	3536	137382	1817	0.542048	0.527446	20	No
SalTE	3159	3368	137550	1826	0.548819	0.51601	30	No
SalTE	3147	3151	137767	1838	0.55783	0.500318	50	No
SalTE	3122	2962	137956	1863	0.564098	0.486851	70	No
SalTE	3102	2801	138117	1883	0.569802	0.474504	100	No
TElocal_MM	3182	2825	138093	1803	0.578967	0.470285	0	No
TElocal_MM	3175	2266	138652	1810	0.609054	0.416468	5	No
TElocal_MM	3166	1734	139184	1819	0.640567	0.353878	10	No
TElocal_MM	3161	1233	139685	1824	0.674059	0.28061	20	No
TElocal_MM	3153	983	139935	1832	0.691372	0.237669	30	No
TElocal_MM	3144	729	140189	1841	0.709867	0.188226	50	No
TElocal_MM	3139	633	140285	1846	0.716912	0.167815	70	No
TElocal_MM	3134	522	140396	1851	0.725379	0.142779	100	No
TElocal_UM	3115	2084	138834	1870	0.611744	0.400846	0	No
TElocal_UM	3105	1544	139374	1880	0.644592	0.332114	5	No
TElocal_UM	3093	1113	139805	1892	0.67305	0.264622	10	No
TElocal_UM	3082	727	140191	1903	0.700932	0.190864	20	No
TElocal_UM	3077	505	140413	1908	0.718338	0.140983	30	No
TElocal_UM	3066	337	140581	1919	0.731044	0.0990303	50	No
TElocal_UM	3061	279	140639	1924	0.735375	0.0835329	70	No
TElocal_UM	3056	231	140687	1929	0.738878	0.0702768	100	No
SQuIRE_UM	2804	3660	137258	2181	0.489824	0.566213	0	No
SQuIRE_UM	2803	3275	137643	2182	0.506734	0.538829	5	No
SQuIRE_UM	2801	2926	137992	2184	0.522965	0.510913	10	No
SQuIRE_UM	2793	2626	138292	2192	0.536909	0.484591	20	No
SQuIRE_UM	2790	2451	138467	2195	0.545668	0.467659	30	No
SQuIRE_UM	2783	2261	138657	2202	0.554991	0.448255	50	No
SQuIRE_UM	2782	2140	138778	2203	0.561623	0.434783	70	No
SQuIRE_UM	2774	2020	138898	2211	0.567338	0.42136	100	No
SQuIRE_EM	3000	4069	136849	1985	0.49776	0.575612	0	No
SQuIRE_EM	2997	3696	137222	1988	0.513273	0.552219	5	No
SQuIRE_EM	2994	3252	137666	1991	0.533167	0.520653	10	No
SQuIRE_EM	2987	2875	138043	1998	0.550751	0.490447	20	No
SQuIRE_EM	2983	2656	138262	2002	0.561559	0.471005	30	No
SQuIRE_EM	2977	2443	138475	2008	0.572225	0.450738	50	No
SQuIRE_EM	2974	2296	138622	2011	0.58001	0.435674	70	No
SQuIRE_EM	2967	2146	138772	2018	0.587641	0.419714	100	No
FC_MM_F	3142	4161	136757	1843	0.511393	0.569766	0	No
FC_MM_F	3138	3734	137184	1847	0.529308	0.543364	5	No
FC_MM_F	3136	3357	137561	1849	0.546437	0.517018	10	No
FC_MM_F	3129	2990	137928	1856	0.563581	0.488642	20	No
FC_MM_F	3126	2773	138145	1859	0.574421	0.47008	30	No
FC_MM_F	3120	2575	138343	1865	0.58427	0.452151	50	No
FC_MM_F	3119	2451	138467	1866	0.591	0.440036	70	No
FC_MM_F	3111	2330	138588	1874	0.596777	0.42823	100	No
FC_MM_R	3063	4388	136530	1922	0.492602	0.588914	0	No
FC_MM_R	3063	4011	136907	1922	0.508002	0.567006	5	No
FC_MM_R	3063	3668	137250	1922	0.522875	0.544941	10	No
FC_MM_R	3059	3351	137567	1926	0.536902	0.522777	20	No
FC_MM_R	3056	3170	137748	1929	0.545179	0.509155	30	No
FC_MM_R	3049	2927	137991	1936	0.556336	0.489793	50	No
FC_MM_R	3046	2768	138150	1939	0.564126	0.476092	70	No
FC_MM_R	3046	2634	138284	1939	0.571214	0.463732	100	No
FC_UM	3137	3661	137257	1848	0.532462	0.538541	0	No
FC_UM	3129	3198	137720	1856	0.553218	0.505453	5	No
FC_UM	3118	2782	138136	1867	0.572898	0.471525	10	No
FC_UM	3111	2402	138516	1874	0.592684	0.435697	20	No
FC_UM	3102	2190	138728	1883	0.603678	0.413832	30	No
FC_UM	3098	1998	138920	1887	0.614622	0.392072	50	No
FC_UM	3092	1894	139024	1893	0.620199	0.379864	70	No
FC_UM	3088	1790	139128	1897	0.626179	0.366954	100	No
TElocal_UM_E5_K5	1710	56	3459	3275	0.506592	0.0317101	0	Yes
TElocal_UM_E5_K5	1710	56	3459	3275	0.506592	0.0317101	5	Yes
TElocal_UM_E5_K5	1702	56	3459	3283	0.50482	0.0318544	10	Yes
TElocal_UM_E5_K5	1691	56	3459	3294	0.502377	0.032055	20	Yes
TElocal_UM_E5_K5	1684	54	3461	3301	0.500967	0.0310702	30	Yes
TElocal_UM_E5_K5	1670	52	3463	3315	0.497987	0.0301974	50	Yes
TElocal_UM_E5_K5	1654	48	3467	3331	0.494691	0.0282021	70	Yes
TElocal_UM_E5_K5	1639	44	3471	3346	0.491602	0.0261438	100	Yes
TElocal_UM_E5_K6	3282	60	3455	1703	0.788279	0.0179533	0	Yes
TElocal_UM_E5_K6	3272	60	3455	1713	0.786822	0.0180072	5	Yes
TElocal_UM_E5_K6	3259	60	3455	1726	0.784923	0.0180777	10	Yes
TElocal_UM_E5_K6	3240	60	3455	1745	0.782136	0.0181818	20	Yes
TElocal_UM_E5_K6	3223	59	3456	1762	0.779727	0.0179768	30	Yes
TElocal_UM_E5_K6	3199	55	3460	1786	0.776551	0.0169023	50	Yes
TElocal_UM_E5_K6	3179	53	3462	1806	0.773762	0.0163985	70	Yes
TElocal_UM_E5_K6	3154	53	3462	1831	0.77002	0.0165263	100	Yes

## Sheet: J
Tool	TP	FP	TN	FN	F1	FDR	baseMean	TSS_Profiling	TableS3J. Differential expression detection statistics for Hsapiens, unstranded simulation |logFC Cutoff| = 2, padj<0.01, detection of correct direction of expression change. FC_MM_F - featureCounts using multimappers and distributing equal fractions to origin loci; FC_MM_R - featureCounts assigning multimapping read counts to random locus of origin; FC_UM - featureCount with unique mappers only;…
SalTE	3207	4358	138863	1778	0.511076	0.576074	0	No
SalTE	3205	4173	139048	1780	0.518483	0.5656	5	No
SalTE	3198	3881	139340	1787	0.530172	0.548241	10	No
SalTE	3188	3571	139650	1797	0.542916	0.528333	20	No
SalTE	3182	3402	139819	1803	0.550091	0.516707	30	No
SalTE	3164	3183	140038	1821	0.558419	0.501497	50	No
SalTE	3136	3024	140197	1849	0.562764	0.490909	70	No
SalTE	3115	2841	140380	1870	0.569418	0.476998	100	No
TElocal_MM	3130	2979	140242	1855	0.564269	0.487641	0	No
TElocal_MM	3123	2447	140774	1862	0.591757	0.439318	5	No
TElocal_MM	3115	1896	141325	1870	0.623249	0.378368	10	No
TElocal_MM	3099	1386	141835	1886	0.654488	0.30903	20	No
TElocal_MM	3094	1145	142076	1891	0.670859	0.270111	30	No
TElocal_MM	3082	902	142319	1903	0.687256	0.226406	50	No
TElocal_MM	3074	809	142412	1911	0.693279	0.208344	70	No
TElocal_MM	3070	693	142528	1915	0.701875	0.184162	100	No
TElocal_UM	3060	2204	141017	1925	0.597131	0.418693	0	No
TElocal_UM	3048	1674	141547	1937	0.628	0.354511	5	No
TElocal_UM	3038	1240	141981	1947	0.655943	0.289855	10	No
TElocal_UM	3025	853	142368	1960	0.682613	0.219959	20	No
TElocal_UM	3017	645	142576	1968	0.697814	0.176133	30	No
TElocal_UM	3008	476	142745	1977	0.710355	0.136625	50	No
TElocal_UM	3002	417	142804	1983	0.714422	0.121965	70	No
TElocal_UM	2997	362	142859	1988	0.71836	0.10777	100	No
SQuIRE_UM	3186	4092	139129	1799	0.519612	0.562242	0	No
SQuIRE_UM	3184	3662	139559	1801	0.538247	0.534911	5	No
SQuIRE_UM	3183	3276	139945	1802	0.556274	0.507199	10	No
SQuIRE_UM	3178	2932	140289	1807	0.572871	0.479869	20	No
SQuIRE_UM	3173	2711	140510	1812	0.583862	0.460741	30	No
SQuIRE_UM	3168	2482	140739	1817	0.595769	0.439292	50	No
SQuIRE_UM	3162	2358	140863	1823	0.601999	0.427174	70	No
SQuIRE_UM	3157	2221	141000	1828	0.609283	0.412979	100	No
SQuIRE_EM	3169	4457	138764	1816	0.502577	0.584448	0	No
SQuIRE_EM	3166	4013	139208	1819	0.520552	0.558992	5	No
SQuIRE_EM	3161	3525	139696	1824	0.541685	0.527221	10	No
SQuIRE_EM	3154	3054	140167	1831	0.563567	0.491946	20	No
SQuIRE_EM	3151	2802	140419	1834	0.576157	0.470687	30	No
SQuIRE_EM	3144	2522	140699	1841	0.590367	0.445111	50	No
SQuIRE_EM	3139	2379	140842	1846	0.597734	0.431134	70	No
SQuIRE_EM	3131	2217	141004	1854	0.60602	0.414547	100	No
FC_MM_F	3135	5762	137459	1850	0.451664	0.647634	0	No
FC_MM_F	3133	5334	137887	1852	0.465804	0.629975	5	No
FC_MM_F	3132	4900	138321	1853	0.481217	0.61006	10	No
FC_MM_F	3127	4508	138713	1858	0.495563	0.590439	20	No
FC_MM_F	3122	4270	138951	1863	0.504484	0.577652	30	No
FC_MM_F	3117	4008	139213	1868	0.514781	0.562526	50	No
FC_MM_F	3114	3832	139389	1871	0.522002	0.551684	70	No
FC_MM_F	3110	3632	139589	1875	0.5304	0.538713	100	No
FC_MM_R	3068	5972	137249	1917	0.437504	0.660619	0	No
FC_MM_R	3067	5573	137648	1918	0.450202	0.645023	5	No
FC_MM_R	3066	5230	137991	1919	0.461712	0.630424	10	No
FC_MM_R	3064	4832	138389	1921	0.475739	0.611955	20	No
FC_MM_R	3060	4638	138583	1925	0.482536	0.602494	30	No
FC_MM_R	3055	4359	138862	1930	0.492782	0.587942	50	No
FC_MM_R	3052	4170	139051	1933	0.500041	0.577402	70	No
FC_MM_R	3052	3955	139266	1933	0.509006	0.564436	100	No
FC_UM	3133	5249	137972	1852	0.468766	0.626223	0	No
FC_UM	3125	4794	138427	1860	0.484346	0.605379	5	No
FC_UM	3114	4333	138888	1871	0.500965	0.581845	10	No
FC_UM	3109	3877	139344	1876	0.519422	0.554967	20	No
FC_UM	3101	3649	139572	1884	0.528504	0.540593	30	No
FC_UM	3095	3405	139816	1890	0.538964	0.523846	50	No
FC_UM	3091	3264	139957	1894	0.54515	0.513611	70	No
FC_UM	3087	3078	140143	1898	0.553722	0.49927	100	No
TElocal_UM_E5_K5	2193	1182	4525935	2792	0.524641	0.350222	0	Yes
TElocal_UM_E5_K5	2185	1051	4526066	2800	0.531566	0.324784	5	Yes
TElocal_UM_E5_K5	2169	851	4526266	2816	0.541911	0.281788	10	Yes
TElocal_UM_E5_K5	2157	715	4526402	2828	0.549065	0.248955	20	Yes
TElocal_UM_E5_K5	2147	616	4526501	2838	0.554208	0.222946	30	Yes
TElocal_UM_E5_K5	2133	527	4526590	2852	0.558012	0.19812	50	Yes
TElocal_UM_E5_K5	2125	485	4526632	2860	0.559579	0.185824	70	Yes
TElocal_UM_E5_K5	2115	438	4526679	2870	0.561157	0.171563	100	Yes
TElocal_UM_E5_K6	2263	939	4526178	2722	0.552828	0.293254	0	Yes
TElocal_UM_E5_K6	2254	793	4526324	2731	0.561255	0.260256	5	Yes
TElocal_UM_E5_K6	2238	608	4526509	2747	0.571575	0.213633	10	Yes
TElocal_UM_E5_K6	2226	476	4526641	2759	0.57916	0.176166	20	Yes
TElocal_UM_E5_K6	2217	391	4526726	2768	0.583959	0.149923	30	Yes
TElocal_UM_E5_K6	2204	324	4526793	2781	0.586716	0.128165	50	Yes
TElocal_UM_E5_K6	2198	285	4526832	2787	0.588645	0.114781	70	Yes
TElocal_UM_E5_K6	2190	241	4526876	2795	0.590615	0.0991362	100	Yes

[truncated: 2 more sheets: K, L]
