# Supplementary material for: Transcription start site signal profiling improves transposable element RNA expression analysis at locus-level
Source: Front Genet. 2022 Oct 21;13:1026847. doi: 10.3389/fgene.2022.1026847 (PMC9633680; doi:10.3389/fgene.2022.1026847)
Supplement: Supplementary file 4 [file Table1.XLSX]

## Sheet: A
transcriptid	foldchange.A	foldchange.B	DEstatus.A	DEstatus.B	TableS1A. Transcript fold change parameters used in the human simulations. Both transcripts of top expressed genes in the substantia nigra and putatively active transposable elements were used for the simulation to approximate in vivo condition. The table represents the default output table of Polyester registring fold change data used as input.
ENST00000674361.1_ENSG00000241743.4	1	1	FALSE	FALSE
ENST00000626826.1_ENSG00000281344.1	1	1	FALSE	FALSE
ENST00000458178.2_ENSG00000224086.6	1	1	FALSE	FALSE
ENST00000604411.1_ENSG00000270641.1	1	1	FALSE	FALSE
ENST00000609686.4_ENSG00000273079.7	1	1	FALSE	FALSE
ENST00000624628.1_ENSG00000279072.1	1	1	FALSE	FALSE
ENST00000623075.1_ENSG00000280383.1	1	1	FALSE	FALSE
ENST00000322527.4_ENSG00000175820.4	5	1	TRUE	FALSE
ENST00000325089.7_ENSG00000165300.8	1	1	FALSE	FALSE
ENST00000623543.1_ENSG00000280007.1	1	1	FALSE	FALSE
ENST00000327381.7_ENSG00000206579.9	1	1	FALSE	FALSE
ENST00000643616.1_ENSG00000229140.11	1	1	FALSE	FALSE
ENST00000609713.2_ENSG00000157542.11	1	1	FALSE	FALSE
ENST00000623726.1_ENSG00000279738.1	4	1	TRUE	FALSE
ENST00000624215.1_ENSG00000280011.1	1	1	FALSE	FALSE
ENST00000587762.2_ENSG00000267519.6	1	1	FALSE	FALSE
ENST00000623210.1_ENSG00000280138.1	1	1	FALSE	FALSE
ENST00000328654.10_ENSG00000198393.8	1	1	FALSE	FALSE
ENST00000434410.5_ENSG00000114735.10	3	1	TRUE	FALSE
ENST00000268459.6_ENSG00000140807.7	1	1	FALSE	FALSE
ENST00000379442.7_ENSG00000205277.10	1	1	FALSE	FALSE
ENST00000623789.1_ENSG00000278920.1	1	1	FALSE	FALSE
ENST00000380243.9_ENSG00000205476.9	1	1	FALSE	FALSE
ENST00000447166.2_ENSG00000221843.4	1	1	FALSE	FALSE
ENST00000615648.2_ENSG00000261150.3	1	1	FALSE	FALSE
ENST00000618655.2_ENSG00000136213.10	1	1	FALSE	FALSE
ENST00000223073.6_ENSG00000106344.8	1	8	FALSE	TRUE
ENST00000671876.2_ENSG00000173214.7	1	1	FALSE	FALSE
ENST00000624264.1_ENSG00000279217.1	1	3	FALSE	TRUE
ENST00000624919.1_ENSG00000280434.1	1	1	FALSE	FALSE
ENST00000392097.5_ENSG00000213062.5	1	1	FALSE	FALSE
ENST00000651566.2_ENSG00000271383.8	1	1	FALSE	FALSE
ENST00000311048.11_ENSG00000196705.8	1	1	FALSE	FALSE
ENST00000359827.7_ENSG00000221866.9	1	1	FALSE	FALSE
ENST00000565624.3_ENSG00000225614.4	7	1	TRUE	FALSE
ENST00000360264.7_ENSG00000257923.12	1	1	FALSE	FALSE
ENST00000616417.5_ENSG00000248905.10	1	1	FALSE	FALSE
ENST00000314191.7_ENSG00000253729.8	4	1	TRUE	FALSE
ENST00000623440.1_ENSG00000279175.1	1	1	FALSE	FALSE
ENST00000606080.2_ENSG00000111816.8	6	1	TRUE	FALSE
ENST00000623980.1_ENSG00000279110.1	1	1	FALSE	FALSE
ENST00000609129.2_ENSG00000273274.2	1	1	FALSE	FALSE
ENST00000616721.6_ENSG00000275395.6	1	1	FALSE	FALSE
ENST00000371655.4_ENSG00000169213.7	1	1	FALSE	FALSE
ENST00000453372.7_ENSG00000171466.10	1	1	FALSE	FALSE
ENST00000582621.6_ENSG00000150637.9	1	1	FALSE	FALSE
ENST00000422774.2_ENSG00000122778.10	1	1	FALSE	FALSE
ENST00000249299.7_ENSG00000128534.8	1	1	FALSE	FALSE
ENST00000396267.3_ENSG00000184619.8	1	1	FALSE	FALSE
ENST00000562220.2_ENSG00000250120.8	1	1	FALSE	FALSE
ENST00000638437.1_ENSG00000230590.11	1	1	FALSE	FALSE
ENST00000262839.3_ENSG00000072315.4	1	1	FALSE	FALSE
ENST00000371741.6_ENSG00000158445.10	1	1	FALSE	FALSE
ENST00000320955.8_ENSG00000137877.10	1	1	FALSE	FALSE
ENST00000430262.3_ENSG00000198740.9	1	1	FALSE	FALSE
ENST00000328945.7_ENSG00000184860.10	1	4	FALSE	TRUE
ENST00000435411.6_ENSG00000234663.7	1	1	FALSE	FALSE
ENST00000367033.4_ENSG00000076356.7	1	4	FALSE	TRUE
ENST00000273317.5_ENSG00000144791.10	1	1	FALSE	FALSE
ENST00000361565.9_ENSG00000198700.10	1	1	FALSE	FALSE
ENST00000653247.1_ENSG00000259341.2	1	1	FALSE	FALSE
ENST00000340652.5_ENSG00000188730.5	1	1	FALSE	FALSE
ENST00000264033.6_ENSG00000110395.7	1	1	FALSE	FALSE
ENST00000369301.3_ENSG00000196865.4	1	2	FALSE	TRUE
ENST00000261180.10_ENSG00000072657.10	1	1	FALSE	FALSE
ENST00000271375.7_ENSG00000213064.10	8	1	TRUE	FALSE
ENST00000271332.4_ENSG00000143126.8	1	1	FALSE	FALSE
ENST00000300087.7_ENSG00000166847.10	1	1	FALSE	FALSE
ENST00000511685.6_ENSG00000218336.9	1	1	FALSE	FALSE
ENST00000225388.9_ENSG00000108256.9	1	1	FALSE	FALSE
ENST00000310389.6_ENSG00000175414.7	1	1	FALSE	FALSE
ENST00000382751.4_ENSG00000142207.7	1	1	FALSE	FALSE
ENST00000584436.7_ENSG00000266074.10	1	1	FALSE	FALSE
ENST00000299727.5_ENSG00000166573.6	6	1	TRUE	FALSE
ENST00000220597.4_ENSG00000076641.4	1	1	FALSE	FALSE
ENST00000282588.7_ENSG00000213949.10	6	1	TRUE	FALSE
ENST00000624442.1_ENSG00000280356.1	1	1	FALSE	FALSE
ENST00000581347.2_ENSG00000206432.4	7	1	TRUE	FALSE
ENST00000504409.3_ENSG00000205056.8	1	1	FALSE	FALSE
ENST00000598234.6_ENSG00000188897.9	5	1	TRUE	FALSE
ENST00000533854.6_ENSG00000075429.9	1	3	FALSE	TRUE
ENST00000299977.9_ENSG00000166750.10	1	1	FALSE	FALSE
ENST00000453190.7_ENSG00000113594.10	1	1	FALSE	FALSE
ENST00000397786.7_ENSG00000108510.10	1	1	FALSE	FALSE
ENST00000511828.2_ENSG00000248713.2	1	1	FALSE	FALSE
ENST00000259056.5_ENSG00000136542.9	1	1	FALSE	FALSE
ENST00000239231.7_ENSG00000120137.7	1	2	FALSE	TRUE
ENST00000258888.6_ENSG00000136383.7	1	1	FALSE	FALSE
ENST00000505807.6_ENSG00000250208.6	1	1	FALSE	FALSE
ENST00000414468.3_ENSG00000204524.7	1	1	FALSE	FALSE
ENST00000613780.4_ENSG00000225783.8	1	1	FALSE	FALSE
ENST00000231706.6_ENSG00000013293.6	1	1	FALSE	FALSE
ENST00000638797.2_ENSG00000260220.7	1	1	FALSE	FALSE
ENST00000324000.4_ENSG00000177511.6	1	1	FALSE	FALSE
ENST00000219400.8_ENSG00000103121.9	1	1	FALSE	FALSE
ENST00000308742.9_ENSG00000175548.9	1	1	FALSE	FALSE
ENST00000616978.5_ENSG00000065923.10	1	1	FALSE	FALSE
ENST00000310421.5_ENSG00000175073.8	1	1	FALSE	FALSE
ENST00000025301.4_ENSG00000023516.9	1	6	FALSE	TRUE
ENST00000607016.2_ENSG00000272325.2	1	1	FALSE	FALSE
ENST00000679595.1_ENSG00000148400.13	1	4	FALSE	TRUE
ENST00000375835.9_ENSG00000148082.10	1	5	FALSE	TRUE
ENST00000217939.7_ENSG00000101825.8	1	1	FALSE	FALSE
ENST00000368599.4_ENSG00000178033.6	1	1	FALSE	FALSE
ENST00000367996.6_ENSG00000158859.10	1	1	FALSE	FALSE
ENST00000305123.6_ENSG00000169047.6	1	1	FALSE	FALSE
ENST00000639185.1_ENSG00000225470.8	1	1	FALSE	FALSE
ENST00000304987.4_ENSG00000170145.5	1	5	FALSE	TRUE
ENST00000373644.5_ENSG00000138336.9	1	1	FALSE	FALSE
ENST00000630242.2_ENSG00000226777.7	1	1	FALSE	FALSE
ENST00000524591.7_ENSG00000250305.9	1	1	FALSE	FALSE
ENST00000371317.10_ENSG00000232119.8	1	1	FALSE	FALSE
ENST00000269856.5_ENSG00000141965.5	1	1	FALSE	FALSE
ENST00000623760.1_ENSG00000279712.1	1	1	FALSE	FALSE
ENST00000672019.1_ENSG00000243156.9	1	1	FALSE	FALSE
ENST00000676193.1_ENSG00000185900.11	1	6	FALSE	TRUE
ENST00000372980.4_ENSG00000149596.7	1	1	FALSE	FALSE
ENST00000373091.8_ENSG00000163873.10	1	1	FALSE	FALSE
ENST00000399799.3_ENSG00000067900.8	1	1	FALSE	FALSE
ENST00000641673.1_ENSG00000172324.6	1	1	FALSE	FALSE
ENST00000267068.5_ENSG00000244754.9	1	4	FALSE	TRUE
ENST00000370205.6_ENSG00000172339.10	1	1	FALSE	FALSE
ENST00000298125.7_ENSG00000139668.9	1	1	FALSE	FALSE
ENST00000263707.6_ENSG00000115112.8	1	1	FALSE	FALSE
ENST00000272224.5_ENSG00000143869.7	1	1	FALSE	FALSE
ENST00000263967.4_ENSG00000121879.6	1	1	FALSE	FALSE
ENST00000277942.7_ENSG00000148734.8	1	4	FALSE	TRUE
ENST00000395699.5_ENSG00000146676.10	1	6	FALSE	TRUE
ENST00000475668.6_ENSG00000257335.8	1	3	FALSE	TRUE
ENST00000616987.5_ENSG00000277399.5	1	1	FALSE	FALSE
ENST00000249700.9_ENSG00000128872.10	3	1	TRUE	FALSE
ENST00000289672.7_ENSG00000158683.9	1	6	FALSE	TRUE
ENST00000612905.2_ENSG00000234616.9	1	5	FALSE	TRUE
ENST00000340634.6_ENSG00000188582.10	1	1	FALSE	FALSE
ENST00000235628.2_ENSG00000116981.4	1	1	FALSE	FALSE
ENST00000237281.5_ENSG00000118496.5	1	1	FALSE	FALSE
ENST00000297632.8_ENSG00000164983.8	6	1	TRUE	FALSE
ENST00000371917.5_ENSG00000124198.10	1	1	FALSE	FALSE
ENST00000261637.5_ENSG00000120800.5	1	1	FALSE	FALSE
ENST00000661973.1_ENSG00000273507.5	1	1	FALSE	FALSE
ENST00000558941.6_ENSG00000245750.10	1	1	FALSE	FALSE
ENST00000297293.6_ENSG00000164715.6	1	1	FALSE	FALSE
ENST00000661123.1_ENSG00000261738.7	1	1	FALSE	FALSE
ENST00000334256.9_ENSG00000186432.10	1	2	FALSE	TRUE
ENST00000581312.6_ENSG00000264522.6	1	1	FALSE	FALSE
ENST00000379426.2_ENSG00000205269.6	1	1	FALSE	FALSE
ENST00000282878.6_ENSG00000152932.8	1	1	FALSE	FALSE
ENST00000270458.4_ENSG00000142408.7	1	2	FALSE	TRUE
ENST00000309733.6_ENSG00000174749.6	1	1	FALSE	FALSE
ENST00000500949.6_ENSG00000247556.6	1	1	FALSE	FALSE
ENST00000446284.6_ENSG00000119321.9	1	1	FALSE	FALSE
ENST00000428411.6_ENSG00000226419.8	1	1	FALSE	FALSE
ENST00000326648.4_ENSG00000180357.9	1	1	FALSE	FALSE
ENST00000543008.2_ENSG00000205488.9	1	1	FALSE	FALSE
ENST00000534336.1_ENSG00000251562.8	1	1	FALSE	FALSE
ENST00000383763.6_ENSG00000206557.6	1	1	FALSE	FALSE
ENST00000267116.8_ENSG00000139645.11	1	1	FALSE	FALSE
ENST00000641693.1_ENSG00000221836.4	1	1	FALSE	FALSE
ENST00000641885.1_ENSG00000165762.3	1	1	FALSE	FALSE
ENST00000263388.7_ENSG00000074181.9	1	1	FALSE	FALSE
ENST00000393354.7_ENSG00000167080.9	1	1	FALSE	FALSE
ENST00000433866.7_ENSG00000230989.7	1	1	FALSE	FALSE
ENST00000288235.9_ENSG00000157483.9	1	1	FALSE	FALSE
ENST00000367405.5_ENSG00000177888.8	1	1	FALSE	FALSE
ENST00000260364.9_ENSG00000255346.10	1	1	FALSE	FALSE
ENST00000661364.1_ENSG00000226530.2	1	1	FALSE	FALSE
ENST00000264360.7_ENSG00000138650.9	1	1	FALSE	FALSE
ENST00000370435.5_ENSG00000119900.9	1	1	FALSE	FALSE
ENST00000456806.3_ENSG00000214652.6	1	1	FALSE	FALSE
ENST00000306749.4_ENSG00000169710.9	1	1	FALSE	FALSE
ENST00000630034.1_ENSG00000280660.1	1	1	FALSE	FALSE
ENST00000267260.5_ENSG00000139767.10	1	1	FALSE	FALSE
ENST00000369208.8_ENSG00000112246.10	1	1	FALSE	FALSE
ENST00000261318.5_ENSG00000111412.6	1	1	FALSE	FALSE
ENST00000335565.6_ENSG00000185985.11	1	1	FALSE	FALSE
ENST00000624350.1_ENSG00000279278.1	1	1	FALSE	FALSE
ENST00000374869.8_ENSG00000184675.11	1	1	FALSE	FALSE
ENST00000323534.5_ENSG00000181467.5	1	1	FALSE	FALSE
ENST00000602964.1_ENSG00000249669.10	6	1	TRUE	FALSE
ENST00000548058.6_ENSG00000111058.8	1	1	FALSE	FALSE
ENST00000606183.4_ENSG00000248483.7	1	1	FALSE	FALSE
ENST00000332272.9_ENSG00000183196.10	1	1	FALSE	FALSE
ENST00000427401.9_ENSG00000237440.9	1	1	FALSE	FALSE
ENST00000593903.1_ENSG00000268416.1	1	1	FALSE	FALSE
ENST00000676183.1_ENSG00000104967.8	1	1	FALSE	FALSE
ENST00000681038.1_ENSG00000079432.9	1	1	FALSE	FALSE
ENST00000641015.1_ENSG00000196341.3	1	1	FALSE	FALSE
ENST00000498967.3_ENSG00000247373.3	1	1	FALSE	FALSE
ENST00000612932.6_ENSG00000274211.6	1	1	FALSE	FALSE
ENST00000644474.1_ENSG00000109756.9	1	1	FALSE	FALSE
ENST00000220562.9_ENSG00000012232.9	1	1	FALSE	FALSE
ENST00000179259.6_ENSG00000078237.7	1	1	FALSE	FALSE
ENST00000560079.7_ENSG00000166716.10	1	1	FALSE	FALSE
ENST00000259008.7_ENSG00000136492.10	1	1	FALSE	FALSE
ENST00000263674.4_ENSG00000110237.5	1	1	FALSE	FALSE
ENST00000375856.5_ENSG00000185950.9	1	1	FALSE	FALSE
ENST00000378623.6_ENSG00000134569.10	1	1	FALSE	FALSE
ENST00000561981.5_ENSG00000260230.5	1	1	FALSE	FALSE
ENST00000612223.5_ENSG00000275066.5	1	1	FALSE	FALSE
ENST00000653643.1_ENSG00000237187.9	1	1	FALSE	FALSE
ENST00000296603.5_ENSG00000164187.7	1	1	FALSE	FALSE
ENST00000616305.2_ENSG00000274070.2	1	1	FALSE	FALSE
ENST00000620864.1_ENSG00000196167.10	1	1	FALSE	FALSE
ENST00000623125.1_ENSG00000280219.1	5	1	TRUE	FALSE
ENST00000299687.10_ENSG00000215421.10	1	1	FALSE	FALSE
ENST00000369244.7_ENSG00000112234.9	1	1	FALSE	FALSE
ENST00000667505.1_ENSG00000250241.6	1	1	FALSE	FALSE
ENST00000216484.7_ENSG00000100596.7	1	1	FALSE	FALSE
ENST00000624923.1_ENSG00000279467.1	1	1	FALSE	FALSE
ENST00000382483.4_ENSG00000183638.6	5	1	TRUE	FALSE
ENST00000262995.8_ENSG00000109458.8	1	1	FALSE	FALSE
ENST00000294016.8_ENSG00000162104.10	4	1	TRUE	FALSE
ENST00000379472.4_ENSG00000129159.9	1	1	FALSE	FALSE
ENST00000381232.8_ENSG00000197555.10	1	1	FALSE	FALSE
ENST00000206262.2_ENSG00000091844.8	1	1	FALSE	FALSE
ENST00000258341.5_ENSG00000135862.6	1	1	FALSE	FALSE
ENST00000295628.4_ENSG00000163428.4	1	5	FALSE	TRUE
ENST00000651403.1_ENSG00000224271.7	1	1	FALSE	FALSE
ENST00000658575.1_ENSG00000227486.2	1	3	FALSE	TRUE
ENST00000596209.4_ENSG00000213973.9	1	3	FALSE	TRUE
ENST00000641320.1_ENSG00000181785.3	1	1	FALSE	FALSE
ENST00000299563.5_ENSG00000166439.6	1	1	FALSE	FALSE
ENST00000621332.5_ENSG00000275023.5	1	1	FALSE	FALSE
ENST00000361820.6_ENSG00000198785.7	1	1	FALSE	FALSE
ENST00000402510.2_ENSG00000250423.2	1	1	FALSE	FALSE
ENST00000302326.5_ENSG00000169184.6	1	1	FALSE	FALSE
ENST00000263275.5_ENSG00000125741.5	1	1	FALSE	FALSE
ENST00000366932.4_ENSG00000067533.6	1	1	FALSE	FALSE
ENST00000366788.8_ENSG00000203685.10	7	1	TRUE	FALSE
ENST00000472487.6_ENSG00000162601.11	1	1	FALSE	FALSE
ENST00000625039.1_ENSG00000279091.1	1	1	FALSE	FALSE
ENST00000366553.3_ENSG00000203668.3	1	1	FALSE	FALSE
ENST00000636933.1_ENSG00000240891.8	1	1	FALSE	FALSE
ENST00000562532.3_ENSG00000260903.3	1	1	FALSE	FALSE
ENST00000592524.6_ENSG00000182963.11	1	1	FALSE	FALSE
ENST00000357585.4_ENSG00000180616.9	1	1	FALSE	FALSE
ENST00000327443.9_ENSG00000185591.10	1	1	FALSE	FALSE
ENST00000336273.8_ENSG00000147649.10	1	1	FALSE	FALSE
ENST00000612722.1_ENSG00000275620.1	1	1	FALSE	FALSE
ENST00000623374.1_ENSG00000277991.4	1	1	FALSE	FALSE
ENST00000624444.1_ENSG00000274333.4	1	1	FALSE	FALSE
ENST00000306984.8_ENSG00000168303.9	1	1	FALSE	FALSE
ENST00000652348.1_ENSG00000176728.10	4	1	TRUE	FALSE
ENST00000619625.4_ENSG00000225484.7	1	1	FALSE	FALSE
ENST00000519948.4_ENSG00000253719.4	1	1	FALSE	FALSE
ENST00000357484.10_ENSG00000242498.8	1	1	FALSE	FALSE
ENST00000613167.4_ENSG00000102934.10	1	6	FALSE	TRUE
ENST00000400362.3_ENSG00000223768.2	5	1	TRUE	FALSE
ENST00000606738.3_ENSG00000269113.4	1	3	FALSE	TRUE
ENST00000662749.1_ENSG00000224819.2	1	1	FALSE	FALSE
ENST00000373218.5_ENSG00000148730.7	1	1	FALSE	FALSE
ENST00000607778.2_ENSG00000272047.3	1	1	FALSE	FALSE
ENST00000519067.5_ENSG00000022567.10	1	1	FALSE	FALSE
ENST00000368655.5_ENSG00000143614.10	1	1	FALSE	FALSE
ENST00000644773.2_ENSG00000253352.10	1	1	FALSE	FALSE
ENST00000310193.4_ENSG00000172817.4	1	1	FALSE	FALSE
ENST00000638446.1_ENSG00000284237.1	1	1	FALSE	FALSE
ENST00000361673.4_ENSG00000198796.7	1	1	FALSE	FALSE
ENST00000563931.1_ENSG00000261177.1	1	1	FALSE	FALSE
ENST00000558888.2_ENSG00000259370.2	1	1	FALSE	FALSE
ENST00000319121.4_ENSG00000178502.6	6	1	TRUE	FALSE
ENST00000531380.2_ENSG00000174804.4	1	1	FALSE	FALSE
ENST00000330710.10_ENSG00000182218.10	1	1	FALSE	FALSE
ENST00000294485.6_ENSG00000162490.7	1	1	FALSE	FALSE
ENST00000262215.8_ENSG00000066777.9	1	1	FALSE	FALSE
ENST00000316981.8_ENSG00000181690.8	1	1	FALSE	FALSE
ENST00000536163.6_ENSG00000257093.7	3	1	TRUE	FALSE
ENST00000484892.5_ENSG00000242641.6	1	1	FALSE	FALSE
ENST00000641819.1_ENSG00000176798.3	1	1	FALSE	FALSE
ENST00000061240.7_ENSG00000038295.8	1	1	FALSE	FALSE
ENST00000551288.5_ENSG00000229847.9	1	4	FALSE	TRUE
ENST00000261854.10_ENSG00000138600.10	1	1	FALSE	FALSE
ENST00000426250.4_ENSG00000236333.4	1	1	FALSE	FALSE
ENST00000664861.1_ENSG00000231074.9	1	1	FALSE	FALSE
ENST00000372684.8_ENSG00000117016.10	1	1	FALSE	FALSE
ENST00000378182.4_ENSG00000204977.10	1	1	FALSE	FALSE
ENST00000539008.6_ENSG00000011347.10	1	1	FALSE	FALSE
ENST00000262644.9_ENSG00000104331.9	5	1	TRUE	FALSE
ENST00000257192.5_ENSG00000134760.6	1	1	FALSE	FALSE
ENST00000382349.5_ENSG00000205922.5	1	4	FALSE	TRUE
ENST00000405799.3_ENSG00000218819.6	1	1	FALSE	FALSE
ENST00000306917.5_ENSG00000169018.6	1	1	FALSE	FALSE
ENST00000377275.4_ENSG00000165997.5	1	1	FALSE	FALSE
ENST00000458001.2_ENSG00000233695.2	1	5	FALSE	TRUE
ENST00000002596.6_ENSG00000002587.10	1	1	FALSE	FALSE
ENST00000335012.3_ENSG00000187068.3	1	1	FALSE	FALSE
ENST00000624171.1_ENSG00000280046.1	1	1	FALSE	FALSE
ENST00000608430.2_ENSG00000272668.2	1	1	FALSE	FALSE
ENST00000257940.7_ENSG00000135482.7	1	1	FALSE	FALSE
ENST00000261867.5_ENSG00000104154.7	1	1	FALSE	FALSE
ENST00000608694.1_ENSG00000273329.1	1	1	FALSE	FALSE
ENST00000307017.9_ENSG00000170185.11	1	1	FALSE	FALSE
ENST00000262384.4_ENSG00000102921.8	1	1	FALSE	FALSE
ENST00000273353.4_ENSG00000144821.10	1	1	FALSE	FALSE
ENST00000429998.3_ENSG00000225339.4	1	1	FALSE	FALSE
ENST00000608335.1_ENSG00000272983.1	1	6	FALSE	TRUE
ENST00000617931.4_ENSG00000268043.7	1	1	FALSE	FALSE
ENST00000566733.2_ENSG00000260604.2	1	1	FALSE	FALSE
ENST00000559471.6_ENSG00000138593.9	1	1	FALSE	FALSE
ENST00000256366.6_ENSG00000213463.5	1	1	FALSE	FALSE
ENST00000274217.4_ENSG00000145569.6	6	1	TRUE	FALSE
ENST00000295417.4_ENSG00000163251.4	1	1	FALSE	FALSE
ENST00000368090.5_ENSG00000143315.8	1	1	FALSE	FALSE
ENST00000399503.4_ENSG00000095015.6	1	1	FALSE	FALSE
ENST00000378078.5_ENSG00000107185.10	1	1	FALSE	FALSE
ENST00000376351.4_ENSG00000151025.11	1	1	FALSE	FALSE
ENST00000310613.8_ENSG00000173597.9	1	1	FALSE	FALSE
ENST00000601372.6_ENSG00000167785.9	1	1	FALSE	FALSE
ENST00000311765.4_ENSG00000172840.7	1	5	FALSE	TRUE
ENST00000532090.3_ENSG00000254470.3	1	1	FALSE	FALSE
ENST00000504771.3_ENSG00000145779.8	1	1	FALSE	FALSE
ENST00000565058.2_ENSG00000260711.2	1	1	FALSE	FALSE
ENST00000443632.2_ENSG00000169635.10	1	5	FALSE	TRUE
ENST00000341976.5_ENSG00000187792.5	1	3	FALSE	TRUE
ENST00000309395.7_ENSG00000173542.9	1	1	FALSE	FALSE
ENST00000305428.8_ENSG00000169330.9	1	4	FALSE	TRUE
ENST00000524391.6_ENSG00000164794.9	1	1	FALSE	FALSE
ENST00000320248.4_ENSG00000176595.4	3	1	TRUE	FALSE
ENST00000277554.4_ENSG00000148411.8	1	1	FALSE	FALSE
ENST00000378122.4_ENSG00000204961.7	1	1	FALSE	FALSE
ENST00000565936.1_ENSG00000260343.1	1	1	FALSE	FALSE
ENST00000560778.3_ENSG00000259417.3	1	1	FALSE	FALSE
ENST00000216268.6_ENSG00000100426.7	1	1	FALSE	FALSE
ENST00000359591.9_ENSG00000197324.9	1	6	FALSE	TRUE
ENST00000559008.2_ENSG00000259495.3	1	1	FALSE	FALSE
ENST00000677073.1_ENSG00000184432.11	1	1	FALSE	FALSE
ENST00000265162.10_ENSG00000138792.10	1	1	FALSE	FALSE
ENST00000555188.5_ENSG00000169291.10	6	1	TRUE	FALSE
ENST00000676411.1_ENSG00000118971.9	1	1	FALSE	FALSE
ENST00000655196.1_ENSG00000235954.7	1	1	FALSE	FALSE
ENST00000617928.5_ENSG00000273749.5	1	1	FALSE	FALSE
ENST00000310958.10_ENSG00000260916.8	1	1	FALSE	FALSE
ENST00000662661.1_ENSG00000254254.6	1	1	FALSE	FALSE
ENST00000608442.2_ENSG00000272620.2	1	1	FALSE	FALSE
ENST00000405640.1_ENSG00000215012.9	1	1	FALSE	FALSE
ENST00000553935.6_ENSG00000100441.10	1	1	FALSE	FALSE
ENST00000357947.4_ENSG00000095587.9	1	1	FALSE	FALSE
ENST00000421239.7_ENSG00000258405.11	1	4	FALSE	TRUE
ENST00000281828.8_ENSG00000116120.11	1	1	FALSE	FALSE
ENST00000375023.3_ENSG00000204301.6	1	1	FALSE	FALSE
ENST00000421315.2_ENSG00000229852.4	1	1	FALSE	FALSE
ENST00000260113.7_ENSG00000137558.9	1	1	FALSE	FALSE
ENST00000265018.4_ENSG00000047662.5	1	1	FALSE	FALSE
ENST00000329798.5_ENSG00000183090.5	1	1	FALSE	FALSE
ENST00000441095.2_ENSG00000233922.3	1	1	FALSE	FALSE
ENST00000526794.1_ENSG00000178105.11	1	1	FALSE	FALSE
ENST00000286918.9_ENSG00000156381.9	1	1	FALSE	FALSE
ENST00000655275.1_ENSG00000185313.9	1	1	FALSE	FALSE
ENST00000547889.6_ENSG00000222036.8	1	1	FALSE	FALSE
ENST00000298573.9_ENSG00000111266.9	1	1	FALSE	FALSE
ENST00000374114.8_ENSG00000244462.8	7	1	TRUE	FALSE
ENST00000373004.5_ENSG00000102359.9	1	1	FALSE	FALSE
ENST00000674429.1_ENSG00000101846.8	1	1	FALSE	FALSE
ENST00000482108.1_ENSG00000242265.6	1	1	FALSE	FALSE
ENST00000261707.7_ENSG00000108576.10	1	1	FALSE	FALSE
ENST00000511601.6_ENSG00000137460.10	1	1	FALSE	FALSE
ENST00000532414.3_ENSG00000254726.3	1	1	FALSE	FALSE
ENST00000641896.1_ENSG00000226288.3	1	1	FALSE	FALSE
ENST00000439326.8_ENSG00000223547.10	1	1	FALSE	FALSE
ENST00000568279.2_ENSG00000261807.2	1	1	FALSE	FALSE
ENST00000608395.1_ENSG00000229619.4	1	1	FALSE	FALSE
ENST00000374045.5_ENSG00000181634.8	1	1	FALSE	FALSE
ENST00000302274.8_ENSG00000170522.10	1	8	FALSE	TRUE
ENST00000319119.4_ENSG00000177125.5	1	1	FALSE	FALSE
ENST00000308249.4_ENSG00000175175.6	1	1	FALSE	FALSE
ENST00000678049.1_ENSG00000146830.11	3	1	TRUE	FALSE
ENST00000261483.5_ENSG00000112893.10	1	1	FALSE	FALSE
ENST00000639862.2_ENSG00000197057.10	1	1	FALSE	FALSE
ENST00000378076.4_ENSG00000077943.8	1	1	FALSE	FALSE
ENST00000447648.7_ENSG00000205356.10	1	1	FALSE	FALSE
ENST00000265271.7_ENSG00000091009.8	1	1	FALSE	FALSE
ENST00000367282.6_ENSG00000170075.10	1	1	FALSE	FALSE
ENST00000375120.4_ENSG00000169914.6	1	1	FALSE	FALSE
ENST00000521508.2_ENSG00000253710.5	1	1	FALSE	FALSE
ENST00000566929.1_ENSG00000260072.1	8	1	TRUE	FALSE
ENST00000682958.1_ENSG00000114124.3	1	7	FALSE	TRUE
ENST00000482609.1_ENSG00000241111.1	1	1	FALSE	FALSE
ENST00000402377.3_ENSG00000196172.9	1	1	FALSE	FALSE
ENST00000083182.8_ENSG00000062725.10	1	1	FALSE	FALSE
ENST00000633942.1_ENSG00000167676.4	6	1	TRUE	FALSE
ENST00000661974.1_ENSG00000198690.10	4	1	TRUE	FALSE
ENST00000301607.8_ENSG00000167880.8	3	1	TRUE	FALSE
ENST00000340369.4_ENSG00000168334.9	1	3	FALSE	TRUE
ENST00000681524.1_ENSG00000100749.9	1	5	FALSE	TRUE
ENST00000297625.8_ENSG00000164976.9	1	1	FALSE	FALSE
ENST00000668933.1_ENSG00000261824.7	1	7	FALSE	TRUE
ENST00000299506.3_ENSG00000166402.9	1	1	FALSE	FALSE
ENST00000641895.1_ENSG00000204695.4	1	1	FALSE	FALSE
ENST00000550135.5_ENSG00000176593.8	1	1	FALSE	FALSE
ENST00000322357.9_ENSG00000178951.9	1	1	FALSE	FALSE
ENST00000624363.1_ENSG00000279114.1	1	1	FALSE	FALSE
ENST00000331565.5_ENSG00000197106.7	1	1	FALSE	FALSE
ENST00000452181.2_ENSG00000242082.2	1	4	FALSE	TRUE
ENST00000641149.1_ENSG00000177535.9	1	1	FALSE	FALSE
ENST00000432045.6_ENSG00000226380.9	1	1	FALSE	FALSE
ENST00000418747.2_ENSG00000234771.3	1	1	FALSE	FALSE
ENST00000676128.1_ENSG00000114450.11	1	1	FALSE	FALSE
ENST00000341865.9_ENSG00000188112.9	1	1	FALSE	FALSE
ENST00000393350.1_ENSG00000178573.7	6	1	TRUE	FALSE
ENST00000617633.5_ENSG00000278053.5	1	1	FALSE	FALSE
ENST00000369500.4_ENSG00000173212.5	5	1	TRUE	FALSE
ENST00000642092.2_ENSG00000172519.10	1	1	FALSE	FALSE
ENST00000512576.3_ENSG00000128050.9	1	1	FALSE	FALSE
ENST00000338965.9_ENSG00000188211.9	1	1	FALSE	FALSE
ENST00000545377.5_ENSG00000214944.10	1	1	FALSE	FALSE
ENST00000265742.8_ENSG00000001629.10	1	1	FALSE	FALSE
ENST00000670561.1_ENSG00000283462.2	1	7	FALSE	TRUE
ENST00000367474.2_ENSG00000203727.4	2	1	TRUE	FALSE
ENST00000557792.2_ENSG00000245694.10	1	1	FALSE	FALSE
ENST00000608792.1_ENSG00000233117.4	1	1	FALSE	FALSE
ENST00000262150.7_ENSG00000071991.9	1	1	FALSE	FALSE
ENST00000659121.1_ENSG00000237298.10	1	1	FALSE	FALSE
ENST00000324768.6_ENSG00000175874.10	1	1	FALSE	FALSE
ENST00000308666.4_ENSG00000173208.4	1	1	FALSE	FALSE
ENST00000379374.5_ENSG00000102174.10	5	1	TRUE	FALSE
ENST00000297459.4_ENSG00000164841.5	4	1	TRUE	FALSE
ENST00000242804.9_ENSG00000198342.10	8	1	TRUE	FALSE
ENST00000264162.7_ENSG00000115850.10	1	5	FALSE	TRUE
ENST00000328046.8_ENSG00000174010.9	1	1	FALSE	FALSE
ENST00000538077.2_ENSG00000255874.2	1	1	FALSE	FALSE
ENST00000429984.5_ENSG00000228570.8	1	1	FALSE	FALSE
ENST00000568248.1_ENSG00000259820.1	1	1	FALSE	FALSE
ENST00000483289.2_ENSG00000239219.2	1	1	FALSE	FALSE
ENST00000439174.7_ENSG00000120063.10	1	1	FALSE	FALSE
ENST00000538010.5_ENSG00000110987.9	1	1	FALSE	FALSE
ENST00000286657.10_ENSG00000156140.10	1	1	FALSE	FALSE
ENST00000371627.5_ENSG00000107854.6	1	1	FALSE	FALSE
ENST00000371477.4_ENSG00000096401.8	1	1	FALSE	FALSE
ENST00000233813.5_ENSG00000115461.5	1	1	FALSE	FALSE
ENST00000372771.5_ENSG00000117000.9	1	1	FALSE	FALSE
ENST00000377474.4_ENSG00000178695.6	1	1	FALSE	FALSE
ENST00000258873.9_ENSG00000103740.10	1	1	FALSE	FALSE
ENST00000549919.1_ENSG00000179104.9	1	1	FALSE	FALSE
ENST00000264828.4_ENSG00000080573.7	1	1	FALSE	FALSE
ENST00000506364.6_ENSG00000145700.10	1	1	FALSE	FALSE
ENST00000646223.1_ENSG00000215301.11	1	7	FALSE	TRUE
ENST00000235345.6_ENSG00000116704.8	1	1	FALSE	FALSE
ENST00000261326.6_ENSG00000075643.6	6	1	TRUE	FALSE
ENST00000663113.1_ENSG00000223482.8	1	1	FALSE	FALSE
ENST00000379719.8_ENSG00000205339.10	1	1	FALSE	FALSE
ENST00000380155.4_ENSG00000169895.6	1	1	FALSE	FALSE
ENST00000253048.10_ENSG00000130749.10	1	1	FALSE	FALSE
ENST00000355754.7_ENSG00000162654.9	1	1	FALSE	FALSE
ENST00000641962.1_ENSG00000172742.6	1	1	FALSE	FALSE
ENST00000552864.6_ENSG00000111052.8	1	1	FALSE	FALSE
ENST00000379053.4_ENSG00000205181.7	1	1	FALSE	FALSE
ENST00000264664.5_ENSG00000070193.5	1	1	FALSE	FALSE
ENST00000311437.11_ENSG00000188033.10	1	1	FALSE	FALSE
ENST00000246024.7_ENSG00000125827.9	4	1	TRUE	FALSE
ENST00000433310.6_ENSG00000232855.7	1	1	FALSE	FALSE
ENST00000262848.6_ENSG00000183943.6	1	1	FALSE	FALSE
ENST00000434051.1_ENSG00000231528.3	1	1	FALSE	FALSE
ENST00000282701.4_ENSG00000152785.8	1	2	FALSE	TRUE
ENST00000657738.1_ENSG00000174171.6	1	1	FALSE	FALSE
ENST00000275820.4_ENSG00000146909.8	1	8	FALSE	TRUE
ENST00000441504.2_ENSG00000226950.8	1	1	FALSE	FALSE
ENST00000326361.7_ENSG00000121864.10	1	1	FALSE	FALSE
ENST00000274711.7_ENSG00000146006.8	1	1	FALSE	FALSE
ENST00000392770.6_ENSG00000166257.10	1	1	FALSE	FALSE
ENST00000280527.7_ENSG00000150938.10	1	1	FALSE	FALSE
ENST00000522917.5_ENSG00000214814.7	1	1	FALSE	FALSE
ENST00000434868.1_ENSG00000223704.2	1	7	FALSE	TRUE
ENST00000635048.2_ENSG00000226476.6	1	1	FALSE	FALSE
ENST00000377707.4_ENSG00000107338.10	1	1	FALSE	FALSE
ENST00000642336.1_ENSG00000267002.4	1	7	FALSE	TRUE
ENST00000665989.1_ENSG00000235092.6	1	1	FALSE	FALSE
ENST00000226207.6_ENSG00000109061.10	1	1	FALSE	FALSE
ENST00000561890.1_ENSG00000261272.1	1	1	FALSE	FALSE
ENST00000264382.8_ENSG00000090402.8	1	1	FALSE	FALSE
ENST00000537592.7_ENSG00000256463.9	1	6	FALSE	TRUE
ENST00000227451.4_ENSG00000110042.8	1	1	FALSE	FALSE
ENST00000514254.3_ENSG00000250091.3	1	1	FALSE	FALSE
ENST00000257408.5_ENSG00000134962.7	1	1	FALSE	FALSE
ENST00000641874.1_ENSG00000231192.3	1	1	FALSE	FALSE
ENST00000282096.9_ENSG00000152270.9	1	1	FALSE	FALSE
ENST00000682306.1_ENSG00000108389.10	1	1	FALSE	FALSE
ENST00000274605.6_ENSG00000145911.6	1	1	FALSE	FALSE
ENST00000369888.6_ENSG00000196700.9	1	1	FALSE	FALSE
ENST00000553312.1_ENSG00000258535.1	1	8	FALSE	TRUE
ENST00000641664.1_ENSG00000176253.4	1	1	FALSE	FALSE
ENST00000358752.4_ENSG00000196371.4	1	1	FALSE	FALSE
ENST00000615230.4_ENSG00000049249.9	1	1	FALSE	FALSE
ENST00000229955.4_ENSG00000112218.9	1	1	FALSE	FALSE
ENST00000296129.6_ENSG00000163814.8	1	3	FALSE	TRUE
ENST00000661551.1_ENSG00000236088.10	3	1	TRUE	FALSE
ENST00000319331.4_ENSG00000175928.6	1	1	FALSE	FALSE
ENST00000660017.1_ENSG00000177788.6	1	6	FALSE	TRUE
ENST00000357260.6_ENSG00000197852.12	1	1	FALSE	FALSE
ENST00000607850.1_ENSG00000254363.6	1	1	FALSE	FALSE
ENST00000361138.7_ENSG00000198887.9	1	1	FALSE	FALSE
ENST00000379864.6_ENSG00000242715.8	1	1	FALSE	FALSE
ENST00000371410.5_ENSG00000101882.10	1	6	FALSE	TRUE
ENST00000392161.4_ENSG00000181007.9	1	1	FALSE	FALSE
ENST00000559488.7_ENSG00000259207.9	1	1	FALSE	FALSE
ENST00000373464.5_ENSG00000169155.10	1	1	FALSE	FALSE
ENST00000659164.1_ENSG00000232044.7	1	1	FALSE	FALSE
ENST00000269499.10_ENSG00000141664.10	1	1	FALSE	FALSE
ENST00000641868.1_ENSG00000171180.3	1	1	FALSE	FALSE
ENST00000294064.9_ENSG00000162139.10	1	1	FALSE	FALSE
ENST00000311630.7_ENSG00000174013.8	1	7	FALSE	TRUE
ENST00000332965.4_ENSG00000182057.5	1	6	FALSE	TRUE
ENST00000426077.3_ENSG00000226479.4	1	1	FALSE	FALSE
ENST00000610032.1_ENSG00000239665.8	1	6	FALSE	TRUE
ENST00000256951.10_ENSG00000134531.10	1	1	FALSE	FALSE
ENST00000622683.5_ENSG00000275832.5	1	1	FALSE	FALSE
ENST00000661748.1_ENSG00000251372.6	1	1	FALSE	FALSE
ENST00000548687.5_ENSG00000258168.6	1	1	FALSE	FALSE
ENST00000367001.5_ENSG00000170385.10	1	1	FALSE	FALSE
ENST00000315475.7_ENSG00000177932.7	1	1	FALSE	FALSE
ENST00000330676.8_ENSG00000185561.10	1	1	FALSE	FALSE
ENST00000347624.4_ENSG00000172061.9	1	1	FALSE	FALSE
ENST00000443786.3_ENSG00000214367.9	1	1	FALSE	FALSE
ENST00000273986.10_ENSG00000145354.12	7	1	TRUE	FALSE
ENST00000267460.9_ENSG00000139946.10	1	1	FALSE	FALSE
ENST00000642756.1_ENSG00000244040.7	1	1	FALSE	FALSE
ENST00000327419.7_ENSG00000185742.7	1	1	FALSE	FALSE
ENST00000395675.7_ENSG00000240445.6	1	4	FALSE	TRUE
ENST00000368476.4_ENSG00000160716.6	1	1	FALSE	FALSE
ENST00000654665.1_ENSG00000250579.2	1	1	FALSE	FALSE
ENST00000263726.4_ENSG00000121454.6	1	3	FALSE	TRUE
ENST00000658099.1_ENSG00000237975.7	1	1	FALSE	FALSE
ENST00000333190.5_ENSG00000182348.7	1	1	FALSE	FALSE
ENST00000266659.8_ENSG00000139278.10	1	1	FALSE	FALSE
ENST00000624409.1_ENSG00000279207.1	1	1	FALSE	FALSE
ENST00000631683.2_ENSG00000181291.8	1	1	FALSE	FALSE
ENST00000296499.6_ENSG00000164100.9	1	5	FALSE	TRUE
ENST00000383263.7_ENSG00000184984.10	1	1	FALSE	FALSE
ENST00000565912.1_ENSG00000006210.7	1	1	FALSE	FALSE
ENST00000433039.2_ENSG00000183246.8	1	1	FALSE	FALSE
ENST00000656154.1_ENSG00000245937.8	1	1	FALSE	FALSE
ENST00000658492.1_ENSG00000259070.7	1	1	FALSE	FALSE
ENST00000257572.5_ENSG00000135116.9	1	8	FALSE	TRUE
ENST00000379561.6_ENSG00000150907.10	1	8	FALSE	TRUE
ENST00000510708.6_ENSG00000169570.10	1	1	FALSE	FALSE
ENST00000370905.4_ENSG00000124743.6	1	1	FALSE	FALSE
ENST00000331782.8_ENSG00000184916.9	1	4	FALSE	TRUE
ENST00000261745.9_ENSG00000111300.10	1	1	FALSE	FALSE
ENST00000656389.1_ENSG00000236753.7	1	1	FALSE	FALSE
ENST00000479870.6_ENSG00000198420.10	1	1	FALSE	FALSE
ENST00000274643.9_ENSG00000145949.11	1	1	FALSE	FALSE
ENST00000262241.7_ENSG00000089902.10	1	1	FALSE	FALSE
ENST00000355689.6_ENSG00000197557.7	1	1	FALSE	FALSE
ENST00000610992.4_ENSG00000278259.5	1	1	FALSE	FALSE
ENST00000407010.7_ENSG00000214960.11	1	1	FALSE	FALSE
ENST00000359039.5_ENSG00000198642.7	1	1	FALSE	FALSE
ENST00000361125.1_ENSG00000198742.10	1	1	FALSE	FALSE
ENST00000317995.5_ENSG00000178538.10	1	1	FALSE	FALSE
ENST00000500112.2_ENSG00000254166.3	1	1	FALSE	FALSE
ENST00000623041.1_ENSG00000280180.1	1	1	FALSE	FALSE
ENST00000377365.4_ENSG00000204767.4	1	1	FALSE	FALSE
ENST00000379416.4_ENSG00000158125.10	1	1	FALSE	FALSE
ENST00000641670.1_ENSG00000196119.8	1	1	FALSE	FALSE
ENST00000231484.4_ENSG00000113555.6	1	5	FALSE	TRUE
ENST00000437621.6_ENSG00000230487.8	1	1	FALSE	FALSE
ENST00000274457.5_ENSG00000145780.8	1	1	FALSE	FALSE
ENST00000521580.3_ENSG00000163866.9	1	1	FALSE	FALSE
ENST00000658397.1_ENSG00000272870.3	1	1	FALSE	FALSE
ENST00000621919.1_ENSG00000277287.1	1	1	FALSE	FALSE
ENST00000562167.1_ENSG00000261400.1	8	1	TRUE	FALSE
ENST00000574307.2_ENSG00000262966.2	1	1	FALSE	FALSE
ENST00000576629.5_ENSG00000238083.8	1	1	FALSE	FALSE
ENST00000565214.1_ENSG00000260034.1	1	1	FALSE	FALSE
ENST00000281419.8_ENSG00000151693.11	1	1	FALSE	FALSE
ENST00000665039.1_ENSG00000223960.7	1	6	FALSE	TRUE
ENST00000624734.1_ENSG00000279905.1	1	1	FALSE	FALSE
ENST00000246229.5_ENSG00000126003.7	1	1	FALSE	FALSE
ENST00000499418.2_ENSG00000245149.4	1	1	FALSE	FALSE
ENST00000369448.4_ENSG00000183508.5	1	1	FALSE	FALSE
ENST00000640006.1_ENSG00000284526.1	1	1	FALSE	FALSE
ENST00000581398.1_ENSG00000196810.5	1	5	FALSE	TRUE
ENST00000610583.1_ENSG00000253731.3	1	1	FALSE	FALSE
ENST00000569927.1_ENSG00000260641.1	1	1	FALSE	FALSE
ENST00000300105.7_ENSG00000166862.7	1	4	FALSE	TRUE
ENST00000609510.1_ENSG00000273295.1	8	1	TRUE	FALSE
ENST00000331593.6_ENSG00000183682.8	1	1	FALSE	FALSE
ENST00000652155.1_ENSG00000235888.3	1	1	FALSE	FALSE
ENST00000580243.3_ENSG00000179981.11	1	1	FALSE	FALSE
ENST00000300128.9_ENSG00000166881.10	1	1	FALSE	FALSE
ENST00000406226.1_ENSG00000243244.7	1	1	FALSE	FALSE
ENST00000329021.10_ENSG00000235568.7	5	1	TRUE	FALSE
ENST00000608166.2_ENSG00000023572.10	1	1	FALSE	FALSE
ENST00000651480.1_ENSG00000250198.3	1	1	FALSE	FALSE
ENST00000607607.5_ENSG00000224843.8	1	1	FALSE	FALSE
ENST00000273375.8_ENSG00000144840.10	1	1	FALSE	FALSE
ENST00000659549.1_ENSG00000231246.2	6	1	TRUE	FALSE
ENST00000258243.7_ENSG00000135763.10	1	1	FALSE	FALSE
ENST00000650922.1_ENSG00000233355.7	1	1	FALSE	FALSE
ENST00000451362.1_ENSG00000237390.1	1	1	FALSE	FALSE
ENST00000649681.1_ENSG00000215808.4	1	1	FALSE	FALSE
ENST00000421812.3_ENSG00000143067.5	1	1	FALSE	FALSE
ENST00000420195.1_ENSG00000224660.2	1	1	FALSE	FALSE
ENST00000244043.5_ENSG00000124212.6	1	1	FALSE	FALSE
ENST00000438926.6_ENSG00000070915.10	1	1	FALSE	FALSE
ENST00000624878.1_ENSG00000280381.1	1	1	FALSE	FALSE
ENST00000375099.4_ENSG00000162543.6	1	1	FALSE	FALSE
ENST00000322348.5_ENSG00000176928.7	1	1	FALSE	FALSE
ENST00000674100.1_ENSG00000044090.12	1	1	FALSE	FALSE
ENST00000382592.5_ENSG00000150457.9	3	1	TRUE	FALSE
ENST00000257836.4_ENSG00000135378.4	1	1	FALSE	FALSE
ENST00000481739.2_ENSG00000186350.12	1	1	FALSE	FALSE
ENST00000664354.1_ENSG00000243083.7	1	1	FALSE	FALSE
ENST00000521776.2_ENSG00000253797.2	1	1	FALSE	FALSE
ENST00000500779.2_ENSG00000246859.3	1	1	FALSE	FALSE
ENST00000162391.8_ENSG00000065970.9	2	1	TRUE	FALSE
ENST00000361804.5_ENSG00000108055.10	1	1	FALSE	FALSE
ENST00000252744.6_ENSG00000130449.6	5	1	TRUE	FALSE
ENST00000450892.7_ENSG00000242866.10	1	1	FALSE	FALSE
ENST00000263269.4_ENSG00000105464.4	1	1	FALSE	FALSE
ENST00000596148.3_ENSG00000181029.9	1	1	FALSE	FALSE
ENST00000616407.2_ENSG00000275052.5	1	6	FALSE	TRUE
ENST00000421388.4_ENSG00000235711.5	1	4	FALSE	TRUE
ENST00000602149.1_ENSG00000121406.9	1	1	FALSE	FALSE
ENST00000367568.5_ENSG00000135604.10	1	1	FALSE	FALSE
ENST00000683768.1_ENSG00000173578.9	1	1	FALSE	FALSE
ENST00000308251.6_ENSG00000168418.8	1	1	FALSE	FALSE
ENST00000394264.7_ENSG00000187866.10	1	1	FALSE	FALSE
ENST00000670890.1_ENSG00000270111.3	1	6	FALSE	TRUE
ENST00000259455.4_ENSG00000136928.7	1	1	FALSE	FALSE
ENST00000435144.7_ENSG00000227115.8	6	1	TRUE	FALSE
ENST00000304916.4_ENSG00000168672.4	1	1	FALSE	FALSE
ENST00000301744.7_ENSG00000167981.7	7	1	TRUE	FALSE
ENST00000664367.1_ENSG00000277215.2	1	1	FALSE	FALSE
ENST00000636854.3_ENSG00000185271.9	1	1	FALSE	FALSE
ENST00000610128.2_ENSG00000273033.2	1	1	FALSE	FALSE
ENST00000512693.1_ENSG00000249476.2	1	1	FALSE	FALSE
ENST00000261681.9_ENSG00000072415.10	1	5	FALSE	TRUE
ENST00000341460.6_ENSG00000097096.9	1	1	FALSE	FALSE
ENST00000539465.5_ENSG00000070601.10	1	6	FALSE	TRUE
ENST00000475153.6_ENSG00000197024.9	1	1	FALSE	FALSE
ENST00000420470.3_ENSG00000236699.9	1	1	FALSE	FALSE
ENST00000310232.11_ENSG00000244607.7	1	1	FALSE	FALSE
ENST00000641528.1_ENSG00000196778.4	1	1	FALSE	FALSE
ENST00000661161.1_ENSG00000225793.3	7	1	TRUE	FALSE
ENST00000381007.9_ENSG00000197860.10	1	1	FALSE	FALSE
ENST00000537075.3_ENSG00000124134.9	1	1	FALSE	FALSE
ENST00000345080.5_ENSG00000187772.8	1	1	FALSE	FALSE
ENST00000306773.5_ENSG00000171246.6	1	1	FALSE	FALSE
ENST00000542639.5_ENSG00000189221.10	1	1	FALSE	FALSE
ENST00000673403.1_ENSG00000251664.5	1	1	FALSE	FALSE
ENST00000381989.4_ENSG00000102699.6	1	1	FALSE	FALSE
ENST00000305786.7_ENSG00000172115.9	1	1	FALSE	FALSE
ENST00000319555.8_ENSG00000179588.9	6	1	TRUE	FALSE
ENST00000617058.1_ENSG00000273599.1	1	1	FALSE	FALSE
ENST00000562691.2_ENSG00000261324.2	1	4	FALSE	TRUE
ENST00000263579.5_ENSG00000110063.10	1	1	FALSE	FALSE
ENST00000435363.7_ENSG00000224389.9	1	1	FALSE	FALSE
ENST00000372890.6_ENSG00000167112.10	1	7	FALSE	TRUE
ENST00000465301.2_ENSG00000243978.8	1	1	FALSE	FALSE
ENST00000555379.1_ENSG00000258441.1	1	1	FALSE	FALSE
ENST00000504120.4_ENSG00000204970.10	1	5	FALSE	TRUE
ENST00000664473.1_ENSG00000227733.10	1	1	FALSE	FALSE
ENST00000289272.3_ENSG00000239389.8	3	1	TRUE	FALSE
ENST00000652194.1_ENSG00000183908.7	1	1	FALSE	FALSE
ENST00000398640.7_ENSG00000249158.7	1	1	FALSE	FALSE
ENST00000659792.1_ENSG00000253738.2	1	1	FALSE	FALSE
ENST00000285873.8_ENSG00000082516.9	1	1	FALSE	FALSE
ENST00000522353.3_ENSG00000255408.4	1	1	FALSE	FALSE
ENST00000595059.1_ENSG00000269473.1	1	1	FALSE	FALSE
ENST00000395834.6_ENSG00000100490.10	1	1	FALSE	FALSE
ENST00000394709.2_ENSG00000126803.10	1	6	FALSE	TRUE
ENST00000531613.2_ENSG00000204962.6	1	1	FALSE	FALSE
ENST00000679942.1_ENSG00000256043.5	1	1	FALSE	FALSE
ENST00000601776.2_ENSG00000269086.3	1	1	FALSE	FALSE
ENST00000243457.4_ENSG00000123700.5	1	6	FALSE	TRUE
ENST00000481490.3_ENSG00000265817.4	1	1	FALSE	FALSE
ENST00000641461.1_ENSG00000170790.6	1	1	FALSE	FALSE
ENST00000668794.1_ENSG00000254231.3	1	1	FALSE	FALSE
ENST00000239032.4_ENSG00000119973.6	1	1	FALSE	FALSE
ENST00000529983.3_ENSG00000257594.4	1	1	FALSE	FALSE
ENST00000619039.5_ENSG00000276293.5	1	1	FALSE	FALSE
ENST00000504300.2_ENSG00000249042.6	1	1	FALSE	FALSE
ENST00000526136.2_ENSG00000204969.7	1	1	FALSE	FALSE
ENST00000360954.3_ENSG00000125430.9	1	1	FALSE	FALSE
ENST00000310137.5_ENSG00000239306.5	1	1	FALSE	FALSE
ENST00000641433.1_ENSG00000262454.4	1	1	FALSE	FALSE
ENST00000304883.3_ENSG00000169836.5	1	3	FALSE	TRUE
ENST00000659405.1_ENSG00000254101.7	1	1	FALSE	FALSE
ENST00000624239.1_ENSG00000279675.1	1	1	FALSE	FALSE
ENST00000372572.5_ENSG00000198815.9	1	1	FALSE	FALSE
ENST00000606125.1_ENSG00000272316.1	1	1	FALSE	FALSE
ENST00000262844.10_ENSG00000101935.11	1	1	FALSE	FALSE
ENST00000318037.3_ENSG00000163961.4	1	1	FALSE	FALSE
ENST00000377294.3_ENSG00000187626.9	1	1	FALSE	FALSE
ENST00000566488.1_ENSG00000166454.10	1	1	FALSE	FALSE
ENST00000254101.4_ENSG00000131791.8	5	1	TRUE	FALSE
ENST00000342743.6_ENSG00000188133.6	1	1	FALSE	FALSE
ENST00000292524.6_ENSG00000160959.8	1	1	FALSE	FALSE
ENST00000359450.6_ENSG00000221995.5	1	1	FALSE	FALSE
ENST00000309765.4_ENSG00000173769.4	1	1	FALSE	FALSE
ENST00000448387.6_ENSG00000232653.8	1	1	FALSE	FALSE
ENST00000660774.1_ENSG00000225683.6	1	1	FALSE	FALSE
ENST00000624094.1_ENSG00000280143.1	1	1	FALSE	FALSE
ENST00000250018.6_ENSG00000129167.10	1	1	FALSE	FALSE
ENST00000267843.9_ENSG00000140285.12	1	1	FALSE	FALSE
ENST00000375898.4_ENSG00000139826.6	1	1	FALSE	FALSE
ENST00000613291.1_ENSG00000274979.1	3	1	TRUE	FALSE
ENST00000239374.8_ENSG00000120262.10	1	1	FALSE	FALSE
ENST00000647267.1_ENSG00000237125.11	1	1	FALSE	FALSE
ENST00000303921.3_ENSG00000170775.3	1	1	FALSE	FALSE
ENST00000564305.1_ENSG00000261617.2	1	1	FALSE	FALSE
ENST00000668693.1_ENSG00000267470.6	5	1	TRUE	FALSE
ENST00000419190.2_ENSG00000234678.2	1	5	FALSE	TRUE
ENST00000602452.3_ENSG00000269964.4	1	3	FALSE	TRUE
ENST00000661120.1_ENSG00000233639.7	1	1	FALSE	FALSE
ENST00000651935.1_ENSG00000273828.2	1	1	FALSE	FALSE
ENST00000576738.1_ENSG00000262585.1	1	1	FALSE	FALSE
ENST00000663455.1_ENSG00000281692.2	1	1	FALSE	FALSE
ENST00000433082.6_ENSG00000230461.9	4	1	TRUE	FALSE
ENST00000294484.7_ENSG00000204624.8	1	1	FALSE	FALSE
ENST00000374472.5_ENSG00000188822.8	1	1	FALSE	FALSE
ENST00000312655.9_ENSG00000175155.11	1	1	FALSE	FALSE
ENST00000514823.5_ENSG00000249464.6	1	1	FALSE	FALSE
ENST00000282928.5_ENSG00000152977.10	2	1	TRUE	FALSE
ENST00000617233.2_ENSG00000147606.9	1	1	FALSE	FALSE
ENST00000461291.2_ENSG00000240707.3	1	1	FALSE	FALSE
ENST00000557385.2_ENSG00000177485.7	1	1	FALSE	FALSE
ENST00000667875.1_ENSG00000239445.6	1	8	FALSE	TRUE
ENST00000381647.7_ENSG00000205765.9	1	1	FALSE	FALSE
ENST00000370355.3_ENSG00000099194.6	1	6	FALSE	TRUE
ENST00000613252.5_ENSG00000276644.5	1	1	FALSE	FALSE
ENST00000584379.6_ENSG00000136478.8	3	1	TRUE	FALSE
ENST00000450673.4_ENSG00000228696.10	1	1	FALSE	FALSE
ENST00000379485.2_ENSG00000165572.8	1	1	FALSE	FALSE
ENST00000656495.1_ENSG00000257815.7	1	7	FALSE	TRUE
ENST00000417443.3_ENSG00000178947.9	1	1	FALSE	FALSE
ENST00000661977.1_ENSG00000250159.7	1	1	FALSE	FALSE
ENST00000679828.1_ENSG00000186111.11	1	1	FALSE	FALSE
ENST00000241125.4_ENSG00000121743.4	1	1	FALSE	FALSE
ENST00000655758.1_ENSG00000238197.6	3	1	TRUE	FALSE
ENST00000256079.9_ENSG00000133704.10	1	1	FALSE	FALSE
ENST00000644903.1_ENSG00000177807.10	1	7	FALSE	TRUE
ENST00000588097.5_ENSG00000267750.6	1	1	FALSE	FALSE
ENST00000669934.1_ENSG00000262619.2	1	4	FALSE	TRUE
ENST00000377126.4_ENSG00000119138.5	5	1	TRUE	FALSE
ENST00000274487.9_ENSG00000145808.10	1	1	FALSE	FALSE
ENST00000368195.4_ENSG00000027644.5	1	1	FALSE	FALSE
ENST00000569591.3_ENSG00000260314.3	1	1	FALSE	FALSE
ENST00000566740.2_ENSG00000261794.2	1	1	FALSE	FALSE
ENST00000568911.5_ENSG00000261126.7	1	1	FALSE	FALSE
ENST00000564198.1_ENSG00000261003.1	1	1	FALSE	FALSE
ENST00000309993.3_ENSG00000174579.4	7	1	TRUE	FALSE
ENST00000655245.1_ENSG00000233828.5	1	1	FALSE	FALSE
ENST00000368324.5_ENSG00000132718.9	1	1	FALSE	FALSE
ENST00000427824.1_ENSG00000228140.2	1	3	FALSE	TRUE
ENST00000303383.8_ENSG00000171241.9	1	1	FALSE	FALSE
ENST00000435159.3_ENSG00000181234.10	1	1	FALSE	FALSE
ENST00000647917.1_ENSG00000228590.2	1	1	FALSE	FALSE
ENST00000378616.5_ENSG00000047597.7	1	1	FALSE	FALSE
ENST00000602529.2_ENSG00000269934.3	1	1	FALSE	FALSE
ENST00000264047.3_ENSG00000115665.9	1	1	FALSE	FALSE
ENST00000668181.1_ENSG00000259234.6	1	1	FALSE	FALSE
ENST00000435634.3_ENSG00000223496.3	1	1	FALSE	FALSE
ENST00000359015.5_ENSG00000197442.10	1	1	FALSE	FALSE
ENST00000262198.9_ENSG00000101544.9	1	1	FALSE	FALSE
ENST00000641698.1_ENSG00000221813.4	4	1	TRUE	FALSE
ENST00000305963.3_ENSG00000169446.6	1	1	FALSE	FALSE
ENST00000600059.6_ENSG00000142235.13	1	1	FALSE	FALSE
ENST00000641569.1_ENSG00000179626.4	1	1	FALSE	FALSE
ENST00000369864.5_ENSG00000181754.7	1	1	FALSE	FALSE
ENST00000379803.5_ENSG00000127511.10	1	1	FALSE	FALSE
ENST00000367178.8_ENSG00000213079.10	1	1	FALSE	FALSE
ENST00000268912.6_ENSG00000141194.7	1	1	FALSE	FALSE
ENST00000648057.3_ENSG00000130487.9	1	1	FALSE	FALSE
ENST00000611976.1_ENSG00000163171.8	1	3	FALSE	TRUE
ENST00000643483.1_ENSG00000198824.7	1	1	FALSE	FALSE
ENST00000623718.1_ENSG00000279043.1	1	1	FALSE	FALSE
ENST00000249344.7_ENSG00000128578.10	1	1	FALSE	FALSE
ENST00000561652.1_ENSG00000260966.1	1	1	FALSE	FALSE
ENST00000244051.3_ENSG00000124217.5	1	1	FALSE	FALSE
ENST00000666945.1_ENSG00000226688.7	1	1	FALSE	FALSE
ENST00000641133.1_ENSG00000164073.11	1	7	FALSE	TRUE
ENST00000608990.6_ENSG00000198547.10	1	1	FALSE	FALSE
ENST00000508827.1_ENSG00000250548.7	1	1	FALSE	FALSE
ENST00000579455.2_ENSG00000206043.7	1	1	FALSE	FALSE
ENST00000366645.1_ENSG00000116903.7	1	1	FALSE	FALSE
ENST00000359543.8_ENSG00000213853.10	1	1	FALSE	FALSE
ENST00000256367.3_ENSG00000133985.3	1	1	FALSE	FALSE
ENST00000399794.6_ENSG00000213516.10	1	1	FALSE	FALSE
ENST00000394976.4_ENSG00000181904.9	1	1	FALSE	FALSE
ENST00000296292.8_ENSG00000163933.10	1	1	FALSE	FALSE
ENST00000293328.8_ENSG00000173757.10	1	1	FALSE	FALSE
ENST00000296121.6_ENSG00000163807.6	1	1	FALSE	FALSE
ENST00000374851.1_ENSG00000165152.9	1	1	FALSE	FALSE
ENST00000310954.7_ENSG00000173930.9	1	1	FALSE	FALSE
ENST00000331437.4_ENSG00000183307.4	1	7	FALSE	TRUE
ENST00000649473.1_ENSG00000169427.8	7	1	TRUE	FALSE
ENST00000638312.1_ENSG00000284430.1	1	4	FALSE	TRUE
ENST00000655841.1_ENSG00000227906.8	1	1	FALSE	FALSE
ENST00000641972.1_ENSG00000197849.7	1	1	FALSE	FALSE
ENST00000576479.4_ENSG00000262655.4	1	1	FALSE	FALSE
ENST00000426467.1_ENSG00000226741.2	1	1	FALSE	FALSE
ENST00000400664.3_ENSG00000179023.9	1	1	FALSE	FALSE
ENST00000638636.2_ENSG00000283703.2	1	6	FALSE	TRUE
ENST00000380008.2_ENSG00000205424.2	1	1	FALSE	FALSE
ENST00000617568.2_ENSG00000274317.2	1	1	FALSE	FALSE
ENST00000259939.4_ENSG00000137393.10	1	1	FALSE	FALSE
ENST00000358697.6_ENSG00000198205.7	1	2	FALSE	TRUE
ENST00000299237.3_ENSG00000166188.3	1	1	FALSE	FALSE
ENST00000573103.2_ENSG00000262075.3	1	1	FALSE	FALSE
ENST00000640623.1_ENSG00000284543.1	1	1	FALSE	FALSE
ENST00000368468.4_ENSG00000111885.7	5	1	TRUE	FALSE
ENST00000429289.5_ENSG00000229153.5	1	1	FALSE	FALSE
ENST00000356763.8_ENSG00000196455.8	1	1	FALSE	FALSE
ENST00000649031.1_ENSG00000106031.9	1	1	FALSE	FALSE
ENST00000380099.4_ENSG00000133116.8	1	1	FALSE	FALSE
ENST00000676171.1_ENSG00000139144.11	1	1	FALSE	FALSE
ENST00000298532.2_ENSG00000165684.5	1	1	FALSE	FALSE
ENST00000262113.9_ENSG00000036448.10	1	1	FALSE	FALSE
ENST00000569460.1_ENSG00000260585.1	1	1	FALSE	FALSE
ENST00000646441.1_ENSG00000125266.8	1	1	FALSE	FALSE
ENST00000354300.5_ENSG00000196850.6	1	1	FALSE	FALSE
ENST00000231721.7_ENSG00000010319.7	1	2	FALSE	TRUE
ENST00000623196.1_ENSG00000180539.8	1	1	FALSE	FALSE
ENST00000341901.5_ENSG00000188322.8	1	1	FALSE	FALSE
ENST00000302926.7_ENSG00000169992.10	1	2	FALSE	TRUE
ENST00000663063.1_ENSG00000253661.2	1	1	FALSE	FALSE
ENST00000666436.1_ENSG00000235026.6	1	1	FALSE	FALSE
ENST00000624029.1_ENSG00000280347.1	1	4	FALSE	TRUE
ENST00000539664.3_ENSG00000255690.3	1	1	FALSE	FALSE
ENST00000355537.4_ENSG00000198597.9	7	1	TRUE	FALSE
ENST00000399598.7_ENSG00000215114.10	6	1	TRUE	FALSE
ENST00000261994.9_ENSG00000140093.10	1	2	FALSE	TRUE
ENST00000321617.8_ENSG00000177303.10	1	3	FALSE	TRUE
ENST00000641244.1_ENSG00000174667.4	1	1	FALSE	FALSE
ENST00000653667.1_ENSG00000263072.8	1	1	FALSE	FALSE
ENST00000261275.5_ENSG00000104059.5	1	1	FALSE	FALSE
ENST00000376238.5_ENSG00000197506.8	1	4	FALSE	TRUE
ENST00000679665.1_ENSG00000107201.11	8	1	TRUE	FALSE
ENST00000370828.4_ENSG00000076716.9	1	1	FALSE	FALSE
ENST00000389032.8_ENSG00000211455.8	1	1	FALSE	FALSE
ENST00000579352.1_ENSG00000264177.1	1	1	FALSE	FALSE
ENST00000532692.1_ENSG00000064199.7	1	1	FALSE	FALSE
ENST00000623257.1_ENSG00000279605.1	1	1	FALSE	FALSE
ENST00000344120.4_ENSG00000187678.10	1	1	FALSE	FALSE
ENST00000278947.6_ENSG00000149575.9	3	1	TRUE	FALSE
ENST00000475390.2_ENSG00000121871.4	1	1	FALSE	FALSE
ENST00000575137.1_ENSG00000262732.1	1	1	FALSE	FALSE
ENST00000658444.1_ENSG00000244055.2	1	1	FALSE	FALSE
ENST00000661475.1_ENSG00000258636.2	1	1	FALSE	FALSE
ENST00000654728.1_ENSG00000264247.2	1	1	FALSE	FALSE
ENST00000611551.1_ENSG00000274180.1	1	1	FALSE	FALSE
ENST00000372336.4_ENSG00000165424.7	1	1	FALSE	FALSE
ENST00000675716.1_ENSG00000188004.11	2	1	TRUE	FALSE
ENST00000320241.5_ENSG00000176678.6	1	1	FALSE	FALSE
ENST00000252338.5_ENSG00000130054.5	1	1	FALSE	FALSE
ENST00000419782.5_ENSG00000189357.9	1	1	FALSE	FALSE
ENST00000264399.6_ENSG00000138669.10	1	1	FALSE	FALSE
ENST00000333201.13_ENSG00000198440.9	1	1	FALSE	FALSE
ENST00000508953.2_ENSG00000249695.6	1	1	FALSE	FALSE
ENST00000564492.1_ENSG00000259974.3	1	1	FALSE	FALSE
ENST00000317951.6_ENSG00000179846.10	1	8	FALSE	TRUE
ENST00000583313.7_ENSG00000265241.7	1	1	FALSE	FALSE
ENST00000432126.7_ENSG00000081791.9	1	1	FALSE	FALSE
ENST00000273067.5_ENSG00000144583.5	1	5	FALSE	TRUE
ENST00000591283.1_ENSG00000267506.5	1	1	FALSE	FALSE
ENST00000287585.8_ENSG00000156959.9	1	1	FALSE	FALSE
ENST00000429315.3_ENSG00000227398.4	1	1	FALSE	FALSE
ENST00000666653.1_ENSG00000227252.2	1	3	FALSE	TRUE
ENST00000659057.1_ENSG00000258018.2	1	1	FALSE	FALSE
ENST00000397732.8_ENSG00000242852.7	1	2	FALSE	TRUE
ENST00000663681.1_ENSG00000244198.7	1	1	FALSE	FALSE
ENST00000261778.2_ENSG00000103047.8	1	1	FALSE	FALSE
ENST00000278314.5_ENSG00000149050.10	1	1	FALSE	FALSE
ENST00000294740.3_ENSG00000162702.8	1	1	FALSE	FALSE
ENST00000322564.9_ENSG00000175985.10	1	1	FALSE	FALSE
ENST00000416247.4_ENSG00000224531.6	1	1	FALSE	FALSE
ENST00000328345.8_ENSG00000184486.10	1	6	FALSE	TRUE
ENST00000545135.5_ENSG00000119242.9	1	1	FALSE	FALSE
ENST00000614918.4_ENSG00000214575.10	5	1	TRUE	FALSE
ENST00000296096.6_ENSG00000163792.6	4	1	TRUE	FALSE
ENST00000647665.1_ENSG00000189419.8	1	1	FALSE	FALSE
ENST00000344293.6_ENSG00000165632.8	5	1	TRUE	FALSE
ENST00000676139.1_ENSG00000154309.9	1	1	FALSE	FALSE
ENST00000445922.2_ENSG00000166170.11	1	1	FALSE	FALSE
ENST00000267984.4_ENSG00000140406.4	1	1	FALSE	FALSE
ENST00000484859.1_ENSG00000241860.7	1	1	FALSE	FALSE
ENST00000361189.7_ENSG00000198961.10	1	1	FALSE	FALSE
ENST00000558499.2_ENSG00000259275.4	1	2	FALSE	TRUE
ENST00000252085.4_ENSG00000253159.3	1	1	FALSE	FALSE
ENST00000251472.9_ENSG00000105613.10	1	1	FALSE	FALSE
ENST00000643224.2_ENSG00000254126.8	1	1	FALSE	FALSE
ENST00000405846.5_ENSG00000132975.8	1	1	FALSE	FALSE
ENST00000634965.2_ENSG00000282936.2	1	1	FALSE	FALSE
ENST00000563328.4_ENSG00000259768.6	1	1	FALSE	FALSE
ENST00000668247.1_ENSG00000281731.3	1	1	FALSE	FALSE
ENST00000490531.3_ENSG00000136274.9	1	1	FALSE	FALSE
ENST00000266088.9_ENSG00000100170.10	1	1	FALSE	FALSE
ENST00000500358.6_ENSG00000246090.7	1	1	FALSE	FALSE
ENST00000251047.6_ENSG00000074695.6	4	1	TRUE	FALSE
ENST00000623619.1_ENSG00000279092.1	1	1	FALSE	FALSE
ENST00000622602.2_ENSG00000256537.5	8	1	TRUE	FALSE
ENST00000664425.1_ENSG00000236466.2	1	1	FALSE	FALSE
ENST00000637205.2_ENSG00000283415.2	1	1	FALSE	FALSE
ENST00000526448.1_ENSG00000255082.1	1	1	FALSE	FALSE
ENST00000296498.3_ENSG00000164099.3	1	1	FALSE	FALSE
ENST00000626237.1_ENSG00000280604.1	1	1	FALSE	FALSE
ENST00000253812.8_ENSG00000254245.3	1	1	FALSE	FALSE
ENST00000625132.1_ENSG00000280119.1	1	1	FALSE	FALSE
ENST00000640307.1_ENSG00000283982.1	1	1	FALSE	FALSE
ENST00000513560.7_ENSG00000248092.8	1	1	FALSE	FALSE
ENST00000310442.5_ENSG00000174165.8	1	1	FALSE	FALSE
ENST00000398610.3_ENSG00000253846.3	1	1	FALSE	FALSE
ENST00000626479.1_ENSG00000281207.1	1	1	FALSE	FALSE
ENST00000569740.6_ENSG00000261175.6	1	1	FALSE	FALSE
ENST00000252087.3_ENSG00000240764.4	1	1	FALSE	FALSE
ENST00000441508.4_ENSG00000214688.6	1	1	FALSE	FALSE
ENST00000679412.2_ENSG00000254469.9	1	1	FALSE	FALSE
ENST00000280800.5_ENSG00000151176.8	1	8	FALSE	TRUE
ENST00000398587.7_ENSG00000253873.6	1	1	FALSE	FALSE
ENST00000358491.9_ENSG00000197013.10	1	1	FALSE	FALSE
ENST00000409204.4_ENSG00000280165.1	1	1	FALSE	FALSE
ENST00000571252.3_ENSG00000262576.3	1	1	FALSE	FALSE
ENST00000641492.1_ENSG00000182613.3	1	1	FALSE	FALSE
ENST00000451657.6_ENSG00000172113.10	1	1	FALSE	FALSE
ENST00000452015.9_ENSG00000235194.9	4	1	TRUE	FALSE
ENST00000398594.4_ENSG00000254122.3	1	1	FALSE	FALSE
ENST00000437798.1_ENSG00000227061.2	7	1	TRUE	FALSE
ENST00000306503.5_ENSG00000171150.9	1	1	FALSE	FALSE
ENST00000517417.3_ENSG00000204956.6	1	8	FALSE	TRUE
ENST00000432564.3_ENSG00000196917.6	1	1	FALSE	FALSE
ENST00000651890.1_ENSG00000215817.7	1	1	FALSE	FALSE
ENST00000518069.2_ENSG00000253485.3	1	1	FALSE	FALSE
ENST00000465342.4_ENSG00000212993.5	1	1	FALSE	FALSE
ENST00000682523.1_ENSG00000152207.8	1	1	FALSE	FALSE
ENST00000306593.2_ENSG00000242419.6	1	1	FALSE	FALSE
ENST00000414544.1_ENSG00000235865.2	1	1	FALSE	FALSE
ENST00000425602.2_ENSG00000235703.6	1	1	FALSE	FALSE
ENST00000519479.2_ENSG00000253953.3	1	1	FALSE	FALSE
ENST00000518325.2_ENSG00000253537.3	1	1	FALSE	FALSE
ENST00000617380.2_ENSG00000276547.2	1	1	FALSE	FALSE
ENST00000316334.5_ENSG00000139517.9	1	1	FALSE	FALSE
ENST00000638173.1_ENSG00000284052.1	1	1	FALSE	FALSE
ENST00000276198.6_ENSG00000147246.10	2	1	TRUE	FALSE
ENST00000359227.8_ENSG00000196361.10	1	4	FALSE	TRUE
ENST00000274629.9_ENSG00000145936.9	1	1	FALSE	FALSE
ENST00000539278.1_ENSG00000214248.2	1	1	FALSE	FALSE
ENST00000379483.4_ENSG00000120696.9	1	1	FALSE	FALSE
ENST00000425211.5_ENSG00000273018.7	1	1	FALSE	FALSE
ENST00000333007.8_ENSG00000185215.11	7	1	TRUE	FALSE
ENST00000258428.8_ENSG00000135945.10	4	1	TRUE	FALSE
ENST00000522362.7_ENSG00000240694.9	1	1	FALSE	FALSE
ENST00000564460.2_ENSG00000260316.2	1	1	FALSE	FALSE
ENST00000585065.1_ENSG00000264112.1	1	1	FALSE	FALSE
ENST00000258111.5_ENSG00000135643.5	1	1	FALSE	FALSE
ENST00000247178.6_ENSG00000126775.9	1	1	FALSE	FALSE
ENST00000553648.2_ENSG00000258711.2	1	1	FALSE	FALSE
ENST00000676918.1_ENSG00000008988.11	1	1	FALSE	FALSE
ENST00000562182.1_ENSG00000261020.1	1	1	FALSE	FALSE
ENST00000623969.1_ENSG00000279933.1	1	1	FALSE	FALSE
ENST00000577412.5_ENSG00000266338.6	1	1	FALSE	FALSE
ENST00000275072.5_ENSG00000146281.6	1	1	FALSE	FALSE
ENST00000397333.4_ENSG00000185163.10	1	1	FALSE	FALSE
ENST00000421767.1_ENSG00000179406.8	1	1	FALSE	FALSE
ENST00000569580.2_ENSG00000260927.2	1	1	FALSE	FALSE
ENST00000264896.8_ENSG00000138760.11	2	1	TRUE	FALSE
ENST00000381922.5_ENSG00000101280.8	1	1	FALSE	FALSE
ENST00000307750.5_ENSG00000168795.5	1	1	FALSE	FALSE
ENST00000246529.4_ENSG00000126243.9	1	1	FALSE	FALSE
ENST00000594557.1_ENSG00000268119.6	1	7	FALSE	TRUE
ENST00000658265.1_ENSG00000251136.9	1	1	FALSE	FALSE
ENST00000657283.1_ENSG00000254092.2	1	1	FALSE	FALSE
ENST00000624895.1_ENSG00000270112.4	1	1	FALSE	FALSE
ENST00000294811.2_ENSG00000162757.4	1	1	FALSE	FALSE
ENST00000413238.1_ENSG00000231419.6	1	1	FALSE	FALSE
ENST00000636354.1_ENSG00000283213.1	1	1	FALSE	FALSE
ENST00000645033.1_ENSG00000101347.11	1	4	FALSE	TRUE
ENST00000651593.1_ENSG00000170430.10	1	1	FALSE	FALSE
ENST00000268154.9_ENSG00000140548.10	1	1	FALSE	FALSE
ENST00000655500.1_ENSG00000257176.3	1	1	FALSE	FALSE
ENST00000342665.5_ENSG00000177732.9	1	1	FALSE	FALSE
ENST00000651168.1_ENSG00000128928.10	1	1	FALSE	FALSE
ENST00000650405.1_ENSG00000249937.8	1	1	FALSE	FALSE
ENST00000330143.8_ENSG00000185730.8	1	1	FALSE	FALSE
ENST00000329665.5_ENSG00000182318.6	1	1	FALSE	FALSE
ENST00000510767.5_ENSG00000250033.5	1	1	FALSE	FALSE
ENST00000432988.1_ENSG00000236830.7	1	1	FALSE	FALSE
ENST00000297261.7_ENSG00000164690.8	1	1	FALSE	FALSE
ENST00000361413.8_ENSG00000198920.11	1	1	FALSE	FALSE
ENST00000321037.5_ENSG00000001561.7	1	6	FALSE	TRUE
ENST00000663557.1_ENSG00000232931.6	1	1	FALSE	FALSE
ENST00000500968.4_ENSG00000247746.5	1	1	FALSE	FALSE
ENST00000666130.1_ENSG00000246100.4	1	1	FALSE	FALSE
ENST00000562242.1_ENSG00000261451.1	1	1	FALSE	FALSE
ENST00000344636.6_ENSG00000187510.11	1	1	FALSE	FALSE
ENST00000267294.4_ENSG00000139800.8	1	1	FALSE	FALSE
ENST00000312504.10_ENSG00000174453.10	3	1	TRUE	FALSE
ENST00000221315.10_ENSG00000256087.7	1	1	FALSE	FALSE
ENST00000621575.1_ENSG00000276672.1	1	1	FALSE	FALSE
ENST00000445791.5_ENSG00000226674.11	1	1	FALSE	FALSE
ENST00000658275.1_ENSG00000229727.7	1	1	FALSE	FALSE
ENST00000295101.3_ENSG00000162989.5	7	1	TRUE	FALSE
ENST00000664879.1_ENSG00000238217.6	1	1	FALSE	FALSE
ENST00000613538.1_ENSG00000213625.9	1	1	FALSE	FALSE
ENST00000296604.8_ENSG00000164188.9	5	1	TRUE	FALSE
ENST00000356215.5_ENSG00000197301.7	1	1	FALSE	FALSE
ENST00000543469.1_ENSG00000213186.8	1	1	FALSE	FALSE
ENST00000296051.7_ENSG00000163755.9	1	1	FALSE	FALSE
ENST00000650449.1_ENSG00000197056.11	1	1	FALSE	FALSE
ENST00000369838.6_ENSG00000198478.8	1	1	FALSE	FALSE
ENST00000416109.2_ENSG00000177675.9	1	1	FALSE	FALSE
ENST00000309558.8_ENSG00000173705.9	1	1	FALSE	FALSE
ENST00000616430.1_ENSG00000253305.2	1	1	FALSE	FALSE
ENST00000259569.6_ENSG00000137040.10	1	1	FALSE	FALSE
ENST00000444204.2_ENSG00000181092.10	1	1	FALSE	FALSE
ENST00000400385.2_ENSG00000215458.8	1	1	FALSE	FALSE
ENST00000598378.2_ENSG00000267432.6	2	1	TRUE	FALSE
ENST00000569275.1_ENSG00000260802.1	1	1	FALSE	FALSE
ENST00000567788.1_ENSG00000214039.9	1	1	FALSE	FALSE
ENST00000658072.1_ENSG00000245275.8	1	1	FALSE	FALSE
ENST00000251496.7_ENSG00000109805.10	1	1	FALSE	FALSE
ENST00000431019.1_ENSG00000232043.1	1	1	FALSE	FALSE
ENST00000662319.1_ENSG00000233098.9	1	1	FALSE	FALSE
ENST00000481195.6_ENSG00000113575.10	4	1	TRUE	FALSE
ENST00000591705.1_ENSG00000267075.1	1	1	FALSE	FALSE
ENST00000261167.7_ENSG00000084463.8	1	1	FALSE	FALSE
ENST00000225805.8_ENSG00000108666.10	7	1	TRUE	FALSE
ENST00000341166.3_ENSG00000104361.10	1	2	FALSE	TRUE
ENST00000504595.2_ENSG00000183580.10	1	7	FALSE	TRUE
ENST00000655823.1_ENSG00000234929.2	1	6	FALSE	TRUE
ENST00000273398.8_ENSG00000114573.10	1	1	FALSE	FALSE
ENST00000323865.5_ENSG00000178394.5	1	1	FALSE	FALSE
ENST00000609107.1_ENSG00000272549.1	1	1	FALSE	FALSE
ENST00000641576.1_ENSG00000187857.5	1	1	FALSE	FALSE
ENST00000661103.1_ENSG00000224957.6	1	1	FALSE	FALSE
ENST00000361813.5_ENSG00000198952.8	1	1	FALSE	FALSE
ENST00000267199.9_ENSG00000139719.11	1	1	FALSE	FALSE
ENST00000308736.7_ENSG00000150990.9	1	1	FALSE	FALSE
ENST00000668494.1_ENSG00000255136.3	1	1	FALSE	FALSE
ENST00000570101.5_ENSG00000103042.9	1	1	FALSE	FALSE
ENST00000624902.1_ENSG00000279190.1	1	1	FALSE	FALSE
ENST00000377208.7_ENSG00000152192.8	1	7	FALSE	TRUE
ENST00000475381.7_ENSG00000144959.11	1	1	FALSE	FALSE
ENST00000598581.3_ENSG00000268104.3	1	1	FALSE	FALSE
ENST00000660425.1_ENSG00000247081.8	1	1	FALSE	FALSE
ENST00000523176.1_ENSG00000253406.1	1	1	FALSE	FALSE
ENST00000467304.2_ENSG00000241560.7	1	1	FALSE	FALSE
ENST00000502346.2_ENSG00000174695.10	1	1	FALSE	FALSE
ENST00000287844.7_ENSG00000033050.9	1	3	FALSE	TRUE
ENST00000274710.4_ENSG00000146005.4	1	1	FALSE	FALSE
ENST00000292431.5_ENSG00000160877.6	1	1	FALSE	FALSE
ENST00000416725.2_ENSG00000224795.3	3	1	TRUE	FALSE
ENST00000604982.2_ENSG00000271643.2	1	1	FALSE	FALSE
ENST00000260191.7_ENSG00000149305.7	1	6	FALSE	TRUE
ENST00000356388.9_ENSG00000198369.10	5	1	TRUE	FALSE
ENST00000671040.1_ENSG00000236404.11	1	1	FALSE	FALSE
ENST00000622030.2_ENSG00000277893.2	1	1	FALSE	FALSE
ENST00000228515.6_ENSG00000110925.7	1	1	FALSE	FALSE
ENST00000317216.3_ENSG00000179388.9	3	1	TRUE	FALSE
ENST00000418460.4_ENSG00000212916.6	3	1	TRUE	FALSE
ENST00000434752.4_ENSG00000228672.4	1	1	FALSE	FALSE
ENST00000376511.7_ENSG00000204569.10	1	1	FALSE	FALSE
ENST00000267549.5_ENSG00000140030.6	1	1	FALSE	FALSE
ENST00000623539.1_ENSG00000280385.1	1	1	FALSE	FALSE
ENST00000439075.1_ENSG00000236548.2	1	1	FALSE	FALSE
ENST00000575922.5_ENSG00000260005.6	1	1	FALSE	FALSE
ENST00000554542.2_ENSG00000258647.6	1	1	FALSE	FALSE
ENST00000500036.2_ENSG00000247287.3	1	5	FALSE	TRUE
ENST00000324727.9_ENSG00000177098.9	1	1	FALSE	FALSE
ENST00000664959.1_ENSG00000233396.8	1	1	FALSE	FALSE
ENST00000660500.1_ENSG00000229043.3	1	1	FALSE	FALSE
ENST00000391738.8_ENSG00000239998.6	1	1	FALSE	FALSE
ENST00000657551.1_ENSG00000235885.8	1	1	FALSE	FALSE
ENST00000590154.5_ENSG00000240240.9	1	1	FALSE	FALSE
ENST00000263228.4_ENSG00000107341.5	1	1	FALSE	FALSE
ENST00000657925.1_ENSG00000267383.7	1	1	FALSE	FALSE
ENST00000662263.1_ENSG00000234899.11	1	1	FALSE	FALSE
ENST00000532153.1_ENSG00000254561.4	1	1	FALSE	FALSE
ENST00000265827.8_ENSG00000048405.10	4	1	TRUE	FALSE
ENST00000295030.6_ENSG00000162928.9	1	3	FALSE	TRUE
ENST00000653304.1_ENSG00000271270.7	6	1	TRUE	FALSE
ENST00000262366.7_ENSG00000126603.9	1	6	FALSE	TRUE
ENST00000314103.6_ENSG00000159259.8	3	1	TRUE	FALSE
ENST00000577066.2_ENSG00000226137.5	1	1	FALSE	FALSE
ENST00000424522.5_ENSG00000249115.9	1	1	FALSE	FALSE
ENST00000605917.1_ENSG00000272168.8	1	1	FALSE	FALSE
ENST00000635405.2_ENSG00000228526.7	8	1	TRUE	FALSE
ENST00000322927.3_ENSG00000198026.8	1	1	FALSE	FALSE
ENST00000664171.1_ENSG00000251209.9	1	1	FALSE	FALSE
ENST00000587961.1_ENSG00000266976.3	1	1	FALSE	FALSE
ENST00000610657.2_ENSG00000278662.5	1	1	FALSE	FALSE
ENST00000481752.6_ENSG00000158092.7	1	1	FALSE	FALSE
ENST00000334025.3_ENSG00000186479.5	1	1	FALSE	FALSE
ENST00000678254.1_ENSG00000101292.8	4	1	TRUE	FALSE
ENST00000371528.2_ENSG00000203995.10	1	1	FALSE	FALSE
ENST00000656173.1_ENSG00000233967.7	1	1	FALSE	FALSE
ENST00000592572.1_ENSG00000267665.2	1	1	FALSE	FALSE
ENST00000670097.1_ENSG00000236144.8	1	1	FALSE	FALSE
ENST00000573130.2_ENSG00000261971.8	1	6	FALSE	TRUE
ENST00000668014.1_ENSG00000238099.3	1	5	FALSE	TRUE
ENST00000651657.1_ENSG00000248265.2	1	1	FALSE	FALSE
ENST00000216297.7_ENSG00000092201.10	1	1	FALSE	FALSE
ENST00000308086.3_ENSG00000173451.7	1	1	FALSE	FALSE
ENST00000325643.6_ENSG00000177992.10	1	1	FALSE	FALSE
ENST00000660578.1_ENSG00000260750.7	1	1	FALSE	FALSE
ENST00000361050.4_ENSG00000197629.6	7	1	TRUE	FALSE
ENST00000666093.1_ENSG00000224893.7	1	1	FALSE	FALSE
ENST00000239449.7_ENSG00000120327.7	1	1	FALSE	FALSE
ENST00000649220.2_ENSG00000259248.7	1	1	FALSE	FALSE
ENST00000656298.1_ENSG00000246250.3	1	1	FALSE	FALSE
ENST00000641879.2_ENSG00000196832.5	1	1	FALSE	FALSE
ENST00000610494.1_ENSG00000278291.1	1	3	FALSE	TRUE
ENST00000623657.1_ENSG00000279359.1	1	1	FALSE	FALSE
ENST00000435676.2_ENSG00000188859.7	1	1	FALSE	FALSE
ENST00000644452.3_ENSG00000179855.9	1	5	FALSE	TRUE
ENST00000648211.1_ENSG00000253154.2	8	1	TRUE	FALSE
ENST00000248211.11_ENSG00000256223.6	1	1	FALSE	FALSE
ENST00000624360.1_ENSG00000279598.1	1	1	FALSE	FALSE
ENST00000595646.6_ENSG00000204604.13	1	1	FALSE	FALSE
ENST00000226413.5_ENSG00000109163.7	1	1	FALSE	FALSE
ENST00000670882.1_ENSG00000229425.3	1	1	FALSE	FALSE
ENST00000570309.1_ENSG00000262580.5	5	1	TRUE	FALSE
ENST00000657031.1_ENSG00000233124.2	1	1	FALSE	FALSE
ENST00000414159.2_ENSG00000235881.2	1	1	FALSE	FALSE
ENST00000623279.1_ENSG00000280117.1	1	1	FALSE	FALSE
ENST00000267377.3_ENSG00000139874.6	1	4	FALSE	TRUE
ENST00000567749.1_ENSG00000260423.2	1	1	FALSE	FALSE
ENST00000436881.2_ENSG00000232434.2	1	1	FALSE	FALSE
ENST00000415801.1_ENSG00000226237.2	1	1	FALSE	FALSE
ENST00000649389.1_ENSG00000140022.13	1	1	FALSE	FALSE
ENST00000246186.8_ENSG00000125966.10	1	1	FALSE	FALSE
ENST00000445946.5_ENSG00000227268.5	1	1	FALSE	FALSE
ENST00000641419.1_ENSG00000186723.4	1	1	FALSE	FALSE
ENST00000660638.1_ENSG00000223891.6	7	1	TRUE	FALSE
ENST00000492406.6_ENSG00000138459.9	1	6	FALSE	TRUE
ENST00000310903.9_ENSG00000174527.10	1	1	FALSE	FALSE
ENST00000434707.1_ENSG00000224715.1	1	1	FALSE	FALSE
ENST00000223023.5_ENSG00000106299.8	1	1	FALSE	FALSE
ENST00000294635.5_ENSG00000162621.7	1	1	FALSE	FALSE
ENST00000600228.6_ENSG00000204611.7	1	7	FALSE	TRUE
ENST00000448927.1_ENSG00000184441.4	3	1	TRUE	FALSE
ENST00000297450.7_ENSG00000154188.10	1	5	FALSE	TRUE
ENST00000663272.1_ENSG00000215374.6	7	1	TRUE	FALSE
ENST00000537494.1_ENSG00000204323.5	1	1	FALSE	FALSE
ENST00000373657.2_ENSG00000186871.7	1	1	FALSE	FALSE
ENST00000375135.4_ENSG00000102302.8	1	1	FALSE	FALSE
ENST00000291481.8_ENSG00000187664.9	1	1	FALSE	FALSE
ENST00000682440.1_ENSG00000147262.5	4	1	TRUE	FALSE
ENST00000439004.1_ENSG00000234754.2	1	1	FALSE	FALSE
ENST00000254323.6_ENSG00000132003.9	1	1	FALSE	FALSE
ENST00000374023.8_ENSG00000196821.10	1	1	FALSE	FALSE
ENST00000610426.5_ENSG00000164346.10	1	1	FALSE	FALSE
ENST00000327492.4_ENSG00000183864.5	1	1	FALSE	FALSE
ENST00000421176.4_ENSG00000186026.7	2	1	TRUE	FALSE
ENST00000315691.8_ENSG00000181744.9	1	1	FALSE	FALSE
ENST00000521074.1_ENSG00000235931.2	1	1	FALSE	FALSE
ENST00000369535.5_ENSG00000213281.5	1	1	FALSE	FALSE
ENST00000361786.7_ENSG00000198894.8	1	1	FALSE	FALSE
ENST00000409271.5_ENSG00000135960.10	1	3	FALSE	TRUE
ENST00000311620.7_ENSG00000175311.7	1	1	FALSE	FALSE
ENST00000605270.6_ENSG00000271538.6	1	1	FALSE	FALSE
ENST00000564508.2_ENSG00000260664.2	1	1	FALSE	FALSE
ENST00000380680.5_ENSG00000122042.10	1	1	FALSE	FALSE
ENST00000391403.4_ENSG00000212710.5	1	1	FALSE	FALSE
ENST00000607434.1_ENSG00000272356.1	1	1	FALSE	FALSE
ENST00000583712.2_ENSG00000264985.4	1	1	FALSE	FALSE
ENST00000658453.1_ENSG00000235513.2	1	1	FALSE	FALSE
ENST00000654673.1_ENSG00000236449.2	5	1	TRUE	FALSE
ENST00000342462.5_ENSG00000188167.9	1	1	FALSE	FALSE
ENST00000612630.4_ENSG00000276043.5	1	1	FALSE	FALSE
ENST00000378251.3_ENSG00000130764.10	1	1	FALSE	FALSE
ENST00000625159.1_ENSG00000280039.1	1	1	FALSE	FALSE
ENST00000641771.1_ENSG00000203663.4	1	1	FALSE	FALSE
ENST00000629295.1_ENSG00000281392.2	1	1	FALSE	FALSE
ENST00000427960.5_ENSG00000115368.10	1	1	FALSE	FALSE
ENST00000262207.9_ENSG00000121005.9	1	1	FALSE	FALSE
ENST00000399429.8_ENSG00000215018.10	1	1	FALSE	FALSE
ENST00000511547.6_ENSG00000250802.7	1	1	FALSE	FALSE
ENST00000361124.5_ENSG00000198885.10	1	1	FALSE	FALSE
ENST00000641196.1_ENSG00000184933.6	1	1	FALSE	FALSE
ENST00000404991.2_ENSG00000218823.2	1	1	FALSE	FALSE
ENST00000584701.2_ENSG00000265203.2	1	1	FALSE	FALSE
ENST00000234296.7_ENSG00000115942.9	1	6	FALSE	TRUE
ENST00000422728.3_ENSG00000237765.8	1	1	FALSE	FALSE
ENST00000303786.5_ENSG00000169618.7	1	1	FALSE	FALSE
ENST00000639316.2_ENSG00000263745.7	1	1	FALSE	FALSE
ENST00000659113.1_ENSG00000235020.5	1	1	FALSE	FALSE
ENST00000623616.1_ENSG00000248858.7	1	5	FALSE	TRUE
ENST00000663418.1_ENSG00000258476.6	1	1	FALSE	FALSE
ENST00000576014.1_ENSG00000263089.1	1	1	FALSE	FALSE
ENST00000374271.8_ENSG00000175087.10	1	1	FALSE	FALSE
ENST00000316610.7_ENSG00000176055.10	1	1	FALSE	FALSE
ENST00000378588.5_ENSG00000165168.8	1	1	FALSE	FALSE
ENST00000653743.1_ENSG00000225791.7	1	1	FALSE	FALSE
ENST00000679223.1_ENSG00000132002.9	1	1	FALSE	FALSE
ENST00000448963.5_ENSG00000232229.6	1	1	FALSE	FALSE
ENST00000683260.1_ENSG00000204876.5	1	1	FALSE	FALSE
ENST00000257197.7_ENSG00000134765.10	1	1	FALSE	FALSE
ENST00000393061.7_ENSG00000197859.11	1	1	FALSE	FALSE
ENST00000637046.1_ENSG00000234323.8	1	1	FALSE	FALSE
ENST00000605896.1_ENSG00000272374.1	1	2	FALSE	TRUE
ENST00000612677.6_ENSG00000255587.9	5	1	TRUE	FALSE
ENST00000593427.1_ENSG00000268205.1	1	1	FALSE	FALSE
ENST00000598322.2_ENSG00000269825.2	1	1	FALSE	FALSE
ENST00000665665.1_ENSG00000237928.6	1	1	FALSE	FALSE
ENST00000610913.2_ENSG00000278195.2	1	1	FALSE	FALSE
ENST00000285879.5_ENSG00000155495.9	1	1	FALSE	FALSE
ENST00000428649.4_ENSG00000275969.2	1	1	FALSE	FALSE
ENST00000604062.6_ENSG00000232593.7	1	1	FALSE	FALSE
ENST00000254488.7_ENSG00000132164.10	1	1	FALSE	FALSE
ENST00000305626.6_ENSG00000172007.7	1	1	FALSE	FALSE
ENST00000378788.4_ENSG00000205108.6	2	1	TRUE	FALSE
ENST00000650063.1_ENSG00000233290.3	1	1	FALSE	FALSE
ENST00000456783.3_ENSG00000229676.3	1	1	FALSE	FALSE
ENST00000368136.3_ENSG00000198945.8	1	1	FALSE	FALSE
ENST00000662879.1_ENSG00000204241.8	1	1	FALSE	FALSE
ENST00000454869.2_ENSG00000232063.2	1	1	FALSE	FALSE
ENST00000658666.1_ENSG00000255216.2	1	1	FALSE	FALSE
ENST00000553181.6_ENSG00000257135.7	1	1	FALSE	FALSE
ENST00000612262.1_ENSG00000259488.2	1	1	FALSE	FALSE
ENST00000311331.12_ENSG00000197566.10	1	1	FALSE	FALSE
ENST00000222120.8_ENSG00000105514.8	1	1	FALSE	FALSE
ENST00000303924.5_ENSG00000170961.7	4	1	TRUE	FALSE
ENST00000265138.4_ENSG00000113369.9	1	1	FALSE	FALSE
ENST00000227507.3_ENSG00000110092.4	1	1	FALSE	FALSE
ENST00000551765.6_ENSG00000257218.6	1	1	FALSE	FALSE
ENST00000564352.1_ENSG00000260917.1	1	8	FALSE	TRUE
ENST00000592718.1_ENSG00000267719.1	1	1	FALSE	FALSE
ENST00000328600.3_ENSG00000182261.4	1	5	FALSE	TRUE
ENST00000265044.7_ENSG00000114850.7	1	1	FALSE	FALSE
ENST00000623972.1_ENSG00000279910.1	1	1	FALSE	FALSE
ENST00000372022.6_ENSG00000148296.7	3	1	TRUE	FALSE
ENST00000330394.3_ENSG00000182580.3	1	6	FALSE	TRUE
ENST00000265354.6_ENSG00000112658.8	1	1	FALSE	FALSE
ENST00000661416.1_ENSG00000227165.9	1	1	FALSE	FALSE
ENST00000662294.1_ENSG00000250608.2	1	1	FALSE	FALSE
ENST00000359271.4_ENSG00000197496.6	5	1	TRUE	FALSE
ENST00000624694.2_ENSG00000113749.7	4	1	TRUE	FALSE
ENST00000560255.2_ENSG00000259642.2	1	1	FALSE	FALSE
ENST00000261667.8_ENSG00000102753.10	1	1	FALSE	FALSE
ENST00000621052.1_ENSG00000274827.4	1	1	FALSE	FALSE
ENST00000624087.1_ENSG00000280287.1	1	1	FALSE	FALSE
ENST00000554749.1_ENSG00000258634.3	1	1	FALSE	FALSE
ENST00000655302.1_ENSG00000231028.9	1	1	FALSE	FALSE
ENST00000295269.5_ENSG00000180251.5	1	1	FALSE	FALSE
ENST00000624067.1_ENSG00000279628.1	1	1	FALSE	FALSE
ENST00000604028.2_ENSG00000270207.2	1	1	FALSE	FALSE
ENST00000448901.1_ENSG00000227007.1	1	1	FALSE	FALSE
ENST00000624358.3_ENSG00000187553.10	7	1	TRUE	FALSE
ENST00000647844.1_ENSG00000105989.10	1	1	FALSE	FALSE
ENST00000657126.1_ENSG00000225377.6	1	1	FALSE	FALSE
ENST00000571452.1_ENSG00000263278.2	1	1	FALSE	FALSE
ENST00000522676.5_ENSG00000163116.10	1	6	FALSE	TRUE
ENST00000308618.4_ENSG00000174279.4	4	1	TRUE	FALSE
ENST00000605778.1_ENSG00000271122.1	1	1	FALSE	FALSE
ENST00000260010.6_ENSG00000137462.9	1	1	FALSE	FALSE
ENST00000377893.3_ENSG00000158292.7	1	1	FALSE	FALSE
ENST00000624299.1_ENSG00000247809.9	1	1	FALSE	FALSE
ENST00000606533.1_ENSG00000271806.1	1	1	FALSE	FALSE
ENST00000249363.4_ENSG00000128594.8	1	1	FALSE	FALSE
ENST00000638862.1_ENSG00000213793.5	1	1	FALSE	FALSE
ENST00000648037.1_ENSG00000174943.11	1	1	FALSE	FALSE
ENST00000566747.1_ENSG00000261578.1	1	1	FALSE	FALSE
ENST00000624926.1_ENSG00000279388.1	1	1	FALSE	FALSE
ENST00000078429.9_ENSG00000088256.9	1	1	FALSE	FALSE
ENST00000665783.1_ENSG00000225706.2	1	1	FALSE	FALSE
ENST00000383808.7_ENSG00000206567.10	1	1	FALSE	FALSE
ENST00000284110.2_ENSG00000153976.3	1	1	FALSE	FALSE
ENST00000307271.4_ENSG00000171115.4	1	1	FALSE	FALSE
ENST00000368680.4_ENSG00000169418.10	1	1	FALSE	FALSE
ENST00000380990.5_ENSG00000205634.7	1	1	FALSE	FALSE
ENST00000452365.2_ENSG00000224189.8	1	1	FALSE	FALSE
ENST00000228347.9_ENSG00000013503.10	1	1	FALSE	FALSE
ENST00000599174.3_ENSG00000267909.3	1	1	FALSE	FALSE
ENST00000657967.1_ENSG00000254860.6	1	1	FALSE	FALSE
ENST00000362032.6_ENSG00000198829.6	1	6	FALSE	TRUE
ENST00000446248.4_ENSG00000076826.10	1	1	FALSE	FALSE
ENST00000623722.1_ENSG00000278917.1	1	1	FALSE	FALSE
ENST00000549278.2_ENSG00000246363.3	4	1	TRUE	FALSE
ENST00000318160.5_ENSG00000180875.5	1	1	FALSE	FALSE
ENST00000357503.3_ENSG00000198113.3	1	1	FALSE	FALSE
ENST00000518973.1_ENSG00000253288.2	1	1	FALSE	FALSE
ENST00000682287.1_ENSG00000126500.4	1	1	FALSE	FALSE
ENST00000623414.1_ENSG00000279569.1	1	1	FALSE	FALSE
ENST00000653465.1_ENSG00000254211.6	2	1	TRUE	FALSE
ENST00000285243.7_ENSG00000154945.7	1	1	FALSE	FALSE
ENST00000238647.5_ENSG00000119669.5	2	1	TRUE	FALSE
ENST00000641732.2_ENSG00000172146.4	1	1	FALSE	FALSE
ENST00000540461.2_ENSG00000255804.2	1	1	FALSE	FALSE
ENST00000435041.3_ENSG00000198833.7	1	1	FALSE	FALSE
ENST00000296582.8_ENSG00000164168.8	1	1	FALSE	FALSE
ENST00000621837.1_ENSG00000226807.6	1	1	FALSE	FALSE
ENST00000435050.1_ENSG00000189143.10	1	1	FALSE	FALSE
ENST00000641592.1_ENSG00000221858.3	1	1	FALSE	FALSE
ENST00000610710.4_ENSG00000243710.8	1	1	FALSE	FALSE
ENST00000624893.1_ENSG00000280424.1	1	1	FALSE	FALSE
ENST00000566570.1_ENSG00000261275.1	1	1	FALSE	FALSE
ENST00000383738.6_ENSG00000114646.10	1	1	FALSE	FALSE
ENST00000664598.1_ENSG00000235904.3	1	1	FALSE	FALSE
ENST00000570186.1_ENSG00000260303.1	1	1	FALSE	FALSE
ENST00000452097.1_ENSG00000237017.1	5	1	TRUE	FALSE
ENST00000513154.6_ENSG00000152503.10	1	1	FALSE	FALSE
ENST00000636819.1_ENSG00000249738.10	7	1	TRUE	FALSE
ENST00000629372.3_ENSG00000281106.4	1	1	FALSE	FALSE
ENST00000354757.5_ENSG00000197479.7	1	1	FALSE	FALSE
ENST00000609207.1_ENSG00000223764.2	2	1	TRUE	FALSE
ENST00000665301.1_ENSG00000265313.7	1	1	FALSE	FALSE
ENST00000405617.4_ENSG00000219607.4	1	1	FALSE	FALSE
ENST00000565549.1_ENSG00000261541.1	1	1	FALSE	FALSE
ENST00000380698.5_ENSG00000170542.6	1	3	FALSE	TRUE
ENST00000561746.1_ENSG00000261098.1	1	1	FALSE	FALSE
ENST00000606613.1_ENSG00000233822.5	1	5	FALSE	TRUE
ENST00000654014.1_ENSG00000258561.2	1	1	FALSE	FALSE
ENST00000360538.7_ENSG00000197579.8	1	1	FALSE	FALSE
ENST00000371321.9_ENSG00000165841.11	1	1	FALSE	FALSE
ENST00000606723.2_ENSG00000272462.3	1	1	FALSE	FALSE
ENST00000418968.5_ENSG00000236841.8	1	1	FALSE	FALSE
ENST00000383657.10_ENSG00000206527.10	4	1	TRUE	FALSE
ENST00000268719.9_ENSG00000141034.10	6	1	TRUE	FALSE
ENST00000458626.4_ENSG00000239887.6	1	1	FALSE	FALSE
ENST00000441272.2_ENSG00000237588.2	1	1	FALSE	FALSE
ENST00000361722.7_ENSG00000198933.9	1	1	FALSE	FALSE
ENST00000507424.1_ENSG00000251408.1	1	1	FALSE	FALSE
ENST00000665017.1_ENSG00000228340.6	1	1	FALSE	FALSE
ENST00000610046.2_ENSG00000272701.3	1	1	FALSE	FALSE
ENST00000641220.1_ENSG00000177212.4	1	1	FALSE	FALSE
ENST00000622621.1_ENSG00000277954.1	1	1	FALSE	FALSE
ENST00000299638.8_ENSG00000255529.9	1	1	FALSE	FALSE
ENST00000662177.1_ENSG00000233928.6	1	1	FALSE	FALSE
ENST00000521663.2_ENSG00000215117.6	1	1	FALSE	FALSE
ENST00000331173.6_ENSG00000177613.9	1	1	FALSE	FALSE
ENST00000303575.9_ENSG00000170348.9	1	1	FALSE	FALSE
ENST00000670797.1_ENSG00000261329.6	1	1	FALSE	FALSE
ENST00000432386.1_ENSG00000229021.2	1	1	FALSE	FALSE
ENST00000335606.11_ENSG00000242110.8	1	1	FALSE	FALSE
ENST00000389832.7_ENSG00000184350.11	1	1	FALSE	FALSE
ENST00000295770.4_ENSG00000163527.10	1	2	FALSE	TRUE
ENST00000607876.2_ENSG00000272848.2	1	1	FALSE	FALSE
ENST00000375765.5_ENSG00000165023.7	1	5	FALSE	TRUE
ENST00000374884.3_ENSG00000186767.7	1	1	FALSE	FALSE
ENST00000450977.2_ENSG00000235139.2	1	1	FALSE	FALSE
ENST00000623331.1_ENSG00000280061.1	4	1	TRUE	FALSE
ENST00000542401.2_ENSG00000256751.6	1	1	FALSE	FALSE
ENST00000373659.4_ENSG00000186130.5	1	1	FALSE	FALSE
ENST00000226004.8_ENSG00000108861.9	3	1	TRUE	FALSE
ENST00000301318.8_ENSG00000196867.8	1	1	FALSE	FALSE
ENST00000537364.5_ENSG00000162144.10	1	1	FALSE	FALSE
ENST00000608963.1_ENSG00000273419.1	1	1	FALSE	FALSE
ENST00000642046.1_ENSG00000184698.5	1	1	FALSE	FALSE
ENST00000194155.7_ENSG00000112852.7	1	1	FALSE	FALSE
ENST00000521394.3_ENSG00000253973.3	1	1	FALSE	FALSE
ENST00000666796.1_ENSG00000254349.6	1	1	FALSE	FALSE
ENST00000430050.2_ENSG00000232190.3	1	1	FALSE	FALSE
ENST00000217188.2_ENSG00000125508.4	1	1	FALSE	FALSE
ENST00000392647.7_ENSG00000213160.10	1	1	FALSE	FALSE
ENST00000655603.1_ENSG00000257711.2	1	1	FALSE	FALSE
ENST00000372852.4_ENSG00000163909.8	1	1	FALSE	FALSE
ENST00000452840.5_ENSG00000233723.9	1	1	FALSE	FALSE
ENST00000375151.5_ENSG00000158526.8	1	1	FALSE	FALSE
ENST00000361421.2_ENSG00000198846.6	1	1	FALSE	FALSE
ENST00000514980.1_ENSG00000251034.2	1	1	FALSE	FALSE
ENST00000284885.8_ENSG00000154646.9	1	1	FALSE	FALSE
ENST00000523374.5_ENSG00000251192.8	1	1	FALSE	FALSE
ENST00000510444.1_ENSG00000249584.1	1	1	FALSE	FALSE
ENST00000342892.4_ENSG00000204380.4	1	7	FALSE	TRUE
ENST00000568177.1_ENSG00000260285.1	1	1	FALSE	FALSE
ENST00000422374.1_ENSG00000234810.4	1	1	FALSE	FALSE
ENST00000268042.7_ENSG00000140450.9	1	1	FALSE	FALSE
ENST00000219271.4_ENSG00000102996.5	1	1	FALSE	FALSE
ENST00000596769.1_ENSG00000267943.1	3	1	TRUE	FALSE
ENST00000560419.1_ENSG00000259319.1	1	4	FALSE	TRUE
ENST00000675544.1_ENSG00000214851.5	1	1	FALSE	FALSE
ENST00000265981.7_ENSG00000110315.7	1	1	FALSE	FALSE
ENST00000444158.1_ENSG00000234210.1	1	1	FALSE	FALSE
ENST00000681422.1_ENSG00000152778.10	1	1	FALSE	FALSE
ENST00000651233.1_ENSG00000245060.8	1	1	FALSE	FALSE
ENST00000658749.1_ENSG00000274536.7	1	1	FALSE	FALSE
ENST00000244576.9_ENSG00000124613.9	1	1	FALSE	FALSE
ENST00000256682.9_ENSG00000134287.10	1	1	FALSE	FALSE
ENST00000275954.4_ENSG00000147027.4	1	1	FALSE	FALSE
ENST00000377103.3_ENSG00000178726.7	1	1	FALSE	FALSE
ENST00000599841.1_ENSG00000268505.1	1	1	FALSE	FALSE
ENST00000567359.1_ENSG00000260862.1	1	5	FALSE	TRUE
ENST00000261211.8_ENSG00000059758.8	1	5	FALSE	TRUE
ENST00000422216.1_ENSG00000226252.1	1	1	FALSE	FALSE
ENST00000655697.1_ENSG00000231969.2	2	1	TRUE	FALSE
ENST00000523081.2_ENSG00000253133.2	1	1	FALSE	FALSE
ENST00000393752.3_ENSG00000184845.4	1	1	FALSE	FALSE
ENST00000660424.1_ENSG00000228824.7	1	5	FALSE	TRUE
ENST00000663853.1_ENSG00000259867.6	1	1	FALSE	FALSE
ENST00000652718.1_ENSG00000197753.11	6	1	TRUE	FALSE
ENST00000257981.7_ENSG00000135519.8	1	1	FALSE	FALSE
ENST00000656175.1_ENSG00000238207.2	1	1	FALSE	FALSE
ENST00000374280.4_ENSG00000158008.10	1	1	FALSE	FALSE
ENST00000559030.1_ENSG00000259198.1	1	1	FALSE	FALSE
ENST00000488423.2_ENSG00000154813.10	1	1	FALSE	FALSE
ENST00000515343.1_ENSG00000251152.1	1	1	FALSE	FALSE
ENST00000425699.3_ENSG00000188613.7	1	1	FALSE	FALSE
ENST00000444310.5_ENSG00000205832.8	1	1	FALSE	FALSE
ENST00000524210.2_ENSG00000206573.9	1	1	FALSE	FALSE
ENST00000619213.1_ENSG00000277322.1	1	1	FALSE	FALSE
ENST00000536262.3_ENSG00000256870.3	1	1	FALSE	FALSE
ENST00000650414.1_ENSG00000227082.3	1	1	FALSE	FALSE
ENST00000633055.1_ENSG00000279663.3	1	1	FALSE	FALSE
ENST00000645694.3_ENSG00000126778.12	6	1	TRUE	FALSE
ENST00000612833.1_ENSG00000276337.1	1	1	FALSE	FALSE
ENST00000296506.8_ENSG00000164106.8	1	1	FALSE	FALSE
ENST00000567819.1_ENSG00000260942.1	1	1	FALSE	FALSE
ENST00000624814.1_ENSG00000279811.1	1	1	FALSE	FALSE
ENST00000430356.3_ENSG00000237399.7	1	1	FALSE	FALSE
ENST00000655644.1_ENSG00000128602.11	1	1	FALSE	FALSE
ENST00000623254.1_ENSG00000197322.4	1	7	FALSE	TRUE
ENST00000458361.1_ENSG00000237775.1	1	1	FALSE	FALSE
ENST00000334306.4_ENSG00000186212.4	1	1	FALSE	FALSE
ENST00000642125.1_ENSG00000171944.2	1	1	FALSE	FALSE
ENST00000286544.5_ENSG00000156050.10	1	1	FALSE	FALSE
ENST00000518947.6_ENSG00000254369.6	1	1	FALSE	FALSE
ENST00000604000.4_ENSG00000271601.4	1	1	FALSE	FALSE
ENST00000285018.5_ENSG00000154764.6	1	1	FALSE	FALSE
ENST00000443246.2_ENSG00000235824.5	1	1	FALSE	FALSE
ENST00000391884.2_ENSG00000182324.7	4	1	TRUE	FALSE
ENST00000659376.1_ENSG00000235641.5	7	1	TRUE	FALSE
ENST00000371538.5_ENSG00000162377.6	7	1	TRUE	FALSE
ENST00000463745.6_ENSG00000113966.10	1	1	FALSE	FALSE
ENST00000278949.9_ENSG00000160588.10	1	1	FALSE	FALSE
ENST00000569446.3_ENSG00000261678.3	1	1	FALSE	FALSE
ENST00000375095.3_ENSG00000181264.9	1	1	FALSE	FALSE
ENST00000336976.10_ENSG00000267680.5	1	1	FALSE	FALSE
ENST00000624429.1_ENSG00000279289.1	1	1	FALSE	FALSE
ENST00000231173.6_ENSG00000113248.6	1	1	FALSE	FALSE
ENST00000568752.1_ENSG00000261200.1	1	1	FALSE	FALSE
ENST00000370830.4_ENSG00000112175.8	1	7	FALSE	TRUE
ENST00000488633.2_ENSG00000144021.3	1	1	FALSE	FALSE
ENST00000366691.4_ENSG00000116574.6	1	1	FALSE	FALSE
ENST00000556602.1_ENSG00000259008.1	1	1	FALSE	FALSE
ENST00000249064.9_ENSG00000159873.10	1	1	FALSE	FALSE
ENST00000652126.1_ENSG00000258526.7	1	1	FALSE	FALSE
ENST00000374279.4_ENSG00000148154.10	1	1	FALSE	FALSE
ENST00000240285.10_ENSG00000121039.10	1	3	FALSE	TRUE
ENST00000420905.1_ENSG00000231560.1	1	1	FALSE	FALSE
ENST00000617854.1_ENSG00000275139.1	1	1	FALSE	FALSE
ENST00000660957.2_ENSG00000250056.8	1	1	FALSE	FALSE
ENST00000619721.6_ENSG00000235718.9	1	1	FALSE	FALSE
ENST00000339464.9_ENSG00000188064.10	1	1	FALSE	FALSE
ENST00000308660.6_ENSG00000173926.6	1	1	FALSE	FALSE
ENST00000648611.1_ENSG00000228061.7	1	5	FALSE	TRUE
ENST00000669166.1_ENSG00000224424.8	1	1	FALSE	FALSE
ENST00000624468.1_ENSG00000280362.1	1	1	FALSE	FALSE
ENST00000667245.1_ENSG00000281128.2	1	1	FALSE	FALSE
ENST00000374343.5_ENSG00000204178.11	1	1	FALSE	FALSE
ENST00000580459.1_ENSG00000264920.2	1	1	FALSE	FALSE
ENST00000681113.1_ENSG00000198900.7	1	1	FALSE	FALSE
ENST00000252799.3_ENSG00000169955.7	1	1	FALSE	FALSE
ENST00000370565.5_ENSG00000137975.8	1	8	FALSE	TRUE
ENST00000627127.1_ENSG00000280623.1	1	1	FALSE	FALSE
ENST00000259053.6_ENSG00000241399.7	1	1	FALSE	FALSE
ENST00000245479.3_ENSG00000125398.8	1	1	FALSE	FALSE
ENST00000631175.3_ENSG00000280739.3	1	1	FALSE	FALSE
ENST00000623470.1_ENSG00000279417.1	1	1	FALSE	FALSE
ENST00000664704.1_ENSG00000253877.6	1	1	FALSE	FALSE
ENST00000242994.4_ENSG00000123307.4	1	1	FALSE	FALSE
ENST00000255008.5_ENSG00000132671.6	1	1	FALSE	FALSE
ENST00000414532.6_ENSG00000186056.10	1	1	FALSE	FALSE
ENST00000623902.1_ENSG00000279912.1	1	1	FALSE	FALSE
ENST00000380737.8_ENSG00000221914.11	1	1	FALSE	FALSE
ENST00000652011.2_ENSG00000227124.11	1	1	FALSE	FALSE
ENST00000291232.5_ENSG00000159958.7	1	1	FALSE	FALSE
ENST00000324460.7_ENSG00000044574.9	1	1	FALSE	FALSE
ENST00000228136.9_ENSG00000110696.10	1	1	FALSE	FALSE
ENST00000319357.6_ENSG00000164543.7	1	3	FALSE	TRUE
ENST00000663533.1_ENSG00000235257.9	1	1	FALSE	FALSE
ENST00000642064.1_ENSG00000197125.3	1	1	FALSE	FALSE
ENST00000503244.2_ENSG00000251423.3	1	1	FALSE	FALSE
ENST00000597721.1_ENSG00000125650.4	1	1	FALSE	FALSE
ENST00000203664.10_ENSG00000089723.10	1	1	FALSE	FALSE
ENST00000659934.1_ENSG00000246339.6	1	1	FALSE	FALSE
ENST00000444442.1_ENSG00000233821.1	1	1	FALSE	FALSE
ENST00000308064.7_ENSG00000175264.8	1	1	FALSE	FALSE
ENST00000344420.10_ENSG00000213699.9	1	1	FALSE	FALSE
ENST00000444565.2_ENSG00000158553.5	1	1	FALSE	FALSE
ENST00000378485.1_ENSG00000257127.6	1	1	FALSE	FALSE
ENST00000370526.5_ENSG00000182195.9	7	1	TRUE	FALSE
ENST00000657923.1_ENSG00000271913.7	1	1	FALSE	FALSE
ENST00000562196.6_ENSG00000260691.7	1	2	FALSE	TRUE
ENST00000391625.2_ENSG00000212939.2	1	1	FALSE	FALSE
ENST00000296658.4_ENSG00000164237.9	1	1	FALSE	FALSE
ENST00000589666.6_ENSG00000132478.10	1	1	FALSE	FALSE
ENST00000654375.1_ENSG00000215256.4	1	1	FALSE	FALSE
ENST00000625256.1_ENSG00000280927.1	1	1	FALSE	FALSE
ENST00000617923.4_ENSG00000275111.5	2	1	TRUE	FALSE
ENST00000680682.1_ENSG00000178974.11	1	1	FALSE	FALSE
ENST00000327669.5_ENSG00000184731.6	1	1	FALSE	FALSE
ENST00000280155.4_ENSG00000150594.7	1	1	FALSE	FALSE
ENST00000511897.5_ENSG00000248738.6	1	1	FALSE	FALSE
ENST00000637645.1_ENSG00000283267.1	1	1	FALSE	FALSE
ENST00000298316.7_ENSG00000165527.7	1	1	FALSE	FALSE
ENST00000658574.1_ENSG00000246273.8	1	1	FALSE	FALSE
ENST00000440762.5_ENSG00000233973.7	1	4	FALSE	TRUE
ENST00000656264.1_ENSG00000277701.5	1	1	FALSE	FALSE
ENST00000344517.5_ENSG00000135776.5	1	1	FALSE	FALSE
ENST00000623243.1_ENSG00000280228.1	1	1	FALSE	FALSE
ENST00000216410.8_ENSG00000100522.10	1	3	FALSE	TRUE
ENST00000339021.4_ENSG00000274751.1	1	1	FALSE	FALSE
ENST00000569476.2_ENSG00000261446.4	1	7	FALSE	TRUE
ENST00000457543.4_ENSG00000236609.4	1	1	FALSE	FALSE
ENST00000378785.7_ENSG00000215915.10	1	1	FALSE	FALSE
ENST00000636668.1_ENSG00000283638.2	1	1	FALSE	FALSE
ENST00000622993.1_ENSG00000279578.1	1	1	FALSE	FALSE
ENST00000642475.1_ENSG00000125304.10	1	1	FALSE	FALSE
ENST00000668665.1_ENSG00000251138.7	1	1	FALSE	FALSE
ENST00000298097.7_ENSG00000165355.7	1	1	FALSE	FALSE
ENST00000623949.1_ENSG00000279460.1	4	1	TRUE	FALSE
ENST00000300574.3_ENSG00000167193.8	1	1	FALSE	FALSE
ENST00000287482.6_ENSG00000156876.10	1	1	FALSE	FALSE
ENST00000375471.5_ENSG00000142623.11	1	1	FALSE	FALSE
ENST00000371383.7_ENSG00000112796.10	1	1	FALSE	FALSE
ENST00000660630.1_ENSG00000245248.8	1	1	FALSE	FALSE
ENST00000568063.1_ENSG00000261402.1	1	1	FALSE	FALSE
ENST00000650999.1_ENSG00000135898.10	1	1	FALSE	FALSE
ENST00000601693.2_ENSG00000196350.9	1	1	FALSE	FALSE
ENST00000321612.8_ENSG00000178445.10	1	1	FALSE	FALSE
ENST00000565254.1_ENSG00000261668.1	1	1	FALSE	FALSE
ENST00000609684.3_ENSG00000272674.4	1	1	FALSE	FALSE
ENST00000368358.4_ENSG00000143630.10	6	1	TRUE	FALSE
ENST00000644024.2_ENSG00000196767.9	1	1	FALSE	FALSE
ENST00000658200.1_ENSG00000227210.2	1	1	FALSE	FALSE
ENST00000260746.6_ENSG00000138175.9	4	1	TRUE	FALSE
ENST00000305631.7_ENSG00000168350.8	1	1	FALSE	FALSE
ENST00000498273.2_ENSG00000240563.2	1	1	FALSE	FALSE
ENST00000451400.2_ENSG00000235597.2	3	1	TRUE	FALSE
ENST00000668575.1_ENSG00000236790.6	1	1	FALSE	FALSE
ENST00000373765.5_ENSG00000162510.6	1	1	FALSE	FALSE
ENST00000566553.1_ENSG00000260902.1	1	1	FALSE	FALSE
ENST00000338230.3_ENSG00000189190.10	1	1	FALSE	FALSE
ENST00000652466.1_ENSG00000111328.7	1	3	FALSE	TRUE
ENST00000361677.5_ENSG00000198863.7	1	5	FALSE	TRUE
ENST00000652769.1_ENSG00000269929.3	1	1	FALSE	FALSE
ENST00000650181.1_ENSG00000266718.2	1	1	FALSE	FALSE
ENST00000614055.2_ENSG00000273976.2	1	1	FALSE	FALSE
ENST00000624147.1_ENSG00000279133.1	1	1	FALSE	FALSE
ENST00000655923.1_ENSG00000225733.6	1	4	FALSE	TRUE
ENST00000640310.2_ENSG00000283787.2	1	1	FALSE	FALSE
ENST00000564218.5_ENSG00000176723.10	1	1	FALSE	FALSE
ENST00000564585.1_ENSG00000260792.1	1	1	FALSE	FALSE
ENST00000620192.1_ENSG00000260337.4	1	1	FALSE	FALSE
ENST00000567327.1_ENSG00000260742.1	1	1	FALSE	FALSE
ENST00000299481.5_ENSG00000158077.5	1	1	FALSE	FALSE
ENST00000274813.4_ENSG00000146085.8	1	1	FALSE	FALSE
ENST00000583224.3_ENSG00000263571.3	1	1	FALSE	FALSE
ENST00000257915.10_ENSG00000135457.10	1	1	FALSE	FALSE
ENST00000655553.1_ENSG00000255399.4	1	1	FALSE	FALSE
ENST00000662007.1_ENSG00000223812.8	1	1	FALSE	FALSE
ENST00000678566.1_ENSG00000197635.11	1	1	FALSE	FALSE
ENST00000304788.4_ENSG00000170191.5	1	1	FALSE	FALSE
ENST00000289753.2_ENSG00000158748.4	1	1	FALSE	FALSE
ENST00000658000.1_ENSG00000204682.8	1	1	FALSE	FALSE
ENST00000194130.7_ENSG00000081800.9	1	1	FALSE	FALSE
ENST00000655478.1_ENSG00000280809.4	1	1	FALSE	FALSE
ENST00000668811.1_ENSG00000230731.3	1	1	FALSE	FALSE
ENST00000437601.2_ENSG00000227630.4	1	1	FALSE	FALSE
ENST00000403897.4_ENSG00000214711.10	1	1	FALSE	FALSE
ENST00000595883.6_ENSG00000269404.7	1	1	FALSE	FALSE
ENST00000263314.3_ENSG00000109991.9	1	1	FALSE	FALSE
ENST00000302536.3_ENSG00000171724.3	1	1	FALSE	FALSE
ENST00000622447.5_ENSG00000268350.8	1	1	FALSE	FALSE
ENST00000225519.5_ENSG00000197417.9	4	1	TRUE	FALSE
ENST00000263681.7_ENSG00000077514.9	1	1	FALSE	FALSE
ENST00000264661.4_ENSG00000089558.9	1	1	FALSE	FALSE
ENST00000555332.6_ENSG00000248441.7	1	1	FALSE	FALSE
ENST00000483722.2_ENSG00000112195.9	1	1	FALSE	FALSE
ENST00000283147.7_ENSG00000153162.9	3	1	TRUE	FALSE
ENST00000673723.4_ENSG00000158473.8	1	1	FALSE	FALSE
ENST00000663497.1_ENSG00000237720.2	1	1	FALSE	FALSE
ENST00000409223.2_ENSG00000168427.9	1	1	FALSE	FALSE
ENST00000667150.1_ENSG00000225579.2	1	1	FALSE	FALSE
ENST00000567068.1_ENSG00000261534.1	1	1	FALSE	FALSE
ENST00000315323.5_ENSG00000180340.7	1	1	FALSE	FALSE
ENST00000223795.3_ENSG00000106952.8	1	1	FALSE	FALSE
ENST00000334163.4_ENSG00000186141.9	1	1	FALSE	FALSE
ENST00000607675.1_ENSG00000235033.7	7	1	TRUE	FALSE
ENST00000641432.1_ENSG00000173285.5	1	1	FALSE	FALSE
ENST00000641291.1_ENSG00000186513.4	1	1	FALSE	FALSE
ENST00000243298.3_ENSG00000123570.4	1	4	FALSE	TRUE
ENST00000656268.1_ENSG00000255717.7	1	1	FALSE	FALSE
ENST00000228865.3_ENSG00000111269.3	1	1	FALSE	FALSE
ENST00000641193.1_ENSG00000279301.5	1	1	FALSE	FALSE
ENST00000369724.5_ENSG00000013392.8	1	1	FALSE	FALSE
ENST00000244289.9_ENSG00000079435.10	1	1	FALSE	FALSE
ENST00000650033.1_ENSG00000227036.8	4	1	TRUE	FALSE
ENST00000523871.1_ENSG00000254162.1	1	1	FALSE	FALSE
ENST00000624840.1_ENSG00000280205.1	1	1	FALSE	FALSE
ENST00000568956.2_ENSG00000261221.4	1	1	FALSE	FALSE
ENST00000266581.4_ENSG00000139211.7	5	1	TRUE	FALSE
ENST00000449302.8_ENSG00000231256.8	1	1	FALSE	FALSE
ENST00000599078.1_ENSG00000268658.5	1	1	FALSE	FALSE
ENST00000253055.8_ENSG00000130758.8	1	1	FALSE	FALSE
ENST00000264156.3_ENSG00000076003.5	1	1	FALSE	FALSE
ENST00000520262.6_ENSG00000168575.10	1	6	FALSE	TRUE
ENST00000654325.1_ENSG00000233554.6	1	1	FALSE	FALSE
ENST00000343010.8_ENSG00000188315.8	1	1	FALSE	FALSE
ENST00000417927.1_ENSG00000227145.2	1	5	FALSE	TRUE
ENST00000619068.1_ENSG00000276778.1	1	1	FALSE	FALSE
ENST00000496807.1_ENSG00000188817.8	1	3	FALSE	TRUE
ENST00000522372.5_ENSG00000215262.8	1	1	FALSE	FALSE
ENST00000624365.1_ENSG00000279942.1	1	1	FALSE	FALSE
ENST00000242728.5_ENSG00000123095.6	1	1	FALSE	FALSE
ENST00000451240.1_ENSG00000237070.1	1	1	FALSE	FALSE
ENST00000056233.4_ENSG00000050344.9	1	1	FALSE	FALSE
ENST00000231137.6_ENSG00000113212.7	1	3	FALSE	TRUE
ENST00000411575.5_ENSG00000225564.6	1	1	FALSE	FALSE
ENST00000623920.1_ENSG00000280070.1	1	1	FALSE	FALSE
ENST00000382768.2_ENSG00000166634.7	1	1	FALSE	FALSE
ENST00000284202.9_ENSG00000154059.11	1	1	FALSE	FALSE
ENST00000664199.1_ENSG00000233672.9	1	1	FALSE	FALSE
ENST00000466937.2_ENSG00000170044.9	1	1	FALSE	FALSE
ENST00000610193.1_ENSG00000273489.1	1	1	FALSE	FALSE
ENST00000636578.2_ENSG00000283247.2	1	1	FALSE	FALSE
ENST00000288912.9_ENSG00000158023.10	3	1	TRUE	FALSE
ENST00000663257.1_ENSG00000244265.2	1	1	FALSE	FALSE
ENST00000296059.7_ENSG00000163762.7	1	1	FALSE	FALSE
ENST00000627215.1_ENSG00000281162.2	1	1	FALSE	FALSE
ENST00000661900.1_ENSG00000236507.2	1	2	FALSE	TRUE
ENST00000565467.1_ENSG00000260807.7	1	1	FALSE	FALSE
ENST00000509894.5_ENSG00000112742.10	1	1	FALSE	FALSE
ENST00000399080.2_ENSG00000214842.5	1	1	FALSE	FALSE
ENST00000643860.1_ENSG00000107815.10	1	1	FALSE	FALSE
ENST00000220496.9_ENSG00000104129.10	1	1	FALSE	FALSE
ENST00000378711.2_ENSG00000205086.8	1	1	FALSE	FALSE
ENST00000399562.9_ENSG00000242259.9	1	1	FALSE	FALSE
ENST00000264039.7_ENSG00000063660.9	1	1	FALSE	FALSE
ENST00000641256.1_ENSG00000221888.4	1	5	FALSE	TRUE
ENST00000001008.6_ENSG00000004478.8	1	1	FALSE	FALSE
ENST00000598597.7_ENSG00000105127.10	1	1	FALSE	FALSE
ENST00000528416.6_ENSG00000133884.10	1	1	FALSE	FALSE
ENST00000507248.1_ENSG00000234492.4	1	1	FALSE	FALSE
ENST00000287020.7_ENSG00000156466.10	1	1	FALSE	FALSE
ENST00000519550.1_ENSG00000253734.2	1	1	FALSE	FALSE
ENST00000561598.1_ENSG00000260759.1	1	1	FALSE	FALSE
ENST00000624252.1_ENSG00000280128.1	1	1	FALSE	FALSE
ENST00000413371.6_ENSG00000243943.10	1	1	FALSE	FALSE
ENST00000638108.1_ENSG00000119922.11	1	3	FALSE	TRUE
ENST00000218340.4_ENSG00000102218.6	1	1	FALSE	FALSE
ENST00000620793.2_ENSG00000274286.2	1	1	FALSE	FALSE
ENST00000657329.1_ENSG00000227885.3	1	1	FALSE	FALSE
ENST00000473414.6_ENSG00000114744.9	1	1	FALSE	FALSE
ENST00000282388.4_ENSG00000152518.8	1	1	FALSE	FALSE
ENST00000663963.1_ENSG00000250519.7	1	1	FALSE	FALSE
ENST00000566912.2_ENSG00000260455.2	1	1	FALSE	FALSE
ENST00000319974.6_ENSG00000178074.6	1	1	FALSE	FALSE
ENST00000623921.1_ENSG00000279019.1	1	1	FALSE	FALSE
ENST00000624916.1_ENSG00000280399.1	2	1	TRUE	FALSE
ENST00000321545.5_ENSG00000178229.8	1	1	FALSE	FALSE
ENST00000445174.5_ENSG00000235770.6	1	1	FALSE	FALSE
ENST00000335624.5_ENSG00000186806.6	1	1	FALSE	FALSE
ENST00000355295.5_ENSG00000196116.8	1	1	FALSE	FALSE
ENST00000316161.6_ENSG00000180432.6	1	1	FALSE	FALSE
ENST00000641351.2_ENSG00000197309.4	1	1	FALSE	FALSE
ENST00000538780.2_ENSG00000139438.6	1	1	FALSE	FALSE
ENST00000604070.1_ENSG00000271533.1	3	1	TRUE	FALSE
ENST00000313135.5_ENSG00000181408.5	1	1	FALSE	FALSE
ENST00000641440.1_ENSG00000186886.8	7	1	TRUE	FALSE
ENST00000254854.5_ENSG00000132518.7	1	7	FALSE	TRUE
ENST00000256433.6_ENSG00000134049.6	1	1	FALSE	FALSE
ENST00000584772.1_ENSG00000265489.1	1	1	FALSE	FALSE
ENST00000257910.8_ENSG00000135452.10	1	1	FALSE	FALSE
ENST00000623617.3_ENSG00000233087.8	1	1	FALSE	FALSE
ENST00000652445.1_ENSG00000279277.2	1	1	FALSE	FALSE
ENST00000499291.6_ENSG00000247157.7	1	1	FALSE	FALSE
ENST00000665321.1_ENSG00000225975.7	1	1	FALSE	FALSE
ENST00000256906.5_ENSG00000134489.7	1	8	FALSE	TRUE
ENST00000665012.1_ENSG00000254180.2	1	1	FALSE	FALSE
ENST00000377469.1_ENSG00000204792.2	1	1	FALSE	FALSE
ENST00000602042.1_ENSG00000268218.1	1	1	FALSE	FALSE
ENST00000624378.1_ENSG00000280162.1	1	1	FALSE	FALSE
ENST00000265728.6_ENSG00000006634.8	5	1	TRUE	FALSE
ENST00000646143.2_ENSG00000254186.3	1	1	FALSE	FALSE
ENST00000565538.1_ENSG00000260090.1	1	1	FALSE	FALSE
ENST00000502390.5_ENSG00000231683.6	1	1	FALSE	FALSE
ENST00000659007.1_ENSG00000249898.8	1	1	FALSE	FALSE
ENST00000327606.4_ENSG00000185231.5	1	1	FALSE	FALSE
ENST00000339948.3_ENSG00000179930.6	1	1	FALSE	FALSE
ENST00000278888.8_ENSG00000149534.9	1	1	FALSE	FALSE
ENST00000413053.2_ENSG00000229719.5	1	1	FALSE	FALSE
ENST00000595310.1_ENSG00000269514.3	6	1	TRUE	FALSE
ENST00000629357.1_ENSG00000281103.2	1	1	FALSE	FALSE
ENST00000400156.4_ENSG00000215372.6	1	1	FALSE	FALSE
ENST00000646641.1_ENSG00000267534.4	1	1	FALSE	FALSE
ENST00000654466.1_ENSG00000177738.4	5	1	TRUE	FALSE
ENST00000442080.6_ENSG00000205835.9	6	1	TRUE	FALSE
ENST00000624286.1_ENSG00000279196.1	1	1	FALSE	FALSE
ENST00000379499.3_ENSG00000185915.5	1	1	FALSE	FALSE
ENST00000641113.1_ENSG00000185385.5	1	1	FALSE	FALSE
ENST00000665242.1_ENSG00000204685.7	5	1	TRUE	FALSE
ENST00000555427.1_ENSG00000258839.4	1	1	FALSE	FALSE
ENST00000669061.1_ENSG00000250634.6	1	1	FALSE	FALSE
ENST00000624647.1_ENSG00000280397.1	1	1	FALSE	FALSE
ENST00000361470.4_ENSG00000198934.5	1	1	FALSE	FALSE
ENST00000377648.5_ENSG00000116273.6	1	1	FALSE	FALSE
ENST00000515403.5_ENSG00000248596.8	1	1	FALSE	FALSE
ENST00000327968.7_ENSG00000184735.7	1	1	FALSE	FALSE
ENST00000238667.9_ENSG00000119686.10	1	1	FALSE	FALSE
ENST00000257359.7_ENSG00000134917.10	1	1	FALSE	FALSE
ENST00000279488.8_ENSG00000139318.8	1	1	FALSE	FALSE
ENST00000654281.1_ENSG00000254746.6	4	1	TRUE	FALSE
ENST00000332499.4_ENSG00000186834.4	1	1	FALSE	FALSE
ENST00000620302.2_ENSG00000221817.10	1	1	FALSE	FALSE
ENST00000269216.10_ENSG00000141448.11	1	1	FALSE	FALSE
ENST00000329099.4_ENSG00000183688.4	1	1	FALSE	FALSE
ENST00000670537.1_ENSG00000254226.6	1	1	FALSE	FALSE
ENST00000329476.4_ENSG00000185149.6	1	1	FALSE	FALSE
ENST00000378993.6_ENSG00000169306.10	1	4	FALSE	TRUE
ENST00000331238.7_ENSG00000185924.7	1	1	FALSE	FALSE
ENST00000443173.6_ENSG00000226887.8	1	1	FALSE	FALSE
ENST00000638199.1_ENSG00000236283.5	1	1	FALSE	FALSE
ENST00000233826.4_ENSG00000115474.7	1	1	FALSE	FALSE
ENST00000606888.3_ENSG00000272031.3	4	1	TRUE	FALSE
ENST00000280734.3_ENSG00000151117.9	1	7	FALSE	TRUE
ENST00000368806.2_ENSG00000182898.4	1	1	FALSE	FALSE
ENST00000222248.4_ENSG00000105641.4	1	1	FALSE	FALSE
ENST00000357164.4_ENSG00000196743.9	1	1	FALSE	FALSE
ENST00000655912.1_ENSG00000229766.7	1	1	FALSE	FALSE
ENST00000623569.1_ENSG00000280213.1	1	1	FALSE	FALSE
ENST00000503929.1_ENSG00000248872.2	1	1	FALSE	FALSE
ENST00000460680.6_ENSG00000163930.10	1	1	FALSE	FALSE
ENST00000436489.1_ENSG00000231980.1	1	1	FALSE	FALSE
ENST00000260702.4_ENSG00000138131.4	1	1	FALSE	FALSE
ENST00000311922.4_ENSG00000173334.4	1	1	FALSE	FALSE
ENST00000296861.2_ENSG00000146072.6	1	1	FALSE	FALSE
ENST00000613809.1_ENSG00000277159.1	1	1	FALSE	FALSE
ENST00000590024.1_ENSG00000267784.1	1	1	FALSE	FALSE
ENST00000452027.3_ENSG00000154548.9	1	1	FALSE	FALSE
ENST00000513071.2_ENSG00000245293.3	1	1	FALSE	FALSE
ENST00000545134.1_ENSG00000127311.10	1	1	FALSE	FALSE
ENST00000229812.8_ENSG00000112079.9	1	1	FALSE	FALSE
ENST00000623195.1_ENSG00000280281.1	5	1	TRUE	FALSE
ENST00000624969.1_ENSG00000280105.1	1	1	FALSE	FALSE
ENST00000300179.7_ENSG00000166924.9	1	1	FALSE	FALSE
ENST00000366812.6_ENSG00000182827.9	1	1	FALSE	FALSE
ENST00000262138.4_ENSG00000075461.6	1	1	FALSE	FALSE
ENST00000368309.4_ENSG00000160803.8	6	1	TRUE	FALSE
ENST00000662806.1_ENSG00000230658.2	1	1	FALSE	FALSE
ENST00000624209.1_ENSG00000279036.1	1	1	FALSE	FALSE
ENST00000251241.9_ENSG00000108406.10	1	1	FALSE	FALSE
ENST00000265165.6_ENSG00000138795.10	1	1	FALSE	FALSE
ENST00000501448.5_ENSG00000248015.7	1	1	FALSE	FALSE
ENST00000226225.7_ENSG00000109079.10	1	1	FALSE	FALSE
ENST00000655647.1_ENSG00000228412.9	3	1	TRUE	FALSE
ENST00000624119.1_ENSG00000279034.1	1	1	FALSE	FALSE
ENST00000678311.1_ENSG00000129473.11	1	1	FALSE	FALSE
ENST00000243253.8_ENSG00000058262.10	1	1	FALSE	FALSE
ENST00000562202.1_ENSG00000260779.1	1	1	FALSE	FALSE
ENST00000451257.5_ENSG00000215498.9	1	1	FALSE	FALSE
ENST00000614859.5_ENSG00000157330.10	1	1	FALSE	FALSE
ENST00000526470.1_ENSG00000228862.4	6	1	TRUE	FALSE
ENST00000442382.1_ENSG00000230628.1	1	1	FALSE	FALSE
ENST00000598519.2_ENSG00000197483.10	5	1	TRUE	FALSE
ENST00000391713.5_ENSG00000131848.10	1	1	FALSE	FALSE
ENST00000381210.8_ENSG00000205678.8	1	1	FALSE	FALSE
ENST00000673460.1_ENSG00000256525.8	1	1	FALSE	FALSE
ENST00000614341.5_ENSG00000182040.9	1	8	FALSE	TRUE
ENST00000527881.1_ENSG00000182704.8	1	1	FALSE	FALSE
ENST00000354232.8_ENSG00000105379.10	1	1	FALSE	FALSE
ENST00000308022.7_ENSG00000172663.9	1	1	FALSE	FALSE
ENST00000626667.1_ENSG00000280719.1	1	1	FALSE	FALSE
ENST00000430626.1_ENSG00000233858.4	1	1	FALSE	FALSE
ENST00000624725.1_ENSG00000278983.1	1	1	FALSE	FALSE
ENST00000664749.1_ENSG00000226622.6	1	1	FALSE	FALSE
ENST00000555916.1_ENSG00000258891.1	1	1	FALSE	FALSE
ENST00000317019.2_ENSG00000175728.4	1	1	FALSE	FALSE
ENST00000535058.1_ENSG00000255693.3	1	5	FALSE	TRUE
ENST00000446477.6_ENSG00000224940.9	1	7	FALSE	TRUE
ENST00000416742.5_ENSG00000235621.9	1	1	FALSE	FALSE
ENST00000309100.8_ENSG00000173327.8	1	1	FALSE	FALSE
ENST00000457996.1_ENSG00000233029.3	1	1	FALSE	FALSE
ENST00000655277.1_ENSG00000255087.4	1	1	FALSE	FALSE
ENST00000504169.2_ENSG00000168564.6	1	1	FALSE	FALSE
ENST00000287590.6_ENSG00000156966.7	6	1	TRUE	FALSE
ENST00000498714.1_ENSG00000242094.1	1	1	FALSE	FALSE
ENST00000337231.5_ENSG00000109089.7	1	1	FALSE	FALSE
ENST00000312584.4_ENSG00000173530.6	1	1	FALSE	FALSE
ENST00000401815.1_ENSG00000178732.5	1	1	FALSE	FALSE
ENST00000661223.1_ENSG00000230438.7	1	1	FALSE	FALSE
ENST00000379317.1_ENSG00000205231.1	1	1	FALSE	FALSE
ENST00000324068.2_ENSG00000077274.9	4	1	TRUE	FALSE
ENST00000445132.3_ENSG00000121807.7	1	1	FALSE	FALSE
ENST00000366922.3_ENSG00000067704.10	3	1	TRUE	FALSE
ENST00000666705.1_ENSG00000272138.2	1	3	FALSE	TRUE
ENST00000220853.8_ENSG00000104412.8	1	1	FALSE	FALSE
ENST00000382313.2_ENSG00000205913.7	1	1	FALSE	FALSE
ENST00000650712.1_ENSG00000220256.4	1	5	FALSE	TRUE
ENST00000418282.2_ENSG00000232416.3	7	1	TRUE	FALSE
ENST00000579795.6_ENSG00000109101.8	1	1	FALSE	FALSE
ENST00000262426.6_ENSG00000103241.7	1	1	FALSE	FALSE
ENST00000585316.3_ENSG00000265763.4	1	1	FALSE	FALSE
ENST00000659345.1_ENSG00000260071.2	1	1	FALSE	FALSE
ENST00000431979.1_ENSG00000224559.2	1	1	FALSE	FALSE
ENST00000602739.1_ENSG00000270020.1	1	1	FALSE	FALSE
ENST00000370611.4_ENSG00000171517.6	1	1	FALSE	FALSE
ENST00000513358.3_ENSG00000250899.3	1	1	FALSE	FALSE
ENST00000557399.1_ENSG00000258548.6	1	1	FALSE	FALSE
ENST00000264350.8_ENSG00000138646.9	1	8	FALSE	TRUE
ENST00000367002.5_ENSG00000198570.7	1	7	FALSE	TRUE
ENST00000568092.1_ENSG00000261296.1	1	1	FALSE	FALSE
ENST00000561486.1_ENSG00000261490.1	1	1	FALSE	FALSE
ENST00000579781.1_ENSG00000266256.3	1	1	FALSE	FALSE
ENST00000551446.6_ENSG00000120837.8	1	1	FALSE	FALSE
ENST00000414876.5_ENSG00000238062.6	1	1	FALSE	FALSE
ENST00000651114.1_ENSG00000086189.11	2	1	TRUE	FALSE
ENST00000017003.7_ENSG00000015532.10	1	1	FALSE	FALSE
ENST00000448049.1_ENSG00000188660.4	1	4	FALSE	TRUE
ENST00000452622.1_ENSG00000223855.2	1	1	FALSE	FALSE
ENST00000451786.5_ENSG00000231721.7	1	1	FALSE	FALSE
ENST00000612727.5_ENSG00000274512.6	1	6	FALSE	TRUE
ENST00000392619.2_ENSG00000186407.7	1	6	FALSE	TRUE
ENST00000642080.1_ENSG00000196184.10	1	1	FALSE	FALSE
ENST00000418420.1_ENSG00000230448.5	1	1	FALSE	FALSE
ENST00000650311.1_ENSG00000156795.8	1	1	FALSE	FALSE
ENST00000624253.1_ENSG00000279565.1	1	1	FALSE	FALSE
ENST00000254260.8_ENSG00000131941.8	1	1	FALSE	FALSE
ENST00000664011.1_ENSG00000251396.7	1	1	FALSE	FALSE
ENST00000327673.4_ENSG00000123500.10	1	1	FALSE	FALSE
ENST00000291041.6_ENSG00000159792.10	1	1	FALSE	FALSE
ENST00000458003.1_ENSG00000229191.1	1	1	FALSE	FALSE
ENST00000668950.1_ENSG00000233251.8	1	4	FALSE	TRUE
ENST00000623818.1_ENSG00000280257.1	1	1	FALSE	FALSE
ENST00000361970.10_ENSG00000198865.10	1	1	FALSE	FALSE
ENST00000296736.4_ENSG00000164296.7	1	1	FALSE	FALSE
ENST00000641200.1_ENSG00000176299.5	1	1	FALSE	FALSE
ENST00000307201.5_ENSG00000168792.5	1	1	FALSE	FALSE
ENST00000315033.5_ENSG00000181656.7	1	1	FALSE	FALSE
ENST00000607269.1_ENSG00000271776.1	1	5	FALSE	TRUE
ENST00000455228.1_ENSG00000227744.4	1	6	FALSE	TRUE
ENST00000523495.1_ENSG00000253932.1	1	5	FALSE	TRUE
ENST00000561161.2_ENSG00000259380.6	1	1	FALSE	FALSE
ENST00000397264.4_ENSG00000232807.2	1	1	FALSE	FALSE
ENST00000378693.4_ENSG00000198944.6	1	1	FALSE	FALSE
ENST00000580891.1_ENSG00000266805.1	1	1	FALSE	FALSE
ENST00000237455.5_ENSG00000239305.7	7	1	TRUE	FALSE
ENST00000653771.1_ENSG00000251410.2	1	1	FALSE	FALSE
ENST00000399869.1_ENSG00000215246.5	1	1	FALSE	FALSE
ENST00000566942.1_ENSG00000259834.1	1	1	FALSE	FALSE
ENST00000297151.9_ENSG00000164609.10	1	1	FALSE	FALSE
ENST00000522615.1_ENSG00000254042.2	1	1	FALSE	FALSE
ENST00000319332.10_ENSG00000090530.10	1	3	FALSE	TRUE
ENST00000300061.3_ENSG00000166828.3	1	1	FALSE	FALSE
ENST00000332958.3_ENSG00000185002.10	1	1	FALSE	FALSE
ENST00000339381.6_ENSG00000169962.5	1	1	FALSE	FALSE
ENST00000565095.1_ENSG00000261167.1	1	1	FALSE	FALSE
ENST00000501194.2_ENSG00000246792.3	1	2	FALSE	TRUE
ENST00000295886.5_ENSG00000163623.10	1	7	FALSE	TRUE
ENST00000661723.1_ENSG00000260288.4	1	1	FALSE	FALSE
ENST00000623804.1_ENSG00000279233.1	1	1	FALSE	FALSE
ENST00000611618.1_ENSG00000183718.5	4	1	TRUE	FALSE
ENST00000640078.1_ENSG00000283839.1	1	1	FALSE	FALSE
ENST00000622235.5_ENSG00000244486.9	1	1	FALSE	FALSE
ENST00000373491.3_ENSG00000065491.8	1	1	FALSE	FALSE
ENST00000645682.1_ENSG00000155530.3	1	5	FALSE	TRUE
ENST00000607061.1_ENSG00000272235.1	1	2	FALSE	TRUE
ENST00000418585.2_ENSG00000223930.7	1	1	FALSE	FALSE
ENST00000356341.8_ENSG00000149269.10	1	1	FALSE	FALSE
ENST00000425033.1_ENSG00000225914.3	1	1	FALSE	FALSE
ENST00000580256.3_ENSG00000233670.7	1	1	FALSE	FALSE
ENST00000257600.3_ENSG00000135144.7	1	1	FALSE	FALSE
ENST00000641131.1_ENSG00000188340.3	1	1	FALSE	FALSE
ENST00000567093.1_ENSG00000260417.1	1	1	FALSE	FALSE
ENST00000610036.1_ENSG00000272994.1	1	1	FALSE	FALSE
ENST00000641585.1_ENSG00000182634.9	2	1	TRUE	FALSE
ENST00000624339.1_ENSG00000279179.1	1	1	FALSE	FALSE
ENST00000216127.5_ENSG00000100302.7	1	1	FALSE	FALSE
ENST00000295522.4_ENSG00000163347.6	1	1	FALSE	FALSE
ENST00000664698.1_ENSG00000267064.2	1	1	FALSE	FALSE
ENST00000658877.1_ENSG00000255794.9	1	8	FALSE	TRUE
ENST00000671566.1_ENSG00000231527.7	1	1	FALSE	FALSE
ENST00000624987.1_ENSG00000280392.1	1	7	FALSE	TRUE
ENST00000422718.1_ENSG00000226482.1	1	4	FALSE	TRUE
ENST00000525199.1_ENSG00000214534.5	1	1	FALSE	FALSE
ENST00000498432.6_ENSG00000241163.8	1	1	FALSE	FALSE
ENST00000613194.4_ENSG00000138653.10	1	1	FALSE	FALSE
ENST00000377680.3_ENSG00000204860.5	1	1	FALSE	FALSE
ENST00000682860.1_ENSG00000188993.4	1	1	FALSE	FALSE
ENST00000314040.1_ENSG00000176515.1	5	1	TRUE	FALSE
ENST00000664962.1_ENSG00000179935.10	1	5	FALSE	TRUE
ENST00000629293.1_ENSG00000281778.1	1	1	FALSE	FALSE
ENST00000623990.1_ENSG00000279711.1	1	1	FALSE	FALSE
ENST00000373874.6_ENSG00000118707.11	1	1	FALSE	FALSE
ENST00000544216.8_ENSG00000257103.9	1	1	FALSE	FALSE
ENST00000238682.8_ENSG00000119699.8	1	1	FALSE	FALSE
ENST00000256458.5_ENSG00000134070.5	1	1	FALSE	FALSE
ENST00000542236.5_ENSG00000181004.10	1	1	FALSE	FALSE
ENST00000664826.1_ENSG00000231863.2	1	1	FALSE	FALSE
ENST00000333461.6_ENSG00000141750.7	1	1	FALSE	FALSE
ENST00000562739.6_ENSG00000261801.6	1	1	FALSE	FALSE
ENST00000308868.5_ENSG00000174697.5	4	1	TRUE	FALSE
ENST00000624393.1_ENSG00000280059.1	6	1	TRUE	FALSE
ENST00000249749.7_ENSG00000128917.8	1	1	FALSE	FALSE
ENST00000397787.5_ENSG00000183535.9	1	1	FALSE	FALSE
ENST00000624954.1_ENSG00000279657.1	1	1	FALSE	FALSE
ENST00000624746.1_ENSG00000280048.1	1	1	FALSE	FALSE
ENST00000527818.1_ENSG00000255537.1	1	1	FALSE	FALSE
ENST00000665001.1_ENSG00000265907.2	1	1	FALSE	FALSE
ENST00000251287.3_ENSG00000099822.3	1	7	FALSE	TRUE
ENST00000530909.1_ENSG00000152219.5	1	1	FALSE	FALSE
ENST00000311378.5_ENSG00000173714.8	1	1	FALSE	FALSE
ENST00000575305.1_ENSG00000261659.2	1	1	FALSE	FALSE
ENST00000339994.5_ENSG00000187486.7	4	1	TRUE	FALSE
ENST00000300098.3_ENSG00000166856.3	1	4	FALSE	TRUE
ENST00000231134.8_ENSG00000113209.9	1	1	FALSE	FALSE
ENST00000569854.1_ENSG00000259831.1	1	1	FALSE	FALSE
ENST00000319374.4_ENSG00000177108.5	1	1	FALSE	FALSE
ENST00000256362.5_ENSG00000133980.5	1	1	FALSE	FALSE
ENST00000607802.1_ENSG00000272259.5	1	1	FALSE	FALSE
ENST00000648293.1_ENSG00000265485.7	1	1	FALSE	FALSE
ENST00000376442.8_ENSG00000204560.10	1	1	FALSE	FALSE
ENST00000318184.9_ENSG00000187950.8	1	1	FALSE	FALSE
ENST00000652180.1_ENSG00000010310.9	4	1	TRUE	FALSE
ENST00000606379.1_ENSG00000272084.1	1	1	FALSE	FALSE
ENST00000655514.1_ENSG00000249550.7	1	1	FALSE	FALSE
ENST00000628780.1_ENSG00000279141.4	1	1	FALSE	FALSE
ENST00000597452.4_ENSG00000229855.9	1	1	FALSE	FALSE
ENST00000553416.5_ENSG00000258710.8	4	1	TRUE	FALSE
ENST00000407635.2_ENSG00000219159.4	1	1	FALSE	FALSE
ENST00000636151.1_ENSG00000255274.9	1	1	FALSE	FALSE
ENST00000670346.1_ENSG00000249436.2	1	1	FALSE	FALSE
ENST00000624623.1_ENSG00000278862.1	1	1	FALSE	FALSE
ENST00000297375.4_ENSG00000164778.4	1	1	FALSE	FALSE
ENST00000657547.1_ENSG00000237949.2	1	1	FALSE	FALSE
ENST00000521425.5_ENSG00000067167.8	1	1	FALSE	FALSE
ENST00000662741.1_ENSG00000257771.6	1	1	FALSE	FALSE
ENST00000367145.4_ENSG00000158715.6	1	1	FALSE	FALSE
ENST00000340067.4_ENSG00000188997.8	1	1	FALSE	FALSE
ENST00000373313.3_ENSG00000204103.4	1	1	FALSE	FALSE
ENST00000659644.1_ENSG00000236200.6	1	1	FALSE	FALSE
ENST00000445091.3_ENSG00000214897.5	1	3	FALSE	TRUE
ENST00000663862.1_ENSG00000233420.2	1	1	FALSE	FALSE
ENST00000511677.1_ENSG00000251637.6	1	1	FALSE	FALSE
ENST00000544842.1_ENSG00000256146.1	1	1	FALSE	FALSE
ENST00000664965.1_ENSG00000254319.6	1	7	FALSE	TRUE
ENST00000657779.1_ENSG00000226149.6	2	1	TRUE	FALSE
ENST00000341866.3_ENSG00000189275.4	1	1	FALSE	FALSE
ENST00000323469.5_ENSG00000176490.5	1	1	FALSE	FALSE
ENST00000400085.7_ENSG00000215343.7	1	1	FALSE	FALSE
ENST00000263370.3_ENSG00000086544.3	1	1	FALSE	FALSE
ENST00000593234.5_ENSG00000267586.7	1	1	FALSE	FALSE
ENST00000604641.6_ENSG00000270765.7	1	1	FALSE	FALSE
ENST00000678517.1_ENSG00000250366.3	5	1	TRUE	FALSE
ENST00000621316.1_ENSG00000278811.4	1	1	FALSE	FALSE
ENST00000356189.6_ENSG00000176244.7	7	1	TRUE	FALSE
ENST00000577087.2_ENSG00000262681.2	1	1	FALSE	FALSE
ENST00000409819.2_ENSG00000222035.4	1	1	FALSE	FALSE
ENST00000663016.1_ENSG00000264659.2	1	1	FALSE	FALSE
ENST00000256108.10_ENSG00000133731.10	1	1	FALSE	FALSE
ENST00000664641.1_ENSG00000247516.8	1	1	FALSE	FALSE
ENST00000379205.5_ENSG00000205208.5	1	4	FALSE	TRUE
ENST00000374806.2_ENSG00000188386.8	1	1	FALSE	FALSE
ENST00000503989.1_ENSG00000248677.2	1	1	FALSE	FALSE
ENST00000619092.1_ENSG00000276248.1	1	1	FALSE	FALSE
ENST00000380149.6_ENSG00000179148.10	1	1	FALSE	FALSE
ENST00000625022.1_ENSG00000280053.1	1	1	FALSE	FALSE
ENST00000305596.8_ENSG00000169217.9	1	5	FALSE	TRUE
ENST00000495880.2_ENSG00000164086.10	1	1	FALSE	FALSE
ENST00000416046.2_ENSG00000232633.4	1	4	FALSE	TRUE
ENST00000608028.1_ENSG00000273374.1	8	1	TRUE	FALSE
ENST00000506314.1_ENSG00000232021.7	1	1	FALSE	FALSE
ENST00000663130.1_ENSG00000255240.6	1	1	FALSE	FALSE
ENST00000306024.4_ENSG00000170860.4	1	1	FALSE	FALSE
ENST00000618256.1_ENSG00000275367.1	1	1	FALSE	FALSE
ENST00000675937.1_ENSG00000084073.10	1	1	FALSE	FALSE
ENST00000383768.7_ENSG00000206559.8	1	1	FALSE	FALSE
ENST00000548760.2_ENSG00000257167.2	1	1	FALSE	FALSE
ENST00000659928.1_ENSG00000226686.8	2	1	TRUE	FALSE
ENST00000637012.1_ENSG00000274386.5	1	1	FALSE	FALSE
ENST00000371224.7_ENSG00000059573.9	1	1	FALSE	FALSE
ENST00000624866.1_ENSG00000280294.1	1	1	FALSE	FALSE
ENST00000360658.3_ENSG00000239732.4	1	1	FALSE	FALSE
ENST00000245312.5_ENSG00000125255.7	1	1	FALSE	FALSE
ENST00000623634.1_ENSG00000280038.1	1	1	FALSE	FALSE
ENST00000270642.9_ENSG00000142549.10	1	7	FALSE	TRUE
ENST00000620350.5_ENSG00000129295.9	1	6	FALSE	TRUE
ENST00000641960.1_ENSG00000204701.3	1	1	FALSE	FALSE
ENST00000250111.9_ENSG00000129244.9	3	1	TRUE	FALSE
ENST00000262158.8_ENSG00000101665.10	3	1	TRUE	FALSE
ENST00000286688.6_ENSG00000156172.6	7	1	TRUE	FALSE
ENST00000674627.1_ENSG00000204055.5	1	1	FALSE	FALSE
ENST00000591143.6_ENSG00000267014.6	1	1	FALSE	FALSE
ENST00000374865.5_ENSG00000136897.8	1	1	FALSE	FALSE
ENST00000517675.1_ENSG00000253230.9	1	1	FALSE	FALSE
ENST00000216144.4_ENSG00000100314.4	1	1	FALSE	FALSE
ENST00000228850.6_ENSG00000111254.8	1	1	FALSE	FALSE
ENST00000441184.1_ENSG00000225174.2	3	1	TRUE	FALSE
ENST00000641240.1_ENSG00000176294.6	1	1	FALSE	FALSE
ENST00000269967.4_ENSG00000142039.4	1	1	FALSE	FALSE
ENST00000605849.1_ENSG00000271474.1	1	1	FALSE	FALSE
ENST00000499137.6_ENSG00000246985.8	1	1	FALSE	FALSE
ENST00000428709.2_ENSG00000233651.2	5	1	TRUE	FALSE
ENST00000585477.2_ENSG00000228075.5	1	1	FALSE	FALSE
ENST00000657642.1_ENSG00000231133.8	1	1	FALSE	FALSE
ENST00000684052.1_ENSG00000125522.4	1	1	FALSE	FALSE
ENST00000568223.7_ENSG00000103260.9	3	1	TRUE	FALSE
ENST00000217133.2_ENSG00000101162.4	5	1	TRUE	FALSE
ENST00000428440.1_ENSG00000232827.3	1	1	FALSE	FALSE
ENST00000591866.2_ENSG00000267666.2	1	1	FALSE	FALSE
ENST00000374619.2_ENSG00000179546.5	1	1	FALSE	FALSE
ENST00000546988.3_ENSG00000227128.5	1	1	FALSE	FALSE
ENST00000653769.1_ENSG00000228392.3	1	1	FALSE	FALSE
ENST00000331569.6_ENSG00000183779.7	1	1	FALSE	FALSE
ENST00000623717.1_ENSG00000279954.1	1	1	FALSE	FALSE
ENST00000450728.1_ENSG00000225953.3	1	1	FALSE	FALSE
ENST00000612438.1_ENSG00000275226.1	1	1	FALSE	FALSE
ENST00000623093.1_ENSG00000280302.1	1	1	FALSE	FALSE
ENST00000534482.6_ENSG00000172922.11	1	1	FALSE	FALSE
[truncated: 19,501 more rows]

## Sheet: B
transcriptid	foldchange.CTRL	foldchange.DIS	DEstatus.CTRL	DEstatus.DIS	TableS1B. Transcript fold change parameters used in the mouse simulations. Both transcripts of top expressed genes in the forebrain and putatively active transposable elements were used for the simulation to approximate in vivo condition. The table represents the default output table of Polyester registring fold change data used as input.
ENSMUST00000000001	1	1	FALSE	FALSE
ENSMUST00000000028	1	1	FALSE	FALSE
ENSMUST00000103015	1	1	FALSE	FALSE
ENSMUST00000000058	1	15	FALSE	TRUE
ENSMUST00000000080	1	1	FALSE	FALSE
ENSMUST00000144555	1	1	FALSE	FALSE
ENSMUST00000000090	1	1	FALSE	FALSE
ENSMUST00000000122	1	1	FALSE	FALSE
ENSMUST00000000129	1	1	FALSE	FALSE
ENSMUST00000170675	1	1	FALSE	FALSE
ENSMUST00000126694	1	1	FALSE	FALSE
ENSMUST00000052915	1	1	FALSE	FALSE
ENSMUST00000110806	9	1	TRUE	FALSE
ENSMUST00000000153	1	13	FALSE	TRUE
ENSMUST00000034567	1	8	FALSE	TRUE
ENSMUST00000000175	1	1	FALSE	FALSE
ENSMUST00000000188	1	1	FALSE	FALSE
ENSMUST00000056433	1	9	FALSE	TRUE
ENSMUST00000000201	1	1	FALSE	FALSE
ENSMUST00000156053	1	1	FALSE	FALSE
ENSMUST00000105929	1	1	FALSE	FALSE
ENSMUST00000153424	1	1	FALSE	FALSE
ENSMUST00000000253	1	1	FALSE	FALSE
ENSMUST00000000260	1	1	FALSE	FALSE
ENSMUST00000107894	1	9	FALSE	TRUE
ENSMUST00000000287	1	1	FALSE	FALSE
ENSMUST00000000291	1	1	FALSE	FALSE
ENSMUST00000160447	1	1	FALSE	FALSE
ENSMUST00000000305	12	1	TRUE	FALSE
ENSMUST00000102692	1	1	FALSE	FALSE
ENSMUST00000000314	1	1	FALSE	FALSE
ENSMUST00000000317	1	1	FALSE	FALSE
ENSMUST00000000326	9	1	TRUE	FALSE
ENSMUST00000115614	1	14	FALSE	TRUE
ENSMUST00000165430	1	1	FALSE	FALSE
ENSMUST00000000348	1	1	FALSE	FALSE
ENSMUST00000000349	11	1	TRUE	FALSE
ENSMUST00000000356	1	1	FALSE	FALSE
ENSMUST00000000365	1	5	FALSE	TRUE
ENSMUST00000000384	1	1	FALSE	FALSE
ENSMUST00000000388	1	1	FALSE	FALSE
ENSMUST00000156969	1	1	FALSE	FALSE
ENSMUST00000088194	1	1	FALSE	FALSE
ENSMUST00000067240	1	1	FALSE	FALSE
ENSMUST00000148602	1	1	FALSE	FALSE
ENSMUST00000170243	1	1	FALSE	FALSE
ENSMUST00000000449	1	1	FALSE	FALSE
ENSMUST00000130528	1	1	FALSE	FALSE
ENSMUST00000000542	1	1	FALSE	FALSE
ENSMUST00000000544	1	1	FALSE	FALSE
ENSMUST00000102683	1	10	FALSE	TRUE
ENSMUST00000168828	1	1	FALSE	FALSE
ENSMUST00000023128	1	1	FALSE	FALSE
ENSMUST00000000572	1	1	FALSE	FALSE
ENSMUST00000130994	1	1	FALSE	FALSE
ENSMUST00000153666	1	1	FALSE	FALSE
ENSMUST00000000579	1	1	FALSE	FALSE
ENSMUST00000172361	1	1	FALSE	FALSE
ENSMUST00000138598	1	1	FALSE	FALSE
ENSMUST00000000594	1	1	FALSE	FALSE
ENSMUST00000000608	1	1	FALSE	FALSE
ENSMUST00000171023	5	1	TRUE	FALSE
ENSMUST00000000619	1	1	FALSE	FALSE
ENSMUST00000000641	1	10	FALSE	TRUE
ENSMUST00000108375	1	1	FALSE	FALSE
ENSMUST00000142542	8	1	TRUE	FALSE
ENSMUST00000000707	1	1	FALSE	FALSE
ENSMUST00000000724	1	1	FALSE	FALSE
ENSMUST00000000727	1	1	FALSE	FALSE
ENSMUST00000128803	1	1	FALSE	FALSE
ENSMUST00000129311	1	8	FALSE	TRUE
ENSMUST00000000759	1	1	FALSE	FALSE
ENSMUST00000092907	1	1	FALSE	FALSE
ENSMUST00000000769	1	1	FALSE	FALSE
ENSMUST00000167547	1	1	FALSE	FALSE
ENSMUST00000000793	1	1	FALSE	FALSE
ENSMUST00000000804	1	14	FALSE	TRUE
ENSMUST00000124584	1	1	FALSE	FALSE
ENSMUST00000108075	1	1	FALSE	FALSE
ENSMUST00000000828	1	1	FALSE	FALSE
ENSMUST00000108789	1	1	FALSE	FALSE
ENSMUST00000072334	15	1	TRUE	FALSE
ENSMUST00000149163	6	1	TRUE	FALSE
ENSMUST00000088546	1	1	FALSE	FALSE
ENSMUST00000109514	1	1	FALSE	FALSE
ENSMUST00000000896	1	1	FALSE	FALSE
ENSMUST00000147863	1	7	FALSE	TRUE
ENSMUST00000167778	1	1	FALSE	FALSE
ENSMUST00000000924	1	1	FALSE	FALSE
ENSMUST00000140408	1	13	FALSE	TRUE
ENSMUST00000000939	1	1	FALSE	FALSE
ENSMUST00000000940	1	1	FALSE	FALSE
ENSMUST00000000958	1	15	FALSE	TRUE
ENSMUST00000089688	1	1	FALSE	FALSE
ENSMUST00000000985	1	1	FALSE	FALSE
ENSMUST00000001002	1	1	FALSE	FALSE
ENSMUST00000001042	1	1	FALSE	FALSE
ENSMUST00000001043	1	1	FALSE	FALSE
ENSMUST00000149884	1	1	FALSE	FALSE
ENSMUST00000001051	1	1	FALSE	FALSE
ENSMUST00000001055	1	1	FALSE	FALSE
ENSMUST00000128478	1	1	FALSE	FALSE
ENSMUST00000108712	1	1	FALSE	FALSE
ENSMUST00000138057	1	1	FALSE	FALSE
ENSMUST00000001079	1	1	FALSE	FALSE
ENSMUST00000001080	1	13	FALSE	TRUE
ENSMUST00000001081	1	1	FALSE	FALSE
ENSMUST00000127405	1	1	FALSE	FALSE
ENSMUST00000149490	1	1	FALSE	FALSE
ENSMUST00000156896	1	1	FALSE	FALSE
ENSMUST00000001109	1	1	FALSE	FALSE
ENSMUST00000170102	1	1	FALSE	FALSE
ENSMUST00000102581	1	1	FALSE	FALSE
ENSMUST00000001127	1	1	FALSE	FALSE
ENSMUST00000137120	6	1	TRUE	FALSE
ENSMUST00000001147	1	1	FALSE	FALSE
ENSMUST00000105411	1	1	FALSE	FALSE
ENSMUST00000108269	13	1	TRUE	FALSE
ENSMUST00000122312	1	1	FALSE	FALSE
ENSMUST00000001156	1	1	FALSE	FALSE
ENSMUST00000123836	7	1	TRUE	FALSE
ENSMUST00000097776	1	1	FALSE	FALSE
ENSMUST00000134594	1	1	FALSE	FALSE
ENSMUST00000170795	1	15	FALSE	TRUE
ENSMUST00000001179	1	1	FALSE	FALSE
ENSMUST00000001184	1	1	FALSE	FALSE
ENSMUST00000001185	1	1	FALSE	FALSE
ENSMUST00000113683	1	1	FALSE	FALSE
ENSMUST00000001202	1	1	FALSE	FALSE
ENSMUST00000110082	1	1	FALSE	FALSE
ENSMUST00000001240	11	1	TRUE	FALSE
ENSMUST00000001256	7	1	TRUE	FALSE
ENSMUST00000001258	1	1	FALSE	FALSE
ENSMUST00000038794	1	1	FALSE	FALSE
ENSMUST00000128260	1	1	FALSE	FALSE
ENSMUST00000001279	1	7	FALSE	TRUE
ENSMUST00000001280	1	1	FALSE	FALSE
ENSMUST00000031119	1	1	FALSE	FALSE
ENSMUST00000001304	1	1	FALSE	FALSE
ENSMUST00000001326	1	1	FALSE	FALSE
ENSMUST00000113682	1	1	FALSE	FALSE
ENSMUST00000043172	1	1	FALSE	FALSE
ENSMUST00000166658	1	1	FALSE	FALSE
ENSMUST00000001319	1	1	FALSE	FALSE
ENSMUST00000162336	1	1	FALSE	FALSE
ENSMUST00000153185	1	1	FALSE	FALSE
ENSMUST00000065211	1	1	FALSE	FALSE
ENSMUST00000085311	1	1	FALSE	FALSE
ENSMUST00000164052	1	1	FALSE	FALSE
ENSMUST00000001416	1	1	FALSE	FALSE
ENSMUST00000001419	1	1	FALSE	FALSE
ENSMUST00000001439	1	1	FALSE	FALSE
ENSMUST00000001451	1	1	FALSE	FALSE
ENSMUST00000167000	1	1	FALSE	FALSE
ENSMUST00000177005	1	1	FALSE	FALSE
ENSMUST00000001455	1	1	FALSE	FALSE
ENSMUST00000167201	1	1	FALSE	FALSE
ENSMUST00000072755	1	1	FALSE	FALSE
ENSMUST00000136925	1	1	FALSE	FALSE
ENSMUST00000001479	1	1	FALSE	FALSE
ENSMUST00000001480	1	1	FALSE	FALSE
ENSMUST00000001485	1	1	FALSE	FALSE
ENSMUST00000001507	1	12	FALSE	TRUE
ENSMUST00000057934	7	1	TRUE	FALSE
ENSMUST00000001513	1	1	FALSE	FALSE
ENSMUST00000108832	1	1	FALSE	FALSE
ENSMUST00000001536	1	1	FALSE	FALSE
ENSMUST00000001547	1	1	FALSE	FALSE
ENSMUST00000001548	1	1	FALSE	FALSE
ENSMUST00000073316	1	1	FALSE	FALSE
ENSMUST00000142615	1	1	FALSE	FALSE
ENSMUST00000136631	1	1	FALSE	FALSE
ENSMUST00000001562	1	6	FALSE	TRUE
ENSMUST00000001565	1	1	FALSE	FALSE
ENSMUST00000001566	1	1	FALSE	FALSE
ENSMUST00000001592	1	1	FALSE	FALSE
ENSMUST00000001595	1	1	FALSE	FALSE
ENSMUST00000001611	6	1	TRUE	FALSE
ENSMUST00000165802	1	1	FALSE	FALSE
ENSMUST00000001672	1	1	FALSE	FALSE
ENSMUST00000001675	1	1	FALSE	FALSE
ENSMUST00000113119	1	1	FALSE	FALSE
ENSMUST00000136559	1	12	FALSE	TRUE
ENSMUST00000120177	1	1	FALSE	FALSE
ENSMUST00000001716	1	1	FALSE	FALSE
ENSMUST00000001724	1	1	FALSE	FALSE
ENSMUST00000079324	10	1	TRUE	FALSE
ENSMUST00000001757	1	1	FALSE	FALSE
ENSMUST00000001780	1	1	FALSE	FALSE
ENSMUST00000126070	1	1	FALSE	FALSE
ENSMUST00000001802	1	1	FALSE	FALSE
ENSMUST00000107308	1	1	FALSE	FALSE
ENSMUST00000001812	1	1	FALSE	FALSE
ENSMUST00000137925	1	1	FALSE	FALSE
ENSMUST00000001818	1	1	FALSE	FALSE
ENSMUST00000147976	1	16	FALSE	TRUE
ENSMUST00000094480	1	1	FALSE	FALSE
ENSMUST00000001825	14	1	TRUE	FALSE
ENSMUST00000001834	1	1	FALSE	FALSE
ENSMUST00000001836	1	1	FALSE	FALSE
ENSMUST00000130320	1	1	FALSE	FALSE
ENSMUST00000001845	1	1	FALSE	FALSE
ENSMUST00000122409	15	1	TRUE	FALSE
ENSMUST00000106985	1	1	FALSE	FALSE
ENSMUST00000001884	1	1	FALSE	FALSE
ENSMUST00000115272	11	1	TRUE	FALSE
ENSMUST00000001900	1	1	FALSE	FALSE
ENSMUST00000080537	1	1	FALSE	FALSE
ENSMUST00000065398	1	1	FALSE	FALSE
ENSMUST00000001920	1	1	FALSE	FALSE
ENSMUST00000102875	1	1	FALSE	FALSE
ENSMUST00000137953	1	1	FALSE	FALSE
ENSMUST00000001975	1	13	FALSE	TRUE
ENSMUST00000109764	1	1	FALSE	FALSE
ENSMUST00000127401	1	1	FALSE	FALSE
ENSMUST00000001989	1	1	FALSE	FALSE
ENSMUST00000112254	9	1	TRUE	FALSE
ENSMUST00000002007	1	1	FALSE	FALSE
ENSMUST00000002011	1	1	FALSE	FALSE
ENSMUST00000002013	1	1	FALSE	FALSE
ENSMUST00000138242	1	1	FALSE	FALSE
ENSMUST00000002029	1	1	FALSE	FALSE
ENSMUST00000002048	1	13	FALSE	TRUE
ENSMUST00000030676	1	1	FALSE	FALSE
ENSMUST00000148212	1	1	FALSE	FALSE
ENSMUST00000002053	1	1	FALSE	FALSE
ENSMUST00000108775	1	1	FALSE	FALSE
ENSMUST00000002063	1	1	FALSE	FALSE
ENSMUST00000142861	1	1	FALSE	FALSE
ENSMUST00000156299	1	1	FALSE	FALSE
ENSMUST00000002087	1	1	FALSE	FALSE
ENSMUST00000141721	1	6	FALSE	TRUE
ENSMUST00000002091	10	1	TRUE	FALSE
ENSMUST00000112507	1	5	FALSE	TRUE
ENSMUST00000114689	7	1	TRUE	FALSE
ENSMUST00000002099	1	1	FALSE	FALSE
ENSMUST00000132020	15	1	TRUE	FALSE
ENSMUST00000129808	1	1	FALSE	FALSE
ENSMUST00000002121	1	1	FALSE	FALSE
ENSMUST00000045026	1	1	FALSE	FALSE
ENSMUST00000108295	1	14	FALSE	TRUE
ENSMUST00000108322	1	1	FALSE	FALSE
ENSMUST00000002133	1	1	FALSE	FALSE
ENSMUST00000108023	1	1	FALSE	FALSE
ENSMUST00000002152	11	1	TRUE	FALSE
ENSMUST00000002171	1	1	FALSE	FALSE
ENSMUST00000002172	1	1	FALSE	FALSE
ENSMUST00000073575	1	1	FALSE	FALSE
ENSMUST00000170438	1	1	FALSE	FALSE
ENSMUST00000152277	1	1	FALSE	FALSE
ENSMUST00000002198	1	1	FALSE	FALSE
ENSMUST00000002259	16	1	TRUE	FALSE
ENSMUST00000002275	1	1	FALSE	FALSE
ENSMUST00000002280	1	1	FALSE	FALSE
ENSMUST00000002291	1	1	FALSE	FALSE
ENSMUST00000002292	1	1	FALSE	FALSE
ENSMUST00000106774	1	1	FALSE	FALSE
ENSMUST00000002303	1	13	FALSE	TRUE
ENSMUST00000051209	1	1	FALSE	FALSE
ENSMUST00000165838	1	1	FALSE	FALSE
ENSMUST00000142264	1	1	FALSE	FALSE
ENSMUST00000149645	1	1	FALSE	FALSE
ENSMUST00000002360	1	1	FALSE	FALSE
ENSMUST00000166364	1	1	FALSE	FALSE
ENSMUST00000170075	1	1	FALSE	FALSE
ENSMUST00000002379	7	1	TRUE	FALSE
ENSMUST00000047131	1	1	FALSE	FALSE
ENSMUST00000122358	1	1	FALSE	FALSE
ENSMUST00000002395	1	1	FALSE	FALSE
ENSMUST00000145680	1	1	FALSE	FALSE
ENSMUST00000002397	1	14	FALSE	TRUE
ENSMUST00000002400	1	1	FALSE	FALSE
ENSMUST00000128802	1	1	FALSE	FALSE
ENSMUST00000002412	1	1	FALSE	FALSE
ENSMUST00000002413	1	6	FALSE	TRUE
ENSMUST00000019679	1	1	FALSE	FALSE
ENSMUST00000123760	1	1	FALSE	FALSE
ENSMUST00000139333	1	1	FALSE	FALSE
ENSMUST00000002445	1	1	FALSE	FALSE
ENSMUST00000002452	1	1	FALSE	FALSE
ENSMUST00000002466	1	1	FALSE	FALSE
ENSMUST00000110053	1	1	FALSE	FALSE
ENSMUST00000110052	1	1	FALSE	FALSE
ENSMUST00000085901	10	1	TRUE	FALSE
ENSMUST00000002487	1	1	FALSE	FALSE
ENSMUST00000135671	1	1	FALSE	FALSE
ENSMUST00000002502	1	1	FALSE	FALSE
ENSMUST00000002529	1	1	FALSE	FALSE
ENSMUST00000002532	1	1	FALSE	FALSE
ENSMUST00000118000	1	1	FALSE	FALSE
ENSMUST00000002551	1	1	FALSE	FALSE
ENSMUST00000124242	6	1	TRUE	FALSE
ENSMUST00000002588	1	1	FALSE	FALSE
ENSMUST00000097373	1	1	FALSE	FALSE
ENSMUST00000002572	1	1	FALSE	FALSE
ENSMUST00000100527	1	1	FALSE	FALSE
ENSMUST00000100194	1	1	FALSE	FALSE
ENSMUST00000002625	14	1	TRUE	FALSE
ENSMUST00000133342	1	13	FALSE	TRUE
ENSMUST00000002655	1	1	FALSE	FALSE
ENSMUST00000002677	1	1	FALSE	FALSE
ENSMUST00000002683	1	1	FALSE	FALSE
ENSMUST00000037057	1	1	FALSE	FALSE
ENSMUST00000050214	15	1	TRUE	FALSE
ENSMUST00000002710	7	1	TRUE	FALSE
ENSMUST00000002733	1	1	FALSE	FALSE
ENSMUST00000002735	8	1	TRUE	FALSE
ENSMUST00000002737	1	1	FALSE	FALSE
ENSMUST00000161211	1	1	FALSE	FALSE
ENSMUST00000002790	1	12	FALSE	TRUE
ENSMUST00000134759	1	1	FALSE	FALSE
ENSMUST00000002808	1	1	FALSE	FALSE
ENSMUST00000002809	1	1	FALSE	FALSE
ENSMUST00000111920	1	7	FALSE	TRUE
ENSMUST00000002818	14	1	TRUE	FALSE
ENSMUST00000002825	1	1	FALSE	FALSE
ENSMUST00000144964	1	1	FALSE	FALSE
ENSMUST00000002844	1	1	FALSE	FALSE
ENSMUST00000002845	1	1	FALSE	FALSE
ENSMUST00000002855	1	1	FALSE	FALSE
ENSMUST00000069772	1	1	FALSE	FALSE
ENSMUST00000131475	1	1	FALSE	FALSE
ENSMUST00000075827	1	1	FALSE	FALSE
ENSMUST00000002880	1	1	FALSE	FALSE
ENSMUST00000002881	1	1	FALSE	FALSE
ENSMUST00000002885	1	1	FALSE	FALSE
ENSMUST00000002889	8	1	TRUE	FALSE
ENSMUST00000002891	1	1	FALSE	FALSE
ENSMUST00000065005	1	1	FALSE	FALSE
ENSMUST00000002902	1	1	FALSE	FALSE
ENSMUST00000002911	1	1	FALSE	FALSE
ENSMUST00000002914	1	1	FALSE	FALSE
ENSMUST00000002923	1	1	FALSE	FALSE
ENSMUST00000002924	1	1	FALSE	FALSE
ENSMUST00000002925	1	1	FALSE	FALSE
ENSMUST00000058011	1	1	FALSE	FALSE
ENSMUST00000055022	8	1	TRUE	FALSE
ENSMUST00000069792	1	1	FALSE	FALSE
ENSMUST00000075843	1	1	FALSE	FALSE
ENSMUST00000002979	6	1	TRUE	FALSE
ENSMUST00000110078	1	1	FALSE	FALSE
ENSMUST00000002989	1	1	FALSE	FALSE
ENSMUST00000062686	1	1	FALSE	FALSE
ENSMUST00000149827	1	1	FALSE	FALSE
ENSMUST00000003038	1	1	FALSE	FALSE
ENSMUST00000003044	1	1	FALSE	FALSE
ENSMUST00000003049	1	1	FALSE	FALSE
ENSMUST00000003061	1	15	FALSE	TRUE
ENSMUST00000055242	1	1	FALSE	FALSE
ENSMUST00000173966	5	1	TRUE	FALSE
ENSMUST00000174064	1	1	FALSE	FALSE
ENSMUST00000172314	1	1	FALSE	FALSE
ENSMUST00000036497	1	1	FALSE	FALSE
ENSMUST00000067327	1	1	FALSE	FALSE
ENSMUST00000003117	1	1	FALSE	FALSE
ENSMUST00000003121	1	1	FALSE	FALSE
ENSMUST00000145025	1	1	FALSE	FALSE
ENSMUST00000003123	1	1	FALSE	FALSE
ENSMUST00000039694	1	1	FALSE	FALSE
ENSMUST00000144883	1	1	FALSE	FALSE
ENSMUST00000003154	1	1	FALSE	FALSE
ENSMUST00000105367	1	1	FALSE	FALSE
ENSMUST00000003183	1	1	FALSE	FALSE
ENSMUST00000107539	1	1	FALSE	FALSE
ENSMUST00000149349	1	1	FALSE	FALSE
ENSMUST00000172450	1	1	FALSE	FALSE
ENSMUST00000054462	1	1	FALSE	FALSE
ENSMUST00000161515	1	1	FALSE	FALSE
ENSMUST00000168704	1	1	FALSE	FALSE
ENSMUST00000003238	1	1	FALSE	FALSE
ENSMUST00000088786	1	1	FALSE	FALSE
ENSMUST00000135229	1	1	FALSE	FALSE
ENSMUST00000003284	1	1	FALSE	FALSE
ENSMUST00000003290	1	1	FALSE	FALSE
ENSMUST00000054780	1	1	FALSE	FALSE
ENSMUST00000149441	1	1	FALSE	FALSE
ENSMUST00000003268	11	1	TRUE	FALSE
ENSMUST00000086869	1	9	FALSE	TRUE
ENSMUST00000003310	9	1	TRUE	FALSE
ENSMUST00000171572	1	1	FALSE	FALSE
ENSMUST00000003319	1	1	FALSE	FALSE
ENSMUST00000003320	1	1	FALSE	FALSE
ENSMUST00000056820	1	1	FALSE	FALSE
ENSMUST00000003360	1	1	FALSE	FALSE
ENSMUST00000133983	1	1	FALSE	FALSE
ENSMUST00000003386	11	1	TRUE	FALSE
ENSMUST00000164812	1	1	FALSE	FALSE
ENSMUST00000169020	6	1	TRUE	FALSE
ENSMUST00000003434	1	1	FALSE	FALSE
ENSMUST00000079773	1	1	FALSE	FALSE
ENSMUST00000003436	1	1	FALSE	FALSE
ENSMUST00000003438	1	1	FALSE	FALSE
ENSMUST00000003442	16	1	TRUE	FALSE
ENSMUST00000159423	1	1	FALSE	FALSE
ENSMUST00000117611	1	1	FALSE	FALSE
ENSMUST00000003468	1	1	FALSE	FALSE
ENSMUST00000076961	1	1	FALSE	FALSE
ENSMUST00000136680	10	1	TRUE	FALSE
ENSMUST00000003493	1	1	FALSE	FALSE
ENSMUST00000003501	1	9	FALSE	TRUE
ENSMUST00000106650	1	1	FALSE	FALSE
ENSMUST00000003512	1	1	FALSE	FALSE
ENSMUST00000003513	1	1	FALSE	FALSE
ENSMUST00000085375	1	1	FALSE	FALSE
ENSMUST00000003521	12	1	TRUE	FALSE
ENSMUST00000003527	1	1	FALSE	FALSE
ENSMUST00000108315	1	7	FALSE	TRUE
ENSMUST00000003529	1	1	FALSE	FALSE
ENSMUST00000081946	1	1	FALSE	FALSE
ENSMUST00000003536	1	1	FALSE	FALSE
ENSMUST00000086829	1	1	FALSE	FALSE
ENSMUST00000140643	1	1	FALSE	FALSE
ENSMUST00000111252	1	1	FALSE	FALSE
ENSMUST00000003561	1	1	FALSE	FALSE
ENSMUST00000159124	1	1	FALSE	FALSE
ENSMUST00000107172	1	1	FALSE	FALSE
ENSMUST00000003621	1	1	FALSE	FALSE
ENSMUST00000003622	1	1	FALSE	FALSE
ENSMUST00000155387	1	6	FALSE	TRUE
ENSMUST00000117301	1	1	FALSE	FALSE
ENSMUST00000003635	1	1	FALSE	FALSE
ENSMUST00000003642	1	1	FALSE	FALSE
ENSMUST00000003645	1	1	FALSE	FALSE
ENSMUST00000003655	1	1	FALSE	FALSE
ENSMUST00000140212	10	1	TRUE	FALSE
ENSMUST00000142769	1	1	FALSE	FALSE
ENSMUST00000003677	1	1	FALSE	FALSE
ENSMUST00000003720	1	8	FALSE	TRUE
ENSMUST00000105894	1	1	FALSE	FALSE
ENSMUST00000003754	1	1	FALSE	FALSE
ENSMUST00000103220	1	1	FALSE	FALSE
ENSMUST00000003759	1	1	FALSE	FALSE
ENSMUST00000176080	10	1	TRUE	FALSE
ENSMUST00000003818	1	1	FALSE	FALSE
ENSMUST00000102590	1	1	FALSE	FALSE
ENSMUST00000003850	1	11	FALSE	TRUE
ENSMUST00000108378	1	8	FALSE	TRUE
ENSMUST00000003876	1	1	FALSE	FALSE
ENSMUST00000167161	1	1	FALSE	FALSE
ENSMUST00000144404	14	1	TRUE	FALSE
ENSMUST00000003907	1	1	FALSE	FALSE
ENSMUST00000106486	1	1	FALSE	FALSE
ENSMUST00000128400	1	5	FALSE	TRUE
ENSMUST00000003911	1	1	FALSE	FALSE
ENSMUST00000003912	1	1	FALSE	FALSE
ENSMUST00000136026	1	1	FALSE	FALSE
ENSMUST00000133026	1	1	FALSE	FALSE
ENSMUST00000170796	1	1	FALSE	FALSE
ENSMUST00000003961	1	1	FALSE	FALSE
ENSMUST00000003964	1	1	FALSE	FALSE
ENSMUST00000107771	1	1	FALSE	FALSE
ENSMUST00000003971	1	1	FALSE	FALSE
ENSMUST00000033093	15	1	TRUE	FALSE
ENSMUST00000092430	1	14	FALSE	TRUE
ENSMUST00000054072	1	1	FALSE	FALSE
ENSMUST00000004036	1	1	FALSE	FALSE
ENSMUST00000004050	1	1	FALSE	FALSE
ENSMUST00000004051	1	1	FALSE	FALSE
ENSMUST00000004057	1	1	FALSE	FALSE
ENSMUST00000004072	1	14	FALSE	TRUE
ENSMUST00000004076	11	1	TRUE	FALSE
ENSMUST00000004094	1	1	FALSE	FALSE
ENSMUST00000004120	1	1	FALSE	FALSE
ENSMUST00000004133	1	1	FALSE	FALSE
ENSMUST00000170058	1	1	FALSE	FALSE
ENSMUST00000004137	1	1	FALSE	FALSE
ENSMUST00000103114	1	1	FALSE	FALSE
ENSMUST00000060792	5	1	TRUE	FALSE
ENSMUST00000004156	1	1	FALSE	FALSE
ENSMUST00000108344	1	1	FALSE	FALSE
ENSMUST00000060067	1	1	FALSE	FALSE
ENSMUST00000004172	7	1	TRUE	FALSE
ENSMUST00000004173	1	1	FALSE	FALSE
ENSMUST00000004200	5	1	TRUE	FALSE
ENSMUST00000004202	1	1	FALSE	FALSE
ENSMUST00000145231	1	1	FALSE	FALSE
ENSMUST00000143252	7	1	TRUE	FALSE
ENSMUST00000004214	1	1	FALSE	FALSE
ENSMUST00000102939	1	1	FALSE	FALSE
ENSMUST00000161791	1	10	FALSE	TRUE
ENSMUST00000095767	9	1	TRUE	FALSE
ENSMUST00000004294	1	1	FALSE	FALSE
ENSMUST00000004316	1	1	FALSE	FALSE
ENSMUST00000114133	1	1	FALSE	FALSE
ENSMUST00000004343	1	8	FALSE	TRUE
ENSMUST00000088357	1	1	FALSE	FALSE
ENSMUST00000145447	1	1	FALSE	FALSE
ENSMUST00000004378	1	1	FALSE	FALSE
ENSMUST00000141251	1	1	FALSE	FALSE
ENSMUST00000135516	1	1	FALSE	FALSE
ENSMUST00000149646	1	1	FALSE	FALSE
ENSMUST00000004428	1	1	FALSE	FALSE
ENSMUST00000129672	1	1	FALSE	FALSE
ENSMUST00000166102	7	1	TRUE	FALSE
ENSMUST00000092627	1	1	FALSE	FALSE
ENSMUST00000163119	1	1	FALSE	FALSE
ENSMUST00000004480	1	1	FALSE	FALSE
ENSMUST00000119826	1	1	FALSE	FALSE
ENSMUST00000004507	1	1	FALSE	FALSE
ENSMUST00000004508	1	1	FALSE	FALSE
ENSMUST00000111103	1	1	FALSE	FALSE
ENSMUST00000160684	1	14	FALSE	TRUE
ENSMUST00000156213	1	1	FALSE	FALSE
ENSMUST00000128309	1	1	FALSE	FALSE
ENSMUST00000166487	1	11	FALSE	TRUE
ENSMUST00000004576	1	1	FALSE	FALSE
ENSMUST00000004587	1	1	FALSE	FALSE
ENSMUST00000124387	1	1	FALSE	FALSE
ENSMUST00000004622	1	1	FALSE	FALSE
ENSMUST00000171630	1	1	FALSE	FALSE
ENSMUST00000149586	1	1	FALSE	FALSE
ENSMUST00000111632	1	1	FALSE	FALSE
ENSMUST00000166408	1	1	FALSE	FALSE
ENSMUST00000093813	1	1	FALSE	FALSE
ENSMUST00000111070	1	1	FALSE	FALSE
ENSMUST00000162797	1	1	FALSE	FALSE
ENSMUST00000156085	1	1	FALSE	FALSE
ENSMUST00000043812	1	1	FALSE	FALSE
ENSMUST00000004729	10	1	TRUE	FALSE
ENSMUST00000160708	1	1	FALSE	FALSE
ENSMUST00000128109	1	1	FALSE	FALSE
ENSMUST00000067741	1	1	FALSE	FALSE
ENSMUST00000160005	1	1	FALSE	FALSE
ENSMUST00000143029	1	1	FALSE	FALSE
ENSMUST00000004774	1	1	FALSE	FALSE
ENSMUST00000171444	1	1	FALSE	FALSE
ENSMUST00000004784	1	1	FALSE	FALSE
ENSMUST00000143438	1	1	FALSE	FALSE
ENSMUST00000170242	1	1	FALSE	FALSE
ENSMUST00000110819	1	1	FALSE	FALSE
ENSMUST00000004868	1	1	FALSE	FALSE
ENSMUST00000138024	1	1	FALSE	FALSE
ENSMUST00000172298	1	1	FALSE	FALSE
ENSMUST00000004910	1	1	FALSE	FALSE
ENSMUST00000053811	1	1	FALSE	FALSE
ENSMUST00000004913	13	1	TRUE	FALSE
ENSMUST00000004920	1	1	FALSE	FALSE
ENSMUST00000132179	1	1	FALSE	FALSE
ENSMUST00000004959	1	1	FALSE	FALSE
ENSMUST00000004965	1	1	FALSE	FALSE
ENSMUST00000004968	1	1	FALSE	FALSE
ENSMUST00000111080	1	10	FALSE	TRUE
ENSMUST00000126683	1	1	FALSE	FALSE
ENSMUST00000005003	1	14	FALSE	TRUE
ENSMUST00000005019	1	1	FALSE	FALSE
ENSMUST00000090973	1	1	FALSE	FALSE
ENSMUST00000090971	1	1	FALSE	FALSE
ENSMUST00000005015	1	1	FALSE	FALSE
ENSMUST00000161014	1	1	FALSE	FALSE
ENSMUST00000005017	1	1	FALSE	FALSE
ENSMUST00000005057	1	1	FALSE	FALSE
ENSMUST00000057798	1	1	FALSE	FALSE
ENSMUST00000150605	1	1	FALSE	FALSE
ENSMUST00000005064	1	1	FALSE	FALSE
ENSMUST00000005066	1	10	FALSE	TRUE
ENSMUST00000005067	1	1	FALSE	FALSE
ENSMUST00000005053	1	1	FALSE	FALSE
ENSMUST00000142041	10	1	TRUE	FALSE
ENSMUST00000111155	1	7	FALSE	TRUE
ENSMUST00000125048	1	1	FALSE	FALSE
ENSMUST00000065957	1	1	FALSE	FALSE
ENSMUST00000114459	1	1	FALSE	FALSE
ENSMUST00000098578	1	1	FALSE	FALSE
ENSMUST00000126435	1	1	FALSE	FALSE
ENSMUST00000102515	1	1	FALSE	FALSE
ENSMUST00000030775	1	1	FALSE	FALSE
ENSMUST00000005185	1	1	FALSE	FALSE
ENSMUST00000005188	1	1	FALSE	FALSE
ENSMUST00000112532	1	1	FALSE	FALSE
ENSMUST00000117449	1	1	FALSE	FALSE
ENSMUST00000080210	1	1	FALSE	FALSE
ENSMUST00000110874	1	1	FALSE	FALSE
ENSMUST00000005234	1	1	FALSE	FALSE
ENSMUST00000171569	1	1	FALSE	FALSE
ENSMUST00000034121	1	1	FALSE	FALSE
ENSMUST00000005279	1	1	FALSE	FALSE
ENSMUST00000152186	1	1	FALSE	FALSE
ENSMUST00000109734	1	10	FALSE	TRUE
ENSMUST00000058470	1	1	FALSE	FALSE
ENSMUST00000005336	1	1	FALSE	FALSE
ENSMUST00000119706	1	1	FALSE	FALSE
ENSMUST00000126638	1	1	FALSE	FALSE
ENSMUST00000115578	1	1	FALSE	FALSE
ENSMUST00000149228	1	1	FALSE	FALSE
ENSMUST00000005431	1	15	FALSE	TRUE
ENSMUST00000058735	1	1	FALSE	FALSE
ENSMUST00000111220	1	1	FALSE	FALSE
ENSMUST00000109748	1	1	FALSE	FALSE
ENSMUST00000005490	1	9	FALSE	TRUE
ENSMUST00000125997	1	1	FALSE	FALSE
ENSMUST00000147087	1	1	FALSE	FALSE
ENSMUST00000005503	1	1	FALSE	FALSE
ENSMUST00000005504	1	1	FALSE	FALSE
ENSMUST00000153183	1	1	FALSE	FALSE
ENSMUST00000071677	1	1	FALSE	FALSE
ENSMUST00000005532	1	1	FALSE	FALSE
ENSMUST00000164309	1	1	FALSE	FALSE
ENSMUST00000005548	1	1	FALSE	FALSE
ENSMUST00000116371	1	1	FALSE	FALSE
ENSMUST00000169266	1	1	FALSE	FALSE
ENSMUST00000148828	1	1	FALSE	FALSE
ENSMUST00000005606	1	1	FALSE	FALSE
ENSMUST00000005607	1	1	FALSE	FALSE
ENSMUST00000172396	1	11	FALSE	TRUE
ENSMUST00000005620	1	1	FALSE	FALSE
ENSMUST00000040783	1	5	FALSE	TRUE
ENSMUST00000090682	1	1	FALSE	FALSE
ENSMUST00000068726	1	1	FALSE	FALSE
ENSMUST00000005647	1	1	FALSE	FALSE
ENSMUST00000005651	1	1	FALSE	FALSE
ENSMUST00000005671	1	8	FALSE	TRUE
ENSMUST00000091291	1	1	FALSE	FALSE
ENSMUST00000005705	1	1	FALSE	FALSE
ENSMUST00000005714	1	1	FALSE	FALSE
ENSMUST00000163888	1	1	FALSE	FALSE
ENSMUST00000005749	1	1	FALSE	FALSE
ENSMUST00000162415	1	1	FALSE	FALSE
ENSMUST00000079791	1	1	FALSE	FALSE
ENSMUST00000107353	1	1	FALSE	FALSE
ENSMUST00000140280	14	1	TRUE	FALSE
ENSMUST00000005798	1	14	FALSE	TRUE
ENSMUST00000005810	1	15	FALSE	TRUE
ENSMUST00000144270	15	1	TRUE	FALSE
ENSMUST00000005817	1	1	FALSE	FALSE
ENSMUST00000005825	1	1	FALSE	FALSE
ENSMUST00000005826	1	9	FALSE	TRUE
ENSMUST00000005829	1	1	FALSE	FALSE
ENSMUST00000136937	1	1	FALSE	FALSE
ENSMUST00000005841	1	10	FALSE	TRUE
ENSMUST00000098444	7	1	TRUE	FALSE
ENSMUST00000005862	1	1	FALSE	FALSE
ENSMUST00000115645	1	1	FALSE	FALSE
ENSMUST00000107254	1	1	FALSE	FALSE
ENSMUST00000005923	7	1	TRUE	FALSE
ENSMUST00000005952	1	1	FALSE	FALSE
ENSMUST00000005954	1	1	FALSE	FALSE
ENSMUST00000029804	1	1	FALSE	FALSE
ENSMUST00000005975	12	1	TRUE	FALSE
ENSMUST00000119953	1	1	FALSE	FALSE
ENSMUST00000079362	1	10	FALSE	TRUE
ENSMUST00000006027	15	1	TRUE	FALSE
ENSMUST00000006035	8	1	TRUE	FALSE
ENSMUST00000155680	1	1	FALSE	FALSE
ENSMUST00000081713	1	1	FALSE	FALSE
ENSMUST00000006046	1	1	FALSE	FALSE
ENSMUST00000113460	1	1	FALSE	FALSE
ENSMUST00000105290	1	1	FALSE	FALSE
ENSMUST00000006053	1	1	FALSE	FALSE
ENSMUST00000121291	1	1	FALSE	FALSE
ENSMUST00000172395	1	1	FALSE	FALSE
ENSMUST00000118762	1	1	FALSE	FALSE
ENSMUST00000108476	1	1	FALSE	FALSE
ENSMUST00000161063	1	1	FALSE	FALSE
ENSMUST00000006123	1	1	FALSE	FALSE
ENSMUST00000006128	1	1	FALSE	FALSE
ENSMUST00000144792	1	1	FALSE	FALSE
ENSMUST00000006137	1	1	FALSE	FALSE
ENSMUST00000115860	1	1	FALSE	FALSE
ENSMUST00000115859	1	1	FALSE	FALSE
ENSMUST00000056888	1	1	FALSE	FALSE
ENSMUST00000119161	1	1	FALSE	FALSE
ENSMUST00000111913	1	1	FALSE	FALSE
ENSMUST00000119102	11	1	TRUE	FALSE
ENSMUST00000006178	1	1	FALSE	FALSE
ENSMUST00000006181	1	1	FALSE	FALSE
ENSMUST00000173875	1	1	FALSE	FALSE
ENSMUST00000090541	1	1	FALSE	FALSE
ENSMUST00000145749	1	1	FALSE	FALSE
ENSMUST00000006254	1	1	FALSE	FALSE
ENSMUST00000136605	1	6	FALSE	TRUE
ENSMUST00000006293	1	1	FALSE	FALSE
ENSMUST00000163893	1	1	FALSE	FALSE
ENSMUST00000133715	15	1	TRUE	FALSE
ENSMUST00000153086	1	1	FALSE	FALSE
ENSMUST00000006367	1	1	FALSE	FALSE
ENSMUST00000142438	1	1	FALSE	FALSE
ENSMUST00000006380	1	1	FALSE	FALSE
ENSMUST00000006381	1	1	FALSE	FALSE
ENSMUST00000006403	1	1	FALSE	FALSE
ENSMUST00000113229	1	1	FALSE	FALSE
ENSMUST00000006435	1	1	FALSE	FALSE
ENSMUST00000163643	1	1	FALSE	FALSE
ENSMUST00000006451	1	1	FALSE	FALSE
ENSMUST00000159292	1	1	FALSE	FALSE
ENSMUST00000006462	1	1	FALSE	FALSE
ENSMUST00000113796	1	1	FALSE	FALSE
ENSMUST00000113820	1	1	FALSE	FALSE
ENSMUST00000006470	1	14	FALSE	TRUE
ENSMUST00000006478	1	1	FALSE	FALSE
ENSMUST00000108623	1	1	FALSE	FALSE
ENSMUST00000108641	1	1	FALSE	FALSE
ENSMUST00000084882	1	1	FALSE	FALSE
ENSMUST00000006523	1	1	FALSE	FALSE
ENSMUST00000127984	14	1	TRUE	FALSE
ENSMUST00000057410	15	1	TRUE	FALSE
ENSMUST00000073339	1	1	FALSE	FALSE
ENSMUST00000006544	1	1	FALSE	FALSE
ENSMUST00000102798	1	1	FALSE	FALSE
ENSMUST00000006557	1	1	FALSE	FALSE
ENSMUST00000106384	1	1	FALSE	FALSE
ENSMUST00000006562	1	1	FALSE	FALSE
ENSMUST00000006565	1	1	FALSE	FALSE
ENSMUST00000111315	1	1	FALSE	FALSE
ENSMUST00000135941	1	1	FALSE	FALSE
ENSMUST00000109214	1	1	FALSE	FALSE
ENSMUST00000127966	15	1	TRUE	FALSE
ENSMUST00000111808	1	1	FALSE	FALSE
ENSMUST00000006611	1	1	FALSE	FALSE
ENSMUST00000113793	1	1	FALSE	FALSE
ENSMUST00000006632	1	1	FALSE	FALSE
ENSMUST00000100329	1	1	FALSE	FALSE
ENSMUST00000100334	1	1	FALSE	FALSE
ENSMUST00000006669	1	1	FALSE	FALSE
ENSMUST00000165704	1	1	FALSE	FALSE
ENSMUST00000006692	1	1	FALSE	FALSE
ENSMUST00000017604	1	1	FALSE	FALSE
ENSMUST00000006701	1	1	FALSE	FALSE
ENSMUST00000054230	1	1	FALSE	FALSE
ENSMUST00000006750	1	1	FALSE	FALSE
ENSMUST00000124341	1	1	FALSE	FALSE
ENSMUST00000006760	7	1	TRUE	FALSE
ENSMUST00000105566	1	1	FALSE	FALSE
ENSMUST00000006764	1	6	FALSE	TRUE
ENSMUST00000006774	1	1	FALSE	FALSE
ENSMUST00000114668	1	9	FALSE	TRUE
ENSMUST00000006828	7	1	TRUE	FALSE
ENSMUST00000006851	1	1	FALSE	FALSE
ENSMUST00000006853	1	1	FALSE	FALSE
ENSMUST00000006854	15	1	TRUE	FALSE
ENSMUST00000006856	1	12	FALSE	TRUE
ENSMUST00000051477	1	1	FALSE	FALSE
ENSMUST00000097352	1	1	FALSE	FALSE
ENSMUST00000006893	1	1	FALSE	FALSE
ENSMUST00000006898	1	1	FALSE	FALSE
ENSMUST00000006900	1	1	FALSE	FALSE
ENSMUST00000102978	1	1	FALSE	FALSE
ENSMUST00000006911	1	1	FALSE	FALSE
ENSMUST00000006914	13	1	TRUE	FALSE
ENSMUST00000006915	1	1	FALSE	FALSE
ENSMUST00000060991	1	1	FALSE	FALSE
ENSMUST00000025083	9	1	TRUE	FALSE
ENSMUST00000143082	1	1	FALSE	FALSE
ENSMUST00000150414	1	1	FALSE	FALSE
ENSMUST00000109249	1	1	FALSE	FALSE
ENSMUST00000007012	1	1	FALSE	FALSE
ENSMUST00000007046	1	1	FALSE	FALSE
ENSMUST00000068054	1	1	FALSE	FALSE
ENSMUST00000107284	1	6	FALSE	TRUE
ENSMUST00000138603	1	1	FALSE	FALSE
ENSMUST00000066489	1	1	FALSE	FALSE
ENSMUST00000007130	1	1	FALSE	FALSE
ENSMUST00000007139	9	1	TRUE	FALSE
ENSMUST00000172207	1	1	FALSE	FALSE
ENSMUST00000007236	1	1	FALSE	FALSE
ENSMUST00000087315	1	1	FALSE	FALSE
ENSMUST00000007251	1	1	FALSE	FALSE
ENSMUST00000173269	1	1	FALSE	FALSE
ENSMUST00000007255	1	1	FALSE	FALSE
ENSMUST00000007257	1	1	FALSE	FALSE
ENSMUST00000172523	12	1	TRUE	FALSE
ENSMUST00000007296	1	1	FALSE	FALSE
ENSMUST00000085913	7	1	TRUE	FALSE
ENSMUST00000150838	1	1	FALSE	FALSE
ENSMUST00000061720	1	1	FALSE	FALSE
ENSMUST00000007482	1	1	FALSE	FALSE
ENSMUST00000084953	1	1	FALSE	FALSE
ENSMUST00000007559	1	1	FALSE	FALSE
ENSMUST00000115658	14	1	TRUE	FALSE
ENSMUST00000123093	1	15	FALSE	TRUE
ENSMUST00000095078	1	1	FALSE	FALSE
ENSMUST00000007708	1	1	FALSE	FALSE
ENSMUST00000124870	1	1	FALSE	FALSE
ENSMUST00000007733	1	1	FALSE	FALSE
ENSMUST00000007747	1	1	FALSE	FALSE
ENSMUST00000124349	1	1	FALSE	FALSE
ENSMUST00000007757	1	13	FALSE	TRUE
ENSMUST00000102752	1	1	FALSE	FALSE
ENSMUST00000067692	1	1	FALSE	FALSE
ENSMUST00000007797	1	1	FALSE	FALSE
ENSMUST00000115453	1	1	FALSE	FALSE
ENSMUST00000007800	1	1	FALSE	FALSE
ENSMUST00000109820	1	1	FALSE	FALSE
ENSMUST00000007814	1	1	FALSE	FALSE
ENSMUST00000007865	1	1	FALSE	FALSE
ENSMUST00000173867	1	1	FALSE	FALSE
ENSMUST00000109098	1	1	FALSE	FALSE
ENSMUST00000063761	1	1	FALSE	FALSE
ENSMUST00000167316	1	1	FALSE	FALSE
ENSMUST00000007959	1	1	FALSE	FALSE
ENSMUST00000162645	1	1	FALSE	FALSE
ENSMUST00000112830	1	1	FALSE	FALSE
ENSMUST00000107815	1	1	FALSE	FALSE
ENSMUST00000007980	1	1	FALSE	FALSE
ENSMUST00000007981	1	1	FALSE	FALSE
ENSMUST00000126737	1	1	FALSE	FALSE
ENSMUST00000054565	1	1	FALSE	FALSE
ENSMUST00000008016	1	1	FALSE	FALSE
ENSMUST00000145664	6	1	TRUE	FALSE
ENSMUST00000008032	1	1	FALSE	FALSE
ENSMUST00000151120	13	1	TRUE	FALSE
ENSMUST00000008036	1	1	FALSE	FALSE
ENSMUST00000008052	1	1	FALSE	FALSE
ENSMUST00000008088	1	10	FALSE	TRUE
ENSMUST00000008094	1	1	FALSE	FALSE
ENSMUST00000008131	1	6	FALSE	TRUE
ENSMUST00000131309	12	1	TRUE	FALSE
ENSMUST00000115524	1	1	FALSE	FALSE
ENSMUST00000141496	1	1	FALSE	FALSE
ENSMUST00000008280	1	1	FALSE	FALSE
ENSMUST00000118808	1	1	FALSE	FALSE
ENSMUST00000008297	1	1	FALSE	FALSE
ENSMUST00000152884	1	1	FALSE	FALSE
ENSMUST00000013759	1	1	FALSE	FALSE
ENSMUST00000008350	1	1	FALSE	FALSE
ENSMUST00000090811	1	1	FALSE	FALSE
ENSMUST00000008445	1	1	FALSE	FALSE
ENSMUST00000074216	1	1	FALSE	FALSE
ENSMUST00000008477	1	1	FALSE	FALSE
ENSMUST00000136312	16	1	TRUE	FALSE
ENSMUST00000008517	1	1	FALSE	FALSE
ENSMUST00000008528	1	1	FALSE	FALSE
ENSMUST00000008537	1	1	FALSE	FALSE
ENSMUST00000008542	1	1	FALSE	FALSE
ENSMUST00000008573	1	1	FALSE	FALSE
ENSMUST00000147599	1	1	FALSE	FALSE
ENSMUST00000008594	1	1	FALSE	FALSE
ENSMUST00000077755	1	1	FALSE	FALSE
ENSMUST00000107120	1	1	FALSE	FALSE
ENSMUST00000108415	11	1	TRUE	FALSE
ENSMUST00000008684	1	9	FALSE	TRUE
ENSMUST00000107245	1	1	FALSE	FALSE
ENSMUST00000008748	1	1	FALSE	FALSE
ENSMUST00000056416	1	1	FALSE	FALSE
ENSMUST00000172799	1	1	FALSE	FALSE
ENSMUST00000134330	1	1	FALSE	FALSE
ENSMUST00000131374	1	1	FALSE	FALSE
ENSMUST00000088717	1	1	FALSE	FALSE
ENSMUST00000118317	1	1	FALSE	FALSE
ENSMUST00000008907	1	1	FALSE	FALSE
ENSMUST00000117138	1	1	FALSE	FALSE
ENSMUST00000149087	1	1	FALSE	FALSE
ENSMUST00000009003	1	1	FALSE	FALSE
ENSMUST00000009036	10	1	TRUE	FALSE
ENSMUST00000152333	1	1	FALSE	FALSE
ENSMUST00000009120	1	1	FALSE	FALSE
ENSMUST00000009143	1	1	FALSE	FALSE
ENSMUST00000009157	1	1	FALSE	FALSE
ENSMUST00000112940	1	1	FALSE	FALSE
ENSMUST00000074991	8	1	TRUE	FALSE
ENSMUST00000109910	1	1	FALSE	FALSE
ENSMUST00000009220	1	1	FALSE	FALSE
ENSMUST00000079949	1	14	FALSE	TRUE
ENSMUST00000009234	1	1	FALSE	FALSE
ENSMUST00000009256	1	1	FALSE	FALSE
ENSMUST00000154706	1	1	FALSE	FALSE
ENSMUST00000151224	1	12	FALSE	TRUE
ENSMUST00000009435	1	1	FALSE	FALSE
ENSMUST00000105401	1	15	FALSE	TRUE
ENSMUST00000174510	1	1	FALSE	FALSE
ENSMUST00000169345	1	1	FALSE	FALSE
ENSMUST00000009550	1	1	FALSE	FALSE
ENSMUST00000067414	1	15	FALSE	TRUE
ENSMUST00000109401	1	1	FALSE	FALSE
ENSMUST00000009679	1	1	FALSE	FALSE
ENSMUST00000009693	1	1	FALSE	FALSE
ENSMUST00000125058	1	1	FALSE	FALSE
ENSMUST00000149720	8	1	TRUE	FALSE
ENSMUST00000130164	1	1	FALSE	FALSE
ENSMUST00000149359	1	1	FALSE	FALSE
ENSMUST00000118152	1	1	FALSE	FALSE
ENSMUST00000176325	1	1	FALSE	FALSE
ENSMUST00000102886	1	1	FALSE	FALSE
ENSMUST00000056176	1	1	FALSE	FALSE
ENSMUST00000009774	1	1	FALSE	FALSE
ENSMUST00000129510	1	1	FALSE	FALSE
ENSMUST00000020312	1	1	FALSE	FALSE
ENSMUST00000164107	1	1	FALSE	FALSE
ENSMUST00000162733	1	1	FALSE	FALSE
ENSMUST00000009877	1	1	FALSE	FALSE
ENSMUST00000073837	1	1	FALSE	FALSE
ENSMUST00000084885	1	1	FALSE	FALSE
ENSMUST00000082125	1	1	FALSE	FALSE
ENSMUST00000044551	1	1	FALSE	FALSE
ENSMUST00000129181	1	1	FALSE	FALSE
ENSMUST00000010038	1	1	FALSE	FALSE
ENSMUST00000010049	13	1	TRUE	FALSE
ENSMUST00000094646	1	13	FALSE	TRUE
ENSMUST00000080300	1	1	FALSE	FALSE
ENSMUST00000149055	10	1	TRUE	FALSE
ENSMUST00000074127	1	1	FALSE	FALSE
ENSMUST00000010189	1	1	FALSE	FALSE
ENSMUST00000010191	6	1	TRUE	FALSE
ENSMUST00000010192	1	1	FALSE	FALSE
ENSMUST00000010195	1	1	FALSE	FALSE
ENSMUST00000010198	1	1	FALSE	FALSE
ENSMUST00000010201	13	1	TRUE	FALSE
ENSMUST00000167868	13	1	TRUE	FALSE
ENSMUST00000168532	1	1	FALSE	FALSE
ENSMUST00000129320	1	1	FALSE	FALSE
ENSMUST00000060255	1	1	FALSE	FALSE
ENSMUST00000170157	1	1	FALSE	FALSE
ENSMUST00000010241	11	1	TRUE	FALSE
ENSMUST00000176093	1	1	FALSE	FALSE
ENSMUST00000010298	1	1	FALSE	FALSE
ENSMUST00000175916	1	1	FALSE	FALSE
ENSMUST00000115487	1	1	FALSE	FALSE
ENSMUST00000010421	1	1	FALSE	FALSE
ENSMUST00000010434	1	13	FALSE	TRUE
ENSMUST00000010451	1	1	FALSE	FALSE
ENSMUST00000010506	1	1	FALSE	FALSE
ENSMUST00000010520	1	1	FALSE	FALSE
ENSMUST00000010536	1	1	FALSE	FALSE
ENSMUST00000010550	1	1	FALSE	FALSE
ENSMUST00000010597	15	1	TRUE	FALSE
ENSMUST00000122831	1	8	FALSE	TRUE
ENSMUST00000108756	11	1	TRUE	FALSE
ENSMUST00000102724	1	1	FALSE	FALSE
ENSMUST00000123536	1	1	FALSE	FALSE
ENSMUST00000141755	1	1	FALSE	FALSE
ENSMUST00000123680	1	1	FALSE	FALSE
ENSMUST00000048155	1	1	FALSE	FALSE
ENSMUST00000111106	1	1	FALSE	FALSE
ENSMUST00000010804	1	1	FALSE	FALSE
ENSMUST00000010807	1	1	FALSE	FALSE
ENSMUST00000055195	1	1	FALSE	FALSE
ENSMUST00000010899	1	1	FALSE	FALSE
ENSMUST00000020707	1	1	FALSE	FALSE
ENSMUST00000011055	1	1	FALSE	FALSE
ENSMUST00000011058	1	1	FALSE	FALSE
ENSMUST00000034190	1	1	FALSE	FALSE
ENSMUST00000152091	1	11	FALSE	TRUE
ENSMUST00000134711	1	1	FALSE	FALSE
ENSMUST00000011302	1	1	FALSE	FALSE
ENSMUST00000171737	1	9	FALSE	TRUE
ENSMUST00000011398	1	1	FALSE	FALSE
ENSMUST00000011400	1	1	FALSE	FALSE
ENSMUST00000106243	1	1	FALSE	FALSE
ENSMUST00000011450	1	1	FALSE	FALSE
ENSMUST00000032796	1	1	FALSE	FALSE
ENSMUST00000011733	1	1	FALSE	FALSE
ENSMUST00000071207	1	1	FALSE	FALSE
ENSMUST00000011896	1	1	FALSE	FALSE
ENSMUST00000112642	1	1	FALSE	FALSE
ENSMUST00000176764	1	1	FALSE	FALSE
ENSMUST00000011981	1	1	FALSE	FALSE
ENSMUST00000037285	1	1	FALSE	FALSE
ENSMUST00000012028	1	1	FALSE	FALSE
ENSMUST00000034754	1	1	FALSE	FALSE
ENSMUST00000169707	1	1	FALSE	FALSE
ENSMUST00000059250	1	1	FALSE	FALSE
ENSMUST00000012259	1	1	FALSE	FALSE
ENSMUST00000144668	8	1	TRUE	FALSE
ENSMUST00000142442	1	1	FALSE	FALSE
ENSMUST00000164342	1	1	FALSE	FALSE
ENSMUST00000080281	1	1	FALSE	FALSE
ENSMUST00000161568	1	1	FALSE	FALSE
ENSMUST00000049744	1	1	FALSE	FALSE
ENSMUST00000012587	1	1	FALSE	FALSE
ENSMUST00000159594	1	10	FALSE	TRUE
ENSMUST00000012679	1	1	FALSE	FALSE
ENSMUST00000176008	1	1	FALSE	FALSE
ENSMUST00000145622	11	1	TRUE	FALSE
ENSMUST00000139349	15	1	TRUE	FALSE
ENSMUST00000141158	1	1	FALSE	FALSE
ENSMUST00000013220	1	1	FALSE	FALSE
ENSMUST00000079601	1	16	FALSE	TRUE
ENSMUST00000013294	1	1	FALSE	FALSE
ENSMUST00000013299	7	1	TRUE	FALSE
ENSMUST00000013304	1	15	FALSE	TRUE
ENSMUST00000067538	1	1	FALSE	FALSE
ENSMUST00000086559	1	1	FALSE	FALSE
ENSMUST00000013559	1	1	FALSE	FALSE
ENSMUST00000093772	1	1	FALSE	FALSE
ENSMUST00000128876	1	1	FALSE	FALSE
ENSMUST00000063272	1	1	FALSE	FALSE
ENSMUST00000134385	8	1	TRUE	FALSE
ENSMUST00000034723	1	9	FALSE	TRUE
ENSMUST00000136976	1	1	FALSE	FALSE
ENSMUST00000013766	1	1	FALSE	FALSE
ENSMUST00000013773	13	1	TRUE	FALSE
ENSMUST00000154278	1	12	FALSE	TRUE
ENSMUST00000070210	1	1	FALSE	FALSE
ENSMUST00000013807	1	1	FALSE	FALSE
ENSMUST00000013842	1	1	FALSE	FALSE
ENSMUST00000013845	1	1	FALSE	FALSE
ENSMUST00000057578	1	1	FALSE	FALSE
ENSMUST00000013910	1	12	FALSE	TRUE
ENSMUST00000013931	1	1	FALSE	FALSE
ENSMUST00000166335	1	15	FALSE	TRUE
ENSMUST00000105378	1	1	FALSE	FALSE
ENSMUST00000132080	1	1	FALSE	FALSE
ENSMUST00000014022	1	1	FALSE	FALSE
ENSMUST00000014065	8	1	TRUE	FALSE
ENSMUST00000131653	1	1	FALSE	FALSE
ENSMUST00000111289	1	1	FALSE	FALSE
ENSMUST00000095849	1	1	FALSE	FALSE
ENSMUST00000171474	1	1	FALSE	FALSE
ENSMUST00000131204	1	1	FALSE	FALSE
ENSMUST00000119172	1	1	FALSE	FALSE
ENSMUST00000014321	1	1	FALSE	FALSE
ENSMUST00000014339	1	1	FALSE	FALSE
ENSMUST00000014370	1	6	FALSE	TRUE
ENSMUST00000040881	1	1	FALSE	FALSE
ENSMUST00000072916	14	1	TRUE	FALSE
ENSMUST00000014389	1	1	FALSE	FALSE
ENSMUST00000014438	1	1	FALSE	FALSE
ENSMUST00000014445	1	1	FALSE	FALSE
ENSMUST00000014447	1	10	FALSE	TRUE
ENSMUST00000127999	1	1	FALSE	FALSE
ENSMUST00000100528	1	1	FALSE	FALSE
ENSMUST00000110325	1	1	FALSE	FALSE
ENSMUST00000014499	1	1	FALSE	FALSE
ENSMUST00000014546	14	1	TRUE	FALSE
ENSMUST00000014562	1	1	FALSE	FALSE
ENSMUST00000089058	1	1	FALSE	FALSE
ENSMUST00000014614	1	1	FALSE	FALSE
ENSMUST00000014640	1	1	FALSE	FALSE
ENSMUST00000014642	1	1	FALSE	FALSE
ENSMUST00000140279	1	1	FALSE	FALSE
ENSMUST00000014691	1	1	FALSE	FALSE
ENSMUST00000014694	14	1	TRUE	FALSE
ENSMUST00000140438	1	1	FALSE	FALSE
ENSMUST00000145455	1	1	FALSE	FALSE
ENSMUST00000097774	1	1	FALSE	FALSE
ENSMUST00000014743	1	1	FALSE	FALSE
ENSMUST00000064759	1	1	FALSE	FALSE
ENSMUST00000171796	1	14	FALSE	TRUE
ENSMUST00000014750	1	1	FALSE	FALSE
ENSMUST00000155260	1	1	FALSE	FALSE
ENSMUST00000112519	1	1	FALSE	FALSE
ENSMUST00000014892	1	1	FALSE	FALSE
ENSMUST00000055352	1	1	FALSE	FALSE
ENSMUST00000162505	1	1	FALSE	FALSE
ENSMUST00000014913	15	1	TRUE	FALSE
ENSMUST00000154293	1	1	FALSE	FALSE
ENSMUST00000014917	1	1	FALSE	FALSE
ENSMUST00000073149	1	1	FALSE	FALSE
ENSMUST00000171788	1	1	FALSE	FALSE
ENSMUST00000177126	1	1	FALSE	FALSE
ENSMUST00000022220	1	1	FALSE	FALSE
ENSMUST00000098453	1	1	FALSE	FALSE
ENSMUST00000015003	1	1	FALSE	FALSE
ENSMUST00000015011	1	1	FALSE	FALSE
ENSMUST00000135506	1	1	FALSE	FALSE
ENSMUST00000015049	1	1	FALSE	FALSE
ENSMUST00000072311	1	1	FALSE	FALSE
ENSMUST00000015100	15	1	TRUE	FALSE
ENSMUST00000112201	1	1	FALSE	FALSE
ENSMUST00000015124	1	1	FALSE	FALSE
ENSMUST00000015146	1	1	FALSE	FALSE
ENSMUST00000015157	1	1	FALSE	FALSE
ENSMUST00000015160	1	1	FALSE	FALSE
ENSMUST00000040416	1	1	FALSE	FALSE
ENSMUST00000028328	1	1	FALSE	FALSE
ENSMUST00000150206	1	1	FALSE	FALSE
ENSMUST00000144016	1	1	FALSE	FALSE
ENSMUST00000134689	1	1	FALSE	FALSE
ENSMUST00000136138	1	1	FALSE	FALSE
ENSMUST00000015239	1	1	FALSE	FALSE
ENSMUST00000015256	1	1	FALSE	FALSE
ENSMUST00000172868	1	1	FALSE	FALSE
ENSMUST00000063574	1	1	FALSE	FALSE
ENSMUST00000160896	1	1	FALSE	FALSE
ENSMUST00000015278	1	10	FALSE	TRUE
ENSMUST00000021554	1	1	FALSE	FALSE
ENSMUST00000155327	1	1	FALSE	FALSE
ENSMUST00000174548	1	1	FALSE	FALSE
ENSMUST00000165017	1	1	FALSE	FALSE
ENSMUST00000015333	1	10	FALSE	TRUE
ENSMUST00000114601	1	1	FALSE	FALSE
ENSMUST00000114582	1	1	FALSE	FALSE
ENSMUST00000114013	11	1	TRUE	FALSE
ENSMUST00000030010	1	1	FALSE	FALSE
ENSMUST00000015391	1	1	FALSE	FALSE
ENSMUST00000114153	1	1	FALSE	FALSE
ENSMUST00000155676	1	1	FALSE	FALSE
ENSMUST00000146013	1	1	FALSE	FALSE
ENSMUST00000015456	1	1	FALSE	FALSE
ENSMUST00000148717	16	1	TRUE	FALSE
ENSMUST00000015481	1	1	FALSE	FALSE
ENSMUST00000121783	1	1	FALSE	FALSE
ENSMUST00000015501	1	1	FALSE	FALSE
ENSMUST00000170754	1	1	FALSE	FALSE
ENSMUST00000078953	1	1	FALSE	FALSE
ENSMUST00000015540	1	1	FALSE	FALSE
ENSMUST00000015605	1	1	FALSE	FALSE
ENSMUST00000170850	1	10	FALSE	TRUE
ENSMUST00000015612	1	1	FALSE	FALSE
ENSMUST00000171376	1	1	FALSE	FALSE
ENSMUST00000015620	1	1	FALSE	FALSE
ENSMUST00000015622	1	1	FALSE	FALSE
ENSMUST00000114007	1	1	FALSE	FALSE
ENSMUST00000015645	1	1	FALSE	FALSE
ENSMUST00000090804	1	1	FALSE	FALSE
ENSMUST00000170985	1	1	FALSE	FALSE
ENSMUST00000103040	1	1	FALSE	FALSE
ENSMUST00000015712	1	1	FALSE	FALSE
ENSMUST00000167352	1	10	FALSE	TRUE
ENSMUST00000113481	1	1	FALSE	FALSE
ENSMUST00000149936	1	1	FALSE	FALSE
ENSMUST00000097432	10	1	TRUE	FALSE
ENSMUST00000015812	1	1	FALSE	FALSE
ENSMUST00000170836	1	1	FALSE	FALSE
ENSMUST00000015816	1	1	FALSE	FALSE
ENSMUST00000124638	1	8	FALSE	TRUE
ENSMUST00000085077	1	1	FALSE	FALSE
ENSMUST00000015855	1	1	FALSE	FALSE
ENSMUST00000015858	1	1	FALSE	FALSE
ENSMUST00000156701	1	1	FALSE	FALSE
ENSMUST00000015889	11	1	TRUE	FALSE
ENSMUST00000015891	1	1	FALSE	FALSE
ENSMUST00000015892	1	1	FALSE	FALSE
ENSMUST00000165307	10	1	TRUE	FALSE
ENSMUST00000015894	1	1	FALSE	FALSE
ENSMUST00000146444	1	1	FALSE	FALSE
ENSMUST00000015901	1	1	FALSE	FALSE
ENSMUST00000015903	1	1	FALSE	FALSE
ENSMUST00000058210	1	1	FALSE	FALSE
ENSMUST00000102899	1	1	FALSE	FALSE
ENSMUST00000015934	1	1	FALSE	FALSE
ENSMUST00000156481	1	1	FALSE	FALSE
ENSMUST00000015950	1	1	FALSE	FALSE
ENSMUST00000111095	1	6	FALSE	TRUE
ENSMUST00000111669	1	1	FALSE	FALSE
ENSMUST00000015981	1	11	FALSE	TRUE
ENSMUST00000102672	1	1	FALSE	FALSE
ENSMUST00000015987	1	1	FALSE	FALSE
ENSMUST00000090986	1	1	FALSE	FALSE
ENSMUST00000106391	1	1	FALSE	FALSE
ENSMUST00000016023	1	1	FALSE	FALSE
ENSMUST00000134309	1	1	FALSE	FALSE
ENSMUST00000045586	1	1	FALSE	FALSE
ENSMUST00000016033	1	1	FALSE	FALSE
ENSMUST00000103172	1	1	FALSE	FALSE
ENSMUST00000141031	1	1	FALSE	FALSE
ENSMUST00000016086	1	1	FALSE	FALSE
ENSMUST00000107099	1	1	FALSE	FALSE
ENSMUST00000016088	1	1	FALSE	FALSE
ENSMUST00000016105	1	1	FALSE	FALSE
ENSMUST00000016115	1	1	FALSE	FALSE
ENSMUST00000016138	1	1	FALSE	FALSE
ENSMUST00000022281	1	1	FALSE	FALSE
ENSMUST00000016231	1	1	FALSE	FALSE
ENSMUST00000115059	1	1	FALSE	FALSE
ENSMUST00000016323	1	1	FALSE	FALSE
ENSMUST00000085555	1	1	FALSE	FALSE
ENSMUST00000016344	1	1	FALSE	FALSE
ENSMUST00000149191	1	1	FALSE	FALSE
ENSMUST00000016397	1	1	FALSE	FALSE
ENSMUST00000016400	1	1	FALSE	FALSE
ENSMUST00000016401	1	1	FALSE	FALSE
ENSMUST00000155579	1	1	FALSE	FALSE
ENSMUST00000016452	1	11	FALSE	TRUE
ENSMUST00000016463	1	1	FALSE	FALSE
ENSMUST00000016488	1	1	FALSE	FALSE
ENSMUST00000149964	1	1	FALSE	FALSE
ENSMUST00000055990	1	1	FALSE	FALSE
ENSMUST00000033547	1	1	FALSE	FALSE
ENSMUST00000111063	1	1	FALSE	FALSE
ENSMUST00000016553	1	1	FALSE	FALSE
ENSMUST00000016571	8	1	TRUE	FALSE
ENSMUST00000102948	1	1	FALSE	FALSE
ENSMUST00000075451	1	1	FALSE	FALSE
ENSMUST00000123902	1	1	FALSE	FALSE
ENSMUST00000110815	1	1	FALSE	FALSE
ENSMUST00000143467	1	14	FALSE	TRUE
ENSMUST00000133682	1	1	FALSE	FALSE
ENSMUST00000066675	1	1	FALSE	FALSE
ENSMUST00000016664	1	1	FALSE	FALSE
ENSMUST00000016670	1	1	FALSE	FALSE
ENSMUST00000016672	1	1	FALSE	FALSE
ENSMUST00000061755	1	1	FALSE	FALSE
ENSMUST00000163242	1	1	FALSE	FALSE
ENSMUST00000016696	1	1	FALSE	FALSE
ENSMUST00000100484	1	1	FALSE	FALSE
ENSMUST00000106454	1	1	FALSE	FALSE
ENSMUST00000165443	1	1	FALSE	FALSE
ENSMUST00000159939	1	1	FALSE	FALSE
ENSMUST00000016781	1	1	FALSE	FALSE
ENSMUST00000171436	1	1	FALSE	FALSE
ENSMUST00000016901	1	1	FALSE	FALSE
ENSMUST00000144773	1	1	FALSE	FALSE
ENSMUST00000022766	12	1	TRUE	FALSE
ENSMUST00000112901	1	1	FALSE	FALSE
ENSMUST00000088585	1	1	FALSE	FALSE
ENSMUST00000130411	1	1	FALSE	FALSE
ENSMUST00000109462	1	1	FALSE	FALSE
ENSMUST00000106533	1	1	FALSE	FALSE
ENSMUST00000017090	1	1	FALSE	FALSE
ENSMUST00000076661	1	1	FALSE	FALSE
ENSMUST00000017153	1	1	FALSE	FALSE
ENSMUST00000033418	1	16	FALSE	TRUE
ENSMUST00000103099	1	1	FALSE	FALSE
ENSMUST00000106305	1	1	FALSE	FALSE
ENSMUST00000154545	1	5	FALSE	TRUE
ENSMUST00000017290	1	1	FALSE	FALSE
ENSMUST00000107398	1	1	FALSE	FALSE
ENSMUST00000017332	1	1	FALSE	FALSE
ENSMUST00000125064	1	1	FALSE	FALSE
ENSMUST00000149489	1	1	FALSE	FALSE
ENSMUST00000097781	1	1	FALSE	FALSE
ENSMUST00000169701	7	1	TRUE	FALSE
ENSMUST00000056601	1	1	FALSE	FALSE
ENSMUST00000058496	14	1	TRUE	FALSE
ENSMUST00000017443	1	1	FALSE	FALSE
ENSMUST00000133053	1	1	FALSE	FALSE
ENSMUST00000017458	1	1	FALSE	FALSE
ENSMUST00000017488	1	1	FALSE	FALSE
ENSMUST00000142739	5	1	TRUE	FALSE
ENSMUST00000149437	1	1	FALSE	FALSE
ENSMUST00000017534	1	1	FALSE	FALSE
ENSMUST00000017544	1	1	FALSE	FALSE
ENSMUST00000017548	1	1	FALSE	FALSE
ENSMUST00000152611	1	1	FALSE	FALSE
ENSMUST00000078324	1	14	FALSE	TRUE
ENSMUST00000069870	1	1	FALSE	FALSE
ENSMUST00000123726	1	1	FALSE	FALSE
ENSMUST00000172641	1	1	FALSE	FALSE
ENSMUST00000017597	1	1	FALSE	FALSE
ENSMUST00000017610	1	1	FALSE	FALSE
ENSMUST00000177123	1	1	FALSE	FALSE
ENSMUST00000017629	1	1	FALSE	FALSE
ENSMUST00000063750	1	1	FALSE	FALSE
ENSMUST00000017637	1	11	FALSE	TRUE
ENSMUST00000133779	1	1	FALSE	FALSE
ENSMUST00000017692	1	1	FALSE	FALSE
ENSMUST00000017694	12	1	TRUE	FALSE
ENSMUST00000061283	1	1	FALSE	FALSE
ENSMUST00000108277	1	1	FALSE	FALSE
ENSMUST00000072740	1	1	FALSE	FALSE
ENSMUST00000017783	1	1	FALSE	FALSE
ENSMUST00000017799	1	1	FALSE	FALSE
ENSMUST00000147247	1	1	FALSE	FALSE
ENSMUST00000103084	1	1	FALSE	FALSE
ENSMUST00000103091	1	1	FALSE	FALSE
ENSMUST00000017821	1	1	FALSE	FALSE
ENSMUST00000171696	1	1	FALSE	FALSE
ENSMUST00000055056	1	1	FALSE	FALSE
ENSMUST00000017836	1	1	FALSE	FALSE
ENSMUST00000017841	1	1	FALSE	FALSE
ENSMUST00000017851	1	1	FALSE	FALSE
ENSMUST00000153989	1	1	FALSE	FALSE
ENSMUST00000155507	1	1	FALSE	FALSE
ENSMUST00000093906	1	1	FALSE	FALSE
ENSMUST00000073388	1	1	FALSE	FALSE
ENSMUST00000152522	1	1	FALSE	FALSE
ENSMUST00000017868	1	1	FALSE	FALSE
ENSMUST00000109349	1	1	FALSE	FALSE
ENSMUST00000017881	1	1	FALSE	FALSE
ENSMUST00000099092	1	1	FALSE	FALSE
ENSMUST00000109316	1	1	FALSE	FALSE
ENSMUST00000017900	1	1	FALSE	FALSE
ENSMUST00000103092	1	1	FALSE	FALSE
ENSMUST00000017908	1	1	FALSE	FALSE
ENSMUST00000034370	1	1	FALSE	FALSE
ENSMUST00000108431	1	1	FALSE	FALSE
ENSMUST00000108425	1	1	FALSE	FALSE
ENSMUST00000132233	1	1	FALSE	FALSE
ENSMUST00000143219	14	1	TRUE	FALSE
ENSMUST00000017945	1	1	FALSE	FALSE
ENSMUST00000154513	1	1	FALSE	FALSE
ENSMUST00000017975	13	1	TRUE	FALSE
ENSMUST00000017981	1	14	FALSE	TRUE
ENSMUST00000109832	1	14	FALSE	TRUE
ENSMUST00000018002	1	1	FALSE	FALSE
ENSMUST00000018005	13	1	TRUE	FALSE
ENSMUST00000109221	1	1	FALSE	FALSE
ENSMUST00000109420	1	1	FALSE	FALSE
ENSMUST00000163871	1	1	FALSE	FALSE
ENSMUST00000018143	1	1	FALSE	FALSE
ENSMUST00000116456	1	1	FALSE	FALSE
ENSMUST00000018156	1	1	FALSE	FALSE
ENSMUST00000018184	1	1	FALSE	FALSE
ENSMUST00000162178	1	1	FALSE	FALSE
ENSMUST00000018212	1	1	FALSE	FALSE
ENSMUST00000100816	1	8	FALSE	TRUE
ENSMUST00000018246	1	1	FALSE	FALSE
ENSMUST00000110836	1	1	FALSE	FALSE
ENSMUST00000107545	1	1	FALSE	FALSE
ENSMUST00000154960	1	10	FALSE	TRUE
ENSMUST00000018313	1	1	FALSE	FALSE
ENSMUST00000018315	1	1	FALSE	FALSE
ENSMUST00000018333	1	1	FALSE	FALSE
ENSMUST00000129653	10	1	TRUE	FALSE
ENSMUST00000159879	1	1	FALSE	FALSE
ENSMUST00000018353	1	1	FALSE	FALSE
ENSMUST00000108702	1	1	FALSE	FALSE
ENSMUST00000018383	1	1	FALSE	FALSE
ENSMUST00000148535	1	1	FALSE	FALSE
ENSMUST00000018431	1	1	FALSE	FALSE
ENSMUST00000018437	1	15	FALSE	TRUE
ENSMUST00000018466	8	1	TRUE	FALSE
ENSMUST00000018470	1	1	FALSE	FALSE
ENSMUST00000082430	1	10	FALSE	TRUE
ENSMUST00000108883	9	1	TRUE	FALSE
ENSMUST00000018491	1	1	FALSE	FALSE
ENSMUST00000018506	1	1	FALSE	FALSE
ENSMUST00000103067	1	1	FALSE	FALSE
ENSMUST00000018516	1	1	FALSE	FALSE
ENSMUST00000018521	1	13	FALSE	TRUE
ENSMUST00000018522	6	1	TRUE	FALSE
ENSMUST00000139129	1	1	FALSE	FALSE
ENSMUST00000120613	1	1	FALSE	FALSE
ENSMUST00000117061	1	1	FALSE	FALSE
ENSMUST00000103179	1	1	FALSE	FALSE
ENSMUST00000018549	15	1	TRUE	FALSE
ENSMUST00000106992	1	1	FALSE	FALSE
ENSMUST00000106977	1	1	FALSE	FALSE
ENSMUST00000070681	1	1	FALSE	FALSE
ENSMUST00000046390	1	1	FALSE	FALSE
ENSMUST00000018569	10	1	TRUE	FALSE
ENSMUST00000018571	1	1	FALSE	FALSE
ENSMUST00000143720	1	1	FALSE	FALSE
ENSMUST00000018577	1	1	FALSE	FALSE
ENSMUST00000140712	1	1	FALSE	FALSE
ENSMUST00000078528	1	1	FALSE	FALSE
ENSMUST00000018593	1	1	FALSE	FALSE
ENSMUST00000156068	1	1	FALSE	FALSE
ENSMUST00000029208	1	1	FALSE	FALSE
ENSMUST00000018614	1	7	FALSE	TRUE
ENSMUST00000108661	1	1	FALSE	FALSE
ENSMUST00000094077	1	1	FALSE	FALSE
ENSMUST00000018625	1	1	FALSE	FALSE
ENSMUST00000018645	5	1	TRUE	FALSE
ENSMUST00000151195	1	1	FALSE	FALSE
ENSMUST00000018653	1	1	FALSE	FALSE
ENSMUST00000169807	1	1	FALSE	FALSE
ENSMUST00000018685	1	1	FALSE	FALSE
ENSMUST00000041282	1	1	FALSE	FALSE
ENSMUST00000108593	1	1	FALSE	FALSE
ENSMUST00000108594	1	1	FALSE	FALSE
ENSMUST00000018710	1	1	FALSE	FALSE
ENSMUST00000018711	1	1	FALSE	FALSE
ENSMUST00000144431	1	7	FALSE	TRUE
ENSMUST00000135814	9	1	TRUE	FALSE
ENSMUST00000102574	1	1	FALSE	FALSE
ENSMUST00000018727	1	12	FALSE	TRUE
ENSMUST00000108857	1	1	FALSE	FALSE
ENSMUST00000058787	1	1	FALSE	FALSE
ENSMUST00000018737	1	1	FALSE	FALSE
ENSMUST00000018743	1	1	FALSE	FALSE
ENSMUST00000093925	13	1	TRUE	FALSE
ENSMUST00000018792	1	1	FALSE	FALSE
ENSMUST00000018795	1	1	FALSE	FALSE
ENSMUST00000153896	1	1	FALSE	FALSE
ENSMUST00000018805	1	1	FALSE	FALSE
ENSMUST00000134585	1	1	FALSE	FALSE
ENSMUST00000103152	1	11	FALSE	TRUE
ENSMUST00000155696	1	11	FALSE	TRUE
ENSMUST00000018821	1	11	FALSE	TRUE
ENSMUST00000107624	1	1	FALSE	FALSE
ENSMUST00000148434	1	1	FALSE	FALSE
ENSMUST00000018851	1	1	FALSE	FALSE
ENSMUST00000018877	1	7	FALSE	TRUE
ENSMUST00000018880	1	1	FALSE	FALSE
ENSMUST00000018905	1	1	FALSE	FALSE
ENSMUST00000018909	1	1	FALSE	FALSE
ENSMUST00000142768	1	1	FALSE	FALSE
ENSMUST00000018918	1	1	FALSE	FALSE
ENSMUST00000128746	1	1	FALSE	FALSE
ENSMUST00000043961	1	1	FALSE	FALSE
ENSMUST00000044530	1	1	FALSE	FALSE
ENSMUST00000169536	1	1	FALSE	FALSE
ENSMUST00000018965	15	1	TRUE	FALSE
ENSMUST00000146053	1	1	FALSE	FALSE
ENSMUST00000018990	1	1	FALSE	FALSE
ENSMUST00000018992	1	1	FALSE	FALSE
ENSMUST00000018993	1	1	FALSE	FALSE
ENSMUST00000153983	1	1	FALSE	FALSE
ENSMUST00000021078	1	1	FALSE	FALSE
ENSMUST00000082365	1	1	FALSE	FALSE
ENSMUST00000019026	1	1	FALSE	FALSE
ENSMUST00000019044	1	1	FALSE	FALSE
ENSMUST00000125651	1	1	FALSE	FALSE
ENSMUST00000098266	1	12	FALSE	TRUE
ENSMUST00000019065	1	1	FALSE	FALSE
ENSMUST00000019067	1	15	FALSE	TRUE
ENSMUST00000019075	1	1	FALSE	FALSE
ENSMUST00000019076	1	1	FALSE	FALSE
ENSMUST00000019109	12	1	TRUE	FALSE
ENSMUST00000019118	1	1	FALSE	FALSE
ENSMUST00000044466	1	1	FALSE	FALSE
ENSMUST00000019143	1	1	FALSE	FALSE
ENSMUST00000019183	8	1	TRUE	FALSE
ENSMUST00000111094	1	1	FALSE	FALSE
ENSMUST00000124292	1	1	FALSE	FALSE
ENSMUST00000122211	1	1	FALSE	FALSE
ENSMUST00000019224	1	1	FALSE	FALSE
ENSMUST00000140602	1	1	FALSE	FALSE
ENSMUST00000019231	1	1	FALSE	FALSE
ENSMUST00000019268	1	1	FALSE	FALSE
ENSMUST00000019276	1	15	FALSE	TRUE
ENSMUST00000019283	1	1	FALSE	FALSE
ENSMUST00000152954	1	1	FALSE	FALSE
ENSMUST00000019290	13	1	TRUE	FALSE
ENSMUST00000019302	1	1	FALSE	FALSE
ENSMUST00000019317	12	1	TRUE	FALSE
ENSMUST00000019323	1	1	FALSE	FALSE
ENSMUST00000125366	8	1	TRUE	FALSE
ENSMUST00000101327	1	1	FALSE	FALSE
ENSMUST00000098548	1	1	FALSE	FALSE
ENSMUST00000019354	1	1	FALSE	FALSE
ENSMUST00000168914	1	1	FALSE	FALSE
ENSMUST00000019374	1	1	FALSE	FALSE
ENSMUST00000019379	1	1	FALSE	FALSE
ENSMUST00000013886	1	1	FALSE	FALSE
ENSMUST00000019405	1	1	FALSE	FALSE
ENSMUST00000019439	1	8	FALSE	TRUE
ENSMUST00000019441	1	1	FALSE	FALSE
ENSMUST00000154896	14	1	TRUE	FALSE
ENSMUST00000019447	1	1	FALSE	FALSE
ENSMUST00000126222	1	1	FALSE	FALSE
ENSMUST00000156336	1	1	FALSE	FALSE
ENSMUST00000019506	1	1	FALSE	FALSE
ENSMUST00000019514	1	1	FALSE	FALSE
ENSMUST00000124101	1	1	FALSE	FALSE
ENSMUST00000119698	1	1	FALSE	FALSE
ENSMUST00000173731	1	1	FALSE	FALSE
ENSMUST00000019577	1	1	FALSE	FALSE
ENSMUST00000098545	1	1	FALSE	FALSE
ENSMUST00000108633	1	1	FALSE	FALSE
ENSMUST00000019608	1	1	FALSE	FALSE
ENSMUST00000019611	1	1	FALSE	FALSE
ENSMUST00000163038	1	1	FALSE	FALSE
ENSMUST00000019615	1	1	FALSE	FALSE
ENSMUST00000118535	1	1	FALSE	FALSE
ENSMUST00000019631	1	1	FALSE	FALSE
ENSMUST00000019638	1	1	FALSE	FALSE
ENSMUST00000019649	6	1	TRUE	FALSE
ENSMUST00000019662	1	1	FALSE	FALSE
ENSMUST00000118015	1	1	FALSE	FALSE
ENSMUST00000019683	1	1	FALSE	FALSE
ENSMUST00000033752	8	1	TRUE	FALSE
ENSMUST00000132804	1	1	FALSE	FALSE
ENSMUST00000019723	1	1	FALSE	FALSE
ENSMUST00000019734	1	1	FALSE	FALSE
ENSMUST00000019791	1	1	FALSE	FALSE
ENSMUST00000019803	1	1	FALSE	FALSE
ENSMUST00000147651	1	9	FALSE	TRUE
ENSMUST00000111159	1	1	FALSE	FALSE
ENSMUST00000119968	1	1	FALSE	FALSE
ENSMUST00000019859	1	1	FALSE	FALSE
ENSMUST00000124405	1	10	FALSE	TRUE
ENSMUST00000152080	1	1	FALSE	FALSE
ENSMUST00000054594	1	1	FALSE	FALSE
ENSMUST00000019882	1	1	FALSE	FALSE
ENSMUST00000103131	1	1	FALSE	FALSE
ENSMUST00000042251	1	10	FALSE	TRUE
ENSMUST00000019907	1	1	FALSE	FALSE
ENSMUST00000019908	1	1	FALSE	FALSE
ENSMUST00000064225	1	1	FALSE	FALSE
ENSMUST00000105510	1	1	FALSE	FALSE
ENSMUST00000019917	1	1	FALSE	FALSE
ENSMUST00000161692	1	1	FALSE	FALSE
ENSMUST00000038213	1	7	FALSE	TRUE
ENSMUST00000161074	1	1	FALSE	FALSE
ENSMUST00000019927	15	1	TRUE	FALSE
ENSMUST00000165806	1	1	FALSE	FALSE
ENSMUST00000162606	1	1	FALSE	FALSE
ENSMUST00000019931	1	1	FALSE	FALSE
ENSMUST00000147196	16	1	TRUE	FALSE
ENSMUST00000019937	1	1	FALSE	FALSE
ENSMUST00000019938	1	1	FALSE	FALSE
ENSMUST00000019939	1	1	FALSE	FALSE
ENSMUST00000162798	1	1	FALSE	FALSE
ENSMUST00000133332	1	1	FALSE	FALSE
ENSMUST00000121465	1	1	FALSE	FALSE
ENSMUST00000019951	1	1	FALSE	FALSE
ENSMUST00000019950	1	1	FALSE	FALSE
ENSMUST00000121646	1	1	FALSE	FALSE
ENSMUST00000019962	1	1	FALSE	FALSE
ENSMUST00000126833	1	1	FALSE	FALSE
ENSMUST00000134010	1	1	FALSE	FALSE
ENSMUST00000080771	15	1	TRUE	FALSE
ENSMUST00000044306	1	1	FALSE	FALSE
ENSMUST00000105509	1	1	FALSE	FALSE
ENSMUST00000019982	8	1	TRUE	FALSE
ENSMUST00000131186	1	1	FALSE	FALSE
ENSMUST00000019987	13	1	TRUE	FALSE
ENSMUST00000063091	1	1	FALSE	FALSE
ENSMUST00000019991	1	1	FALSE	FALSE
ENSMUST00000019992	1	1	FALSE	FALSE
ENSMUST00000099858	1	1	FALSE	FALSE
ENSMUST00000019998	1	1	FALSE	FALSE
ENSMUST00000019999	1	1	FALSE	FALSE
ENSMUST00000128711	1	1	FALSE	FALSE
ENSMUST00000020003	1	1	FALSE	FALSE
ENSMUST00000020004	1	1	FALSE	FALSE
ENSMUST00000105475	1	1	FALSE	FALSE
ENSMUST00000154405	1	14	FALSE	TRUE
ENSMUST00000054418	1	1	FALSE	FALSE
ENSMUST00000154132	1	1	FALSE	FALSE
ENSMUST00000020022	1	1	FALSE	FALSE
ENSMUST00000020023	1	1	FALSE	FALSE
ENSMUST00000165013	7	1	TRUE	FALSE
ENSMUST00000020027	1	1	FALSE	FALSE
ENSMUST00000079833	1	1	FALSE	FALSE
ENSMUST00000092623	1	1	FALSE	FALSE
ENSMUST00000020034	1	14	FALSE	TRUE
ENSMUST00000163753	1	1	FALSE	FALSE
ENSMUST00000166468	1	1	FALSE	FALSE
ENSMUST00000020040	1	1	FALSE	FALSE
ENSMUST00000069004	1	1	FALSE	FALSE
ENSMUST00000074204	1	1	FALSE	FALSE
ENSMUST00000133538	1	1	FALSE	FALSE
ENSMUST00000020057	1	1	FALSE	FALSE
ENSMUST00000070663	1	5	FALSE	TRUE
ENSMUST00000009789	1	1	FALSE	FALSE
ENSMUST00000165971	1	1	FALSE	FALSE
ENSMUST00000020078	1	1	FALSE	FALSE
ENSMUST00000105431	1	1	FALSE	FALSE
ENSMUST00000144231	1	1	FALSE	FALSE
ENSMUST00000105287	1	1	FALSE	FALSE
ENSMUST00000163448	1	1	FALSE	FALSE
ENSMUST00000020099	1	11	FALSE	TRUE
ENSMUST00000020107	1	1	FALSE	FALSE
ENSMUST00000067908	1	1	FALSE	FALSE
ENSMUST00000020106	1	1	FALSE	FALSE
ENSMUST00000020109	1	1	FALSE	FALSE
ENSMUST00000020112	12	1	TRUE	FALSE
ENSMUST00000159990	1	1	FALSE	FALSE
ENSMUST00000020118	1	1	FALSE	FALSE
ENSMUST00000020123	15	1	TRUE	FALSE
ENSMUST00000105283	1	1	FALSE	FALSE
ENSMUST00000101225	1	1	FALSE	FALSE
ENSMUST00000120509	1	1	FALSE	FALSE
ENSMUST00000020149	1	1	FALSE	FALSE
ENSMUST00000020153	1	1	FALSE	FALSE
ENSMUST00000053748	1	1	FALSE	FALSE
ENSMUST00000020157	1	1	FALSE	FALSE
ENSMUST00000092646	1	1	FALSE	FALSE
ENSMUST00000105525	1	1	FALSE	FALSE
ENSMUST00000020163	1	1	FALSE	FALSE
ENSMUST00000020174	1	1	FALSE	FALSE
ENSMUST00000020182	1	1	FALSE	FALSE
ENSMUST00000020188	1	1	FALSE	FALSE
ENSMUST00000069965	1	9	FALSE	TRUE
ENSMUST00000020203	1	1	FALSE	FALSE
ENSMUST00000135292	15	1	TRUE	FALSE
ENSMUST00000065060	1	1	FALSE	FALSE
ENSMUST00000020212	1	1	FALSE	FALSE
ENSMUST00000139210	1	1	FALSE	FALSE
ENSMUST00000020217	1	1	FALSE	FALSE
ENSMUST00000020220	1	1	FALSE	FALSE
ENSMUST00000020223	1	1	FALSE	FALSE
ENSMUST00000060397	1	1	FALSE	FALSE
ENSMUST00000020227	1	1	FALSE	FALSE
ENSMUST00000105307	1	13	FALSE	TRUE
ENSMUST00000020234	1	1	FALSE	FALSE
ENSMUST00000129178	1	7	FALSE	TRUE
ENSMUST00000020243	1	1	FALSE	FALSE
ENSMUST00000095360	1	1	FALSE	FALSE
ENSMUST00000020248	1	1	FALSE	FALSE
ENSMUST00000020258	1	1	FALSE	FALSE
ENSMUST00000020263	1	11	FALSE	TRUE
ENSMUST00000143594	1	1	FALSE	FALSE
ENSMUST00000020268	1	1	FALSE	FALSE
ENSMUST00000045866	1	1	FALSE	FALSE
ENSMUST00000020270	11	1	TRUE	FALSE
ENSMUST00000160987	1	1	FALSE	FALSE
ENSMUST00000092473	1	1	FALSE	FALSE
ENSMUST00000020273	1	1	FALSE	FALSE
ENSMUST00000125704	1	7	FALSE	TRUE
ENSMUST00000099706	1	1	FALSE	FALSE
ENSMUST00000020283	1	12	FALSE	TRUE
ENSMUST00000020284	1	10	FALSE	TRUE
ENSMUST00000020285	1	1	FALSE	FALSE
ENSMUST00000160470	1	1	FALSE	FALSE
ENSMUST00000020288	1	1	FALSE	FALSE
ENSMUST00000020289	1	1	FALSE	FALSE
ENSMUST00000150258	1	1	FALSE	FALSE
ENSMUST00000020298	1	1	FALSE	FALSE
ENSMUST00000117513	1	1	FALSE	FALSE
ENSMUST00000063318	1	1	FALSE	FALSE
ENSMUST00000020307	1	1	FALSE	FALSE
ENSMUST00000020308	1	11	FALSE	TRUE
ENSMUST00000146590	6	1	TRUE	FALSE
ENSMUST00000167872	1	1	FALSE	FALSE
ENSMUST00000020315	1	1	FALSE	FALSE
ENSMUST00000020316	1	1	FALSE	FALSE
ENSMUST00000020317	1	1	FALSE	FALSE
ENSMUST00000081688	1	6	FALSE	TRUE
ENSMUST00000020334	1	1	FALSE	FALSE
ENSMUST00000006221	1	1	FALSE	FALSE
ENSMUST00000020339	1	1	FALSE	FALSE
ENSMUST00000020341	1	1	FALSE	FALSE
ENSMUST00000101477	1	1	FALSE	FALSE
ENSMUST00000105359	1	13	FALSE	TRUE
ENSMUST00000020346	9	1	TRUE	FALSE
ENSMUST00000109594	1	1	FALSE	FALSE
ENSMUST00000020358	1	1	FALSE	FALSE
ENSMUST00000105363	1	1	FALSE	FALSE
ENSMUST00000063470	1	1	FALSE	FALSE
ENSMUST00000000137	1	1	FALSE	FALSE
ENSMUST00000105364	1	1	FALSE	FALSE
ENSMUST00000138801	1	1	FALSE	FALSE
ENSMUST00000144988	15	1	TRUE	FALSE
ENSMUST00000141683	1	1	FALSE	FALSE
ENSMUST00000169576	1	1	FALSE	FALSE
ENSMUST00000105345	1	1	FALSE	FALSE
ENSMUST00000020381	1	1	FALSE	FALSE
ENSMUST00000020382	12	1	TRUE	FALSE
ENSMUST00000046755	1	1	FALSE	FALSE
ENSMUST00000147802	1	1	FALSE	FALSE
ENSMUST00000093321	1	1	FALSE	FALSE
ENSMUST00000105420	8	1	TRUE	FALSE
ENSMUST00000020397	1	1	FALSE	FALSE
ENSMUST00000032719	1	1	FALSE	FALSE
ENSMUST00000105263	1	1	FALSE	FALSE
ENSMUST00000073781	1	1	FALSE	FALSE
ENSMUST00000020403	1	1	FALSE	FALSE
ENSMUST00000105275	1	1	FALSE	FALSE
ENSMUST00000003433	1	1	FALSE	FALSE
ENSMUST00000001712	1	9	FALSE	TRUE
ENSMUST00000020420	1	1	FALSE	FALSE
ENSMUST00000164773	14	1	TRUE	FALSE
ENSMUST00000148665	10	1	TRUE	FALSE
ENSMUST00000020437	1	1	FALSE	FALSE
ENSMUST00000020440	1	1	FALSE	FALSE
ENSMUST00000036579	1	7	FALSE	TRUE
ENSMUST00000020444	1	1	FALSE	FALSE
ENSMUST00000020446	1	1	FALSE	FALSE
ENSMUST00000099572	1	1	FALSE	FALSE
ENSMUST00000160048	1	1	FALSE	FALSE
ENSMUST00000132313	1	1	FALSE	FALSE
ENSMUST00000140901	1	1	FALSE	FALSE
ENSMUST00000020463	1	1	FALSE	FALSE
ENSMUST00000137365	1	1	FALSE	FALSE
ENSMUST00000020478	1	1	FALSE	FALSE
ENSMUST00000143749	1	1	FALSE	FALSE
ENSMUST00000020484	5	1	TRUE	FALSE
ENSMUST00000140761	7	1	TRUE	FALSE
ENSMUST00000020488	1	1	FALSE	FALSE
ENSMUST00000020497	1	6	FALSE	TRUE
ENSMUST00000020490	1	1	FALSE	FALSE
ENSMUST00000020493	1	1	FALSE	FALSE
ENSMUST00000105406	1	1	FALSE	FALSE
ENSMUST00000147582	1	1	FALSE	FALSE
ENSMUST00000020501	1	1	FALSE	FALSE
ENSMUST00000020504	1	1	FALSE	FALSE
ENSMUST00000144164	1	1	FALSE	FALSE
ENSMUST00000076383	1	1	FALSE	FALSE
ENSMUST00000020513	1	1	FALSE	FALSE
ENSMUST00000020522	1	1	FALSE	FALSE
ENSMUST00000058163	1	1	FALSE	FALSE
ENSMUST00000143036	1	1	FALSE	FALSE
ENSMUST00000020523	1	1	FALSE	FALSE
ENSMUST00000136275	1	1	FALSE	FALSE
ENSMUST00000138050	15	1	TRUE	FALSE
ENSMUST00000109539	1	1	FALSE	FALSE
ENSMUST00000109390	1	1	FALSE	FALSE
ENSMUST00000102869	1	12	FALSE	TRUE
ENSMUST00000020537	1	1	FALSE	FALSE
ENSMUST00000109412	1	1	FALSE	FALSE
ENSMUST00000137306	1	1	FALSE	FALSE
ENSMUST00000020550	1	1	FALSE	FALSE
ENSMUST00000020552	1	14	FALSE	TRUE
ENSMUST00000101394	6	1	TRUE	FALSE
ENSMUST00000073192	1	1	FALSE	FALSE
ENSMUST00000168116	1	1	FALSE	FALSE
ENSMUST00000102838	9	1	TRUE	FALSE
ENSMUST00000149757	1	1	FALSE	FALSE
ENSMUST00000102874	1	1	FALSE	FALSE
ENSMUST00000020576	1	1	FALSE	FALSE
ENSMUST00000020578	1	1	FALSE	FALSE
ENSMUST00000161765	1	1	FALSE	FALSE
ENSMUST00000020579	1	1	FALSE	FALSE
ENSMUST00000108905	1	1	FALSE	FALSE
ENSMUST00000165599	1	1	FALSE	FALSE
ENSMUST00000167400	1	1	FALSE	FALSE
ENSMUST00000020608	1	1	FALSE	FALSE
ENSMUST00000074669	1	1	FALSE	FALSE
ENSMUST00000156128	1	1	FALSE	FALSE
ENSMUST00000020630	7	1	TRUE	FALSE
ENSMUST00000145353	1	1	FALSE	FALSE
ENSMUST00000020629	1	1	FALSE	FALSE
ENSMUST00000109122	1	1	FALSE	FALSE
ENSMUST00000109179	1	10	FALSE	TRUE
ENSMUST00000164643	1	1	FALSE	FALSE
ENSMUST00000020637	14	1	TRUE	FALSE
ENSMUST00000142269	1	1	FALSE	FALSE
ENSMUST00000063444	1	12	FALSE	TRUE
ENSMUST00000020643	1	1	FALSE	FALSE
ENSMUST00000102776	1	1	FALSE	FALSE
ENSMUST00000020649	9	1	TRUE	FALSE
ENSMUST00000020647	1	1	FALSE	FALSE
ENSMUST00000148467	1	1	FALSE	FALSE
ENSMUST00000020653	14	1	TRUE	FALSE
ENSMUST00000127271	1	1	FALSE	FALSE
ENSMUST00000120374	1	1	FALSE	FALSE
ENSMUST00000020657	1	1	FALSE	FALSE
ENSMUST00000102763	1	1	FALSE	FALSE
ENSMUST00000109232	1	1	FALSE	FALSE
ENSMUST00000102731	1	1	FALSE	FALSE
ENSMUST00000102758	1	1	FALSE	FALSE
ENSMUST00000020681	1	1	FALSE	FALSE
ENSMUST00000109930	1	1	FALSE	FALSE
ENSMUST00000020683	8	1	TRUE	FALSE
ENSMUST00000117446	1	1	FALSE	FALSE
ENSMUST00000020695	1	1	FALSE	FALSE
ENSMUST00000020692	1	1	FALSE	FALSE
ENSMUST00000020702	1	12	FALSE	TRUE
ENSMUST00000109985	1	1	FALSE	FALSE
ENSMUST00000020706	1	1	FALSE	FALSE
ENSMUST00000109993	1	1	FALSE	FALSE
ENSMUST00000070552	1	1	FALSE	FALSE
ENSMUST00000070725	1	1	FALSE	FALSE
ENSMUST00000170588	1	1	FALSE	FALSE
ENSMUST00000020717	1	1	FALSE	FALSE
ENSMUST00000020719	1	1	FALSE	FALSE
ENSMUST00000170202	1	1	FALSE	FALSE
ENSMUST00000064364	1	1	FALSE	FALSE
ENSMUST00000134576	1	1	FALSE	FALSE
ENSMUST00000110043	1	1	FALSE	FALSE
ENSMUST00000110048	1	1	FALSE	FALSE
ENSMUST00000108809	1	1	FALSE	FALSE
ENSMUST00000003461	1	1	FALSE	FALSE
ENSMUST00000125424	1	1	FALSE	FALSE
ENSMUST00000102843	1	1	FALSE	FALSE
ENSMUST00000093239	10	1	TRUE	FALSE
ENSMUST00000150739	1	6	FALSE	TRUE
ENSMUST00000020754	1	1	FALSE	FALSE
ENSMUST00000020755	1	1	FALSE	FALSE
ENSMUST00000154924	12	1	TRUE	FALSE
ENSMUST00000102922	1	1	FALSE	FALSE
ENSMUST00000013262	1	1	FALSE	FALSE
ENSMUST00000102923	1	1	FALSE	FALSE
ENSMUST00000020767	1	1	FALSE	FALSE
ENSMUST00000102928	1	1	FALSE	FALSE
ENSMUST00000154330	1	1	FALSE	FALSE
ENSMUST00000020776	8	1	TRUE	FALSE
ENSMUST00000020775	13	1	TRUE	FALSE
ENSMUST00000063084	1	1	FALSE	FALSE
ENSMUST00000152700	1	1	FALSE	FALSE
ENSMUST00000134923	1	1	FALSE	FALSE
ENSMUST00000073924	1	1	FALSE	FALSE
ENSMUST00000020794	1	1	FALSE	FALSE
ENSMUST00000020801	1	1	FALSE	FALSE
ENSMUST00000094151	1	1	FALSE	FALSE
ENSMUST00000020821	1	1	FALSE	FALSE
ENSMUST00000020820	1	1	FALSE	FALSE
ENSMUST00000108843	1	1	FALSE	FALSE
ENSMUST00000154617	1	1	FALSE	FALSE
ENSMUST00000020826	1	1	FALSE	FALSE
ENSMUST00000066987	1	1	FALSE	FALSE
ENSMUST00000020827	1	1	FALSE	FALSE
ENSMUST00000020830	1	1	FALSE	FALSE
ENSMUST00000020831	6	1	TRUE	FALSE
ENSMUST00000036315	1	1	FALSE	FALSE
ENSMUST00000020835	1	1	FALSE	FALSE
ENSMUST00000103195	1	1	FALSE	FALSE
ENSMUST00000141705	1	1	FALSE	FALSE
ENSMUST00000004955	1	1	FALSE	FALSE
ENSMUST00000168434	1	1	FALSE	FALSE
ENSMUST00000103201	1	1	FALSE	FALSE
ENSMUST00000018744	1	1	FALSE	FALSE
ENSMUST00000052346	1	1	FALSE	FALSE
ENSMUST00000018568	1	1	FALSE	FALSE
ENSMUST00000020846	1	1	FALSE	FALSE
ENSMUST00000020849	1	1	FALSE	FALSE
ENSMUST00000020851	1	1	FALSE	FALSE
ENSMUST00000143203	1	1	FALSE	FALSE
ENSMUST00000020856	1	1	FALSE	FALSE
ENSMUST00000140369	1	1	FALSE	FALSE
ENSMUST00000020877	8	1	TRUE	FALSE
ENSMUST00000154742	1	1	FALSE	FALSE
ENSMUST00000076698	1	1	FALSE	FALSE
ENSMUST00000057288	1	1	FALSE	FALSE
ENSMUST00000020886	1	1	FALSE	FALSE
ENSMUST00000042953	1	1	FALSE	FALSE
ENSMUST00000020896	1	1	FALSE	FALSE
ENSMUST00000020904	1	1	FALSE	FALSE
ENSMUST00000020909	1	1	FALSE	FALSE
ENSMUST00000069066	1	1	FALSE	FALSE
ENSMUST00000048519	1	1	FALSE	FALSE
ENSMUST00000020911	12	1	TRUE	FALSE
ENSMUST00000067124	1	1	FALSE	FALSE
ENSMUST00000111122	1	1	FALSE	FALSE
ENSMUST00000110748	1	1	FALSE	FALSE
ENSMUST00000106704	1	1	FALSE	FALSE
ENSMUST00000020922	1	1	FALSE	FALSE
ENSMUST00000020927	1	5	FALSE	TRUE
ENSMUST00000020926	15	1	TRUE	FALSE
ENSMUST00000020931	10	1	TRUE	FALSE
ENSMUST00000092500	6	1	TRUE	FALSE
ENSMUST00000020930	1	1	FALSE	FALSE
ENSMUST00000106677	1	1	FALSE	FALSE
ENSMUST00000020947	1	1	FALSE	FALSE
ENSMUST00000100260	1	1	FALSE	FALSE
ENSMUST00000020958	1	1	FALSE	FALSE
ENSMUST00000020954	1	1	FALSE	FALSE
ENSMUST00000020957	1	1	FALSE	FALSE
ENSMUST00000020959	1	1	FALSE	FALSE
ENSMUST00000020962	1	1	FALSE	FALSE
ENSMUST00000020964	1	1	FALSE	FALSE
ENSMUST00000020969	1	1	FALSE	FALSE
ENSMUST00000020967	15	1	TRUE	FALSE
ENSMUST00000062580	1	1	FALSE	FALSE
ENSMUST00000020971	1	11	FALSE	TRUE
ENSMUST00000020974	1	1	FALSE	FALSE
ENSMUST00000078902	1	1	FALSE	FALSE
ENSMUST00000085814	1	1	FALSE	FALSE
ENSMUST00000020980	1	15	FALSE	TRUE
ENSMUST00000020979	1	11	FALSE	TRUE
ENSMUST00000140975	1	1	FALSE	FALSE
ENSMUST00000020982	1	1	FALSE	FALSE
ENSMUST00000152792	1	1	FALSE	FALSE
ENSMUST00000020986	16	1	TRUE	FALSE
ENSMUST00000111178	1	1	FALSE	FALSE
ENSMUST00000064240	1	1	FALSE	FALSE
ENSMUST00000020991	1	1	FALSE	FALSE
ENSMUST00000110857	1	9	FALSE	TRUE
ENSMUST00000020999	1	1	FALSE	FALSE
ENSMUST00000142693	1	1	FALSE	FALSE
ENSMUST00000021001	1	1	FALSE	FALSE
ENSMUST00000122328	1	1	FALSE	FALSE
ENSMUST00000049257	1	1	FALSE	FALSE
ENSMUST00000021018	1	1	FALSE	FALSE
ENSMUST00000164425	1	1	FALSE	FALSE
ENSMUST00000093923	1	1	FALSE	FALSE
ENSMUST00000136214	1	1	FALSE	FALSE
ENSMUST00000103213	1	1	FALSE	FALSE
ENSMUST00000106939	1	1	FALSE	FALSE
ENSMUST00000074515	1	1	FALSE	FALSE
ENSMUST00000021039	1	1	FALSE	FALSE
ENSMUST00000002044	1	1	FALSE	FALSE
ENSMUST00000021045	1	1	FALSE	FALSE
ENSMUST00000021046	1	1	FALSE	FALSE
ENSMUST00000021048	1	1	FALSE	FALSE
ENSMUST00000133131	1	1	FALSE	FALSE
ENSMUST00000001059	1	1	FALSE	FALSE
ENSMUST00000071325	1	9	FALSE	TRUE
ENSMUST00000106796	1	1	FALSE	FALSE
ENSMUST00000134029	1	1	FALSE	FALSE
ENSMUST00000133426	1	1	FALSE	FALSE
ENSMUST00000106752	1	13	FALSE	TRUE
ENSMUST00000106746	1	1	FALSE	FALSE
ENSMUST00000021066	5	1	TRUE	FALSE
ENSMUST00000061287	1	1	FALSE	FALSE
ENSMUST00000021077	1	1	FALSE	FALSE
ENSMUST00000124778	1	1	FALSE	FALSE
ENSMUST00000021083	1	1	FALSE	FALSE
ENSMUST00000153892	1	1	FALSE	FALSE
ENSMUST00000021085	1	1	FALSE	FALSE
ENSMUST00000154832	1	15	FALSE	TRUE
ENSMUST00000155558	1	1	FALSE	FALSE
ENSMUST00000106507	1	1	FALSE	FALSE
ENSMUST00000021089	1	1	FALSE	FALSE
ENSMUST00000126341	1	1	FALSE	FALSE
ENSMUST00000093912	1	1	FALSE	FALSE
ENSMUST00000140174	1	1	FALSE	FALSE
ENSMUST00000140991	7	1	TRUE	FALSE
ENSMUST00000021114	1	1	FALSE	FALSE
ENSMUST00000021116	1	1	FALSE	FALSE
ENSMUST00000021120	1	16	FALSE	TRUE
ENSMUST00000106439	1	1	FALSE	FALSE
ENSMUST00000103031	1	1	FALSE	FALSE
ENSMUST00000066587	1	1	FALSE	FALSE
ENSMUST00000124663	1	1	FALSE	FALSE
ENSMUST00000021133	1	1	FALSE	FALSE
ENSMUST00000021134	1	1	FALSE	FALSE
ENSMUST00000021135	1	1	FALSE	FALSE
ENSMUST00000155720	14	1	TRUE	FALSE
ENSMUST00000155998	1	1	FALSE	FALSE
ENSMUST00000139699	1	1	FALSE	FALSE
ENSMUST00000138247	1	1	FALSE	FALSE
ENSMUST00000021155	1	1	FALSE	FALSE
ENSMUST00000021157	1	1	FALSE	FALSE
ENSMUST00000082152	1	1	FALSE	FALSE
ENSMUST00000021158	1	1	FALSE	FALSE
ENSMUST00000142530	1	1	FALSE	FALSE
ENSMUST00000021164	1	1	FALSE	FALSE
ENSMUST00000021166	1	1	FALSE	FALSE
ENSMUST00000108510	1	1	FALSE	FALSE
ENSMUST00000106378	1	1	FALSE	FALSE
ENSMUST00000021170	6	1	TRUE	FALSE
ENSMUST00000076270	9	1	TRUE	FALSE
ENSMUST00000136012	1	1	FALSE	FALSE
ENSMUST00000090433	1	1	FALSE	FALSE
ENSMUST00000072237	1	1	FALSE	FALSE
ENSMUST00000018429	1	15	FALSE	TRUE
ENSMUST00000001126	1	1	FALSE	FALSE
ENSMUST00000108578	1	1	FALSE	FALSE
ENSMUST00000139731	1	1	FALSE	FALSE
ENSMUST00000122342	1	1	FALSE	FALSE
ENSMUST00000140193	1	1	FALSE	FALSE
ENSMUST00000021201	1	1	FALSE	FALSE
ENSMUST00000021203	1	1	FALSE	FALSE
ENSMUST00000021204	1	1	FALSE	FALSE
ENSMUST00000021207	9	1	TRUE	FALSE
ENSMUST00000067664	1	1	FALSE	FALSE
ENSMUST00000018449	1	1	FALSE	FALSE
ENSMUST00000021217	1	1	FALSE	FALSE
ENSMUST00000041956	1	1	FALSE	FALSE
ENSMUST00000166312	1	1	FALSE	FALSE
ENSMUST00000107818	1	1	FALSE	FALSE
ENSMUST00000107789	1	1	FALSE	FALSE
ENSMUST00000116349	1	6	FALSE	TRUE
ENSMUST00000021239	1	15	FALSE	TRUE
ENSMUST00000021243	1	1	FALSE	FALSE
ENSMUST00000021246	1	1	FALSE	FALSE
ENSMUST00000126874	1	1	FALSE	FALSE
ENSMUST00000017552	1	1	FALSE	FALSE
ENSMUST00000103143	1	1	FALSE	FALSE
ENSMUST00000108588	1	15	FALSE	TRUE
ENSMUST00000102575	1	1	FALSE	FALSE
ENSMUST00000021271	1	1	FALSE	FALSE
ENSMUST00000021273	13	1	TRUE	FALSE
ENSMUST00000094081	1	1	FALSE	FALSE
ENSMUST00000021277	6	1	TRUE	FALSE
ENSMUST00000021278	1	1	FALSE	FALSE
ENSMUST00000021282	1	1	FALSE	FALSE
ENSMUST00000102611	1	1	FALSE	FALSE
ENSMUST00000108674	1	1	FALSE	FALSE
ENSMUST00000021285	1	1	FALSE	FALSE
ENSMUST00000146338	1	1	FALSE	FALSE
ENSMUST00000068031	1	1	FALSE	FALSE
ENSMUST00000107389	1	1	FALSE	FALSE
ENSMUST00000126299	1	1	FALSE	FALSE
ENSMUST00000107358	10	1	TRUE	FALSE
ENSMUST00000021296	1	1	FALSE	FALSE
ENSMUST00000021297	1	6	FALSE	TRUE
ENSMUST00000174302	7	1	TRUE	FALSE
ENSMUST00000092569	1	1	FALSE	FALSE
ENSMUST00000068150	1	1	FALSE	FALSE
ENSMUST00000021302	1	1	FALSE	FALSE
ENSMUST00000107060	1	1	FALSE	FALSE
ENSMUST00000021313	1	1	FALSE	FALSE
ENSMUST00000021314	1	1	FALSE	FALSE
ENSMUST00000021329	1	1	FALSE	FALSE
ENSMUST00000021331	1	1	FALSE	FALSE
ENSMUST00000021332	1	1	FALSE	FALSE
ENSMUST00000021333	1	1	FALSE	FALSE
ENSMUST00000021335	1	1	FALSE	FALSE
ENSMUST00000164782	1	1	FALSE	FALSE
ENSMUST00000013130	1	1	FALSE	FALSE
ENSMUST00000021338	1	1	FALSE	FALSE
ENSMUST00000021339	1	1	FALSE	FALSE
ENSMUST00000052969	1	1	FALSE	FALSE
ENSMUST00000021345	1	1	FALSE	FALSE
ENSMUST00000021347	1	1	FALSE	FALSE
ENSMUST00000021356	1	13	FALSE	TRUE
ENSMUST00000021359	1	5	FALSE	TRUE
ENSMUST00000154667	1	1	FALSE	FALSE
ENSMUST00000021368	1	1	FALSE	FALSE
ENSMUST00000021375	1	1	FALSE	FALSE
ENSMUST00000021370	8	1	TRUE	FALSE
ENSMUST00000021380	1	1	FALSE	FALSE
ENSMUST00000021381	1	5	FALSE	TRUE
ENSMUST00000176464	1	1	FALSE	FALSE
ENSMUST00000021390	12	1	TRUE	FALSE
ENSMUST00000048402	1	11	FALSE	TRUE
ENSMUST00000101432	1	1	FALSE	FALSE
ENSMUST00000110105	1	1	FALSE	FALSE
ENSMUST00000085109	1	1	FALSE	FALSE
ENSMUST00000021405	1	1	FALSE	FALSE
ENSMUST00000021410	1	1	FALSE	FALSE
ENSMUST00000021411	1	1	FALSE	FALSE
ENSMUST00000021412	1	1	FALSE	FALSE
ENSMUST00000021413	10	1	TRUE	FALSE
ENSMUST00000085385	1	1	FALSE	FALSE
ENSMUST00000021416	1	1	FALSE	FALSE
ENSMUST00000063117	1	1	FALSE	FALSE
ENSMUST00000021424	1	1	FALSE	FALSE
ENSMUST00000021425	1	1	FALSE	FALSE
ENSMUST00000072744	1	1	FALSE	FALSE
ENSMUST00000021428	1	9	FALSE	TRUE
ENSMUST00000161023	1	1	FALSE	FALSE
ENSMUST00000166940	1	1	FALSE	FALSE
ENSMUST00000021438	1	11	FALSE	TRUE
ENSMUST00000021443	15	1	TRUE	FALSE
ENSMUST00000021447	1	1	FALSE	FALSE
ENSMUST00000021450	1	1	FALSE	FALSE
ENSMUST00000095610	1	1	FALSE	FALSE
ENSMUST00000021459	1	1	FALSE	FALSE
ENSMUST00000062804	1	1	FALSE	FALSE
ENSMUST00000021466	1	1	FALSE	FALSE
ENSMUST00000085314	1	1	FALSE	FALSE
ENSMUST00000161083	10	1	TRUE	FALSE
ENSMUST00000167755	1	1	FALSE	FALSE
ENSMUST00000021471	1	1	FALSE	FALSE
ENSMUST00000021479	1	9	FALSE	TRUE
ENSMUST00000166120	1	1	FALSE	FALSE
ENSMUST00000078505	1	1	FALSE	FALSE
ENSMUST00000021512	1	13	FALSE	TRUE
ENSMUST00000021514	1	1	FALSE	FALSE
ENSMUST00000021522	1	1	FALSE	FALSE
ENSMUST00000021523	1	16	FALSE	TRUE
ENSMUST00000021530	1	1	FALSE	FALSE
ENSMUST00000109901	1	1	FALSE	FALSE
ENSMUST00000082024	1	1	FALSE	FALSE
ENSMUST00000021532	1	1	FALSE	FALSE
ENSMUST00000021536	1	1	FALSE	FALSE
ENSMUST00000085026	1	1	FALSE	FALSE
ENSMUST00000071230	1	1	FALSE	FALSE
ENSMUST00000072154	1	1	FALSE	FALSE
ENSMUST00000055262	1	1	FALSE	FALSE
ENSMUST00000021550	16	1	TRUE	FALSE
ENSMUST00000021552	1	1	FALSE	FALSE
[truncated: 15,447 more rows]
